# Supplementary material for: Range‐wide population genomic structure of the Karner blue butterfly, Plebejus (Lycaeides) samuelis
Source: Ecol Evol. 2024 Sep 12;14(9):e70044. doi: 10.1002/ece3.70044 (PMC11392825; doi:10.1002/ece3.70044)
Supplement: Supplementary file 2 — Appendix S1. Appendix S2. Appendix S3. Appendix S4. Appendix S5. Appendix S6. Appendix S7. Appendix S8. Appendix S9. Appendix S10. [file ECE3-14-e70044-s002.xlsx]

## Sheet: Summary of Appendix tables
Appendix name	Title
Appendix 1	Metadata for the Plebejus samuelis sampled and sequenced in this study
Appendix 2	Metadata for closely related Plebejus spp. sequenced for comparison to samples of P. samuelis
Appendix 3	Summary of STRUCTURE results of overall P. samuelis populations
Appendix 4	Summary of STRUCTURE results of P. samuelis populations from MI and IN
Appendix 5	Summary of STRUCTURE results of P. samuelis populations from WI
Appendix 6	Function prediction of annotated proteins in P. melissa assembly
Appendix 7	Comparison of ratio of bi-allelic postisions between pairs of P. samuelis vs pairs from P. fridayi
Appendix 8	Comparison of ratio of bi-allelic postisions between pairs from P. samuelis vs pairs from P. melissa
Appendix 9	Ratio of bi-allelic loci in single samples from P. samuelis, P. fridayi and P. melissa
Appendix 10	Frequent alleles in P. samuelis that are rare in closely related Plebejus spp.

## Sheet: Appendix 1
Appendex 1 Sample information for P. samuelis specimens
Locality	Sample_identifier	Taxon name	Country	State	County	Site Name	Collection Month/Year	GenBank BioProject ID	GenBank Biosample ID
2	Lms-2_19	Plebejus samuelis	USA	IN	Porter	Inland Marsh	7/2010	PRJNA995790	SAMN37522378
2	Lms-2_3	Plebejus samuelis	USA	IN	Porter	Inland Marsh	7/2010	PRJNA995790	SAMN37522379
2	Lms-2_5	Plebejus samuelis	USA	IN	Porter	Inland Marsh	7/2010	PRJNA995790	SAMN37522380
2	Lms-2_6	Plebejus samuelis	USA	IN	Porter	Inland Marsh	7/2010	PRJNA995790	SAMN37522381
2	Lms-2_7	Plebejus samuelis	USA	IN	Porter	Inland Marsh	7/2010	PRJNA995790	SAMN37522382
2	Lms-2_8	Plebejus samuelis	USA	IN	Porter	Inland Marsh	7/2010	PRJNA995790	SAMN37522383
3	Lms-3_11	Plebejus samuelis	USA	IN	Lake	Miller Woods	7/2010	PRJNA995790	SAMN37522384
3	Lms-3_12	Plebejus samuelis	USA	IN	Lake	Miller Woods	7/2010	PRJNA995790	SAMN37522385
3	Lms-3_21	Plebejus samuelis	USA	IN	Lake	Miller Woods	7/2010	PRJNA995790	SAMN37522386
3	Lms-3_22	Plebejus samuelis	USA	IN	Lake	Miller Woods	7/2010	PRJNA995790	SAMN37522387
3	Lms-3_23	Plebejus samuelis	USA	IN	Lake	Miller Woods	7/2010	PRJNA995790	SAMN37522388
3	Lms-3_24	Plebejus samuelis	USA	IN	Lake	Miller Woods	7/2010	PRJNA995790	SAMN37522389
3	Lms-3_25	Plebejus samuelis	USA	IN	Lake	Miller Woods	7/2010	PRJNA995790	SAMN37522390
3	Lms-3_26	Plebejus samuelis	USA	IN	Lake	Miller Woods	7/2010	PRJNA995790	SAMN37522391
3	Lms-3_27	Plebejus samuelis	USA	IN	Lake	Miller Woods	7/2010	PRJNA995790	SAMN37522392
3	Lms-3_28	Plebejus samuelis	USA	IN	Lake	Miller Woods	7/2010	PRJNA995790	SAMN37522393
3	Lms-3_29	Plebejus samuelis	USA	IN	Lake	Miller Woods	7/2010	PRJNA995790	SAMN37522394
3	Lms-3_30	Plebejus samuelis	USA	IN	Lake	Miller Woods	7/2010	PRJNA995790	SAMN37522395
5	Lms-05_13	Plebejus samuelis	USA	NY	Saratoga	Saratoga West	7/2010	PRJNA995790	SAMN37522396
5	Lms-05_16	Plebejus samuelis	USA	NY	Saratoga	Saratoga West	7/2010	PRJNA995790	SAMN37522397
5	Lms-05_25	Plebejus samuelis	USA	NY	Saratoga	Saratoga West	7/2010	PRJNA995790	SAMN37522398
5	Lms-05_30	Plebejus samuelis	USA	NY	Saratoga	Saratoga West	7/2010	PRJNA995790	SAMN37522399
6	Lms-06_10	Plebejus samuelis	USA	NY	Saratoga	Saratoga Sand Plains	7/2010	PRJNA995790	SAMN37522400
6	Lms-06_13	Plebejus samuelis	USA	NY	Saratoga	Saratoga Sand Plains	7/2010	PRJNA995790	SAMN37522401
6	Lms-06_3	Plebejus samuelis	USA	NY	Saratoga	Saratoga Sand Plains	7/2010	PRJNA995790	SAMN37522402
6	Lms-06_5	Plebejus samuelis	USA	NY	Saratoga	Saratoga Sand Plains	7/2010	PRJNA995790	SAMN37522403
6	Lms-06_7	Plebejus samuelis	USA	NY	Saratoga	Saratoga Sand Plains	7/2010	PRJNA995790	SAMN37522404
10	Lms-10_23	Plebejus samuelis	USA	WI	Wood	Wood	7/2010	PRJNA995790	SAMN37522405
10	Lms-10_24	Plebejus samuelis	USA	WI	Wood	Wood	7/2010	PRJNA995790	SAMN37522406
10	Lms-10_25	Plebejus samuelis	USA	WI	Wood	Wood	7/2010	PRJNA995790	SAMN37522407
10	Lms-10_26	Plebejus samuelis	USA	WI	Wood	Wood	7/2010	PRJNA995790	SAMN37522408
10	Lms-10_27	Plebejus samuelis	USA	WI	Wood	Wood	7/2010	PRJNA995790	SAMN37522409
10	Lms-10_28	Plebejus samuelis	USA	WI	Wood	Wood	7/2010	PRJNA995790	SAMN37522410
11	Lms-11_26	Plebejus samuelis	USA	WI	Monroe	North Post	7/2010	PRJNA995790	SAMN37522411
11	Lms-11_29	Plebejus samuelis	USA	WI	Monroe	North Post	7/2010	PRJNA995790	SAMN37522412
11	Lms-11_30	Plebejus samuelis	USA	WI	Monroe	North Post	7/2010	PRJNA995790	SAMN37522413
11	Lms-11_6	Plebejus samuelis	USA	WI	Monroe	North Post	7/2010	PRJNA995790	SAMN37522414
12	Lms-12_11	Plebejus samuelis	USA	WI	Marquette	Hamel's Iltis Prairie	7/2010	PRJNA995790	SAMN37522415
12	Lms-12_4	Plebejus samuelis	USA	WI	Marquette	Hamel's Iltis Prairie	7/2010	PRJNA995790	SAMN37522416
12	Lms-12_7	Plebejus samuelis	USA	WI	Marquette	Hamel's Iltis Prairie	7/2010	PRJNA995790	SAMN37522417
13	Lms-13_1	Plebejus samuelis	USA	WI	Monroe	North to South Post	7/2010	PRJNA995790	SAMN37522418
13	Lms-13_13	Plebejus samuelis	USA	WI	Monroe	North to South Post	7/2010	PRJNA995790	SAMN37522419
13	Lms-13_14	Plebejus samuelis	USA	WI	Monroe	North to South Post	7/2010	PRJNA995790	SAMN37522420
13	Lms-13_18	Plebejus samuelis	USA	WI	Monroe	North to South Post	7/2010	PRJNA995790	SAMN37522421
13	Lms-13_19	Plebejus samuelis	USA	WI	Monroe	North to South Post	7/2010	PRJNA995790	SAMN37522422
13	Lms-13_31	Plebejus samuelis	USA	WI	Monroe	North to South Post	7/2010	PRJNA995790	SAMN37522423
14	Lms-14_11	Plebejus samuelis	USA	WI	Green Lake	White River Marsh	7/2010	PRJNA995790	SAMN37522424
14	Lms-14_14	Plebejus samuelis	USA	WI	Green Lake	White River Marsh	7/2010	PRJNA995790	SAMN37522425
14	Lms-14_18	Plebejus samuelis	USA	WI	Green Lake	White River Marsh	7/2010	PRJNA995790	SAMN37522426
14	Lms-14_20	Plebejus samuelis	USA	WI	Green Lake	White River Marsh	7/2010	PRJNA995790	SAMN37522427
14	Lms-14_21	Plebejus samuelis	USA	WI	Green Lake	White River Marsh	7/2010	PRJNA995790	SAMN37522428
15	Lms-15_12	Plebejus samuelis	USA	WI	Portage	Frito Lay	7/2010	PRJNA995790	SAMN37522429
15	Lms-15_20	Plebejus samuelis	USA	WI	Portage	Frito Lay	7/2010	PRJNA995790	SAMN37522430
15	Lms-15_27	Plebejus samuelis	USA	WI	Portage	Frito Lay	7/2010	PRJNA995790	SAMN37522431
15	Lms-15_29	Plebejus samuelis	USA	WI	Portage	Frito Lay	7/2010	PRJNA995790	SAMN37522432
15	Lms-15_30	Plebejus samuelis	USA	WI	Portage	Frito Lay	7/2010	PRJNA995790	SAMN37522433
16	Lms-16_15	Plebejus samuelis	USA	WI	Monroe	South Post	7/2010	PRJNA995790	SAMN37522434
16	Lms-16_25	Plebejus samuelis	USA	WI	Monroe	South Post	7/2010	PRJNA995790	SAMN37522435
16	Lms-16_26	Plebejus samuelis	USA	WI	Monroe	South Post	7/2010	PRJNA995790	SAMN37522436
16	Lms-16_27	Plebejus samuelis	USA	WI	Monroe	South Post	7/2010	PRJNA995790	SAMN37522437
16	Lms-16_28	Plebejus samuelis	USA	WI	Monroe	South Post	7/2010	PRJNA995790	SAMN37522438
16	Lms-16_30	Plebejus samuelis	USA	WI	Monroe	South Post	7/2010	PRJNA995790	SAMN37522439
18	Lms-18_16	Plebejus samuelis	USA	MI	Allegan	Allegan SGA	7/2010	PRJNA995790	SAMN37522440
18	Lms-18_15	Plebejus samuelis	USA	MI	Allegan	Allegan SGA	7/2010	PRJNA995790	SAMN37522441
18	Lms-18_17	Plebejus samuelis	USA	MI	Allegan	Allegan SGA	7/2010	PRJNA995790	SAMN37522442
18	Lms-18_5	Plebejus samuelis	USA	MI	Allegan	Allegan SGA	7/2010	PRJNA995790	SAMN37522443
18	Lms-18_6	Plebejus samuelis	USA	MI	Allegan	Allegan SGA	7/2010	PRJNA995790	SAMN37522444
18	Lms-18_8	Plebejus samuelis	USA	MI	Allegan	Allegan SGA	7/2010	PRJNA995790	SAMN37522445
19	Lms-19_10	Plebejus samuelis	USA	MI	Allegan	Michigan Allegan SGA	7/2010	PRJNA995790	SAMN37522446
19	Lms-19_15	Plebejus samuelis	USA	MI	Allegan	Michigan Allegan SGA	7/2010	PRJNA995790	SAMN37522447
19	Lms-19_18	Plebejus samuelis	USA	MI	Allegan	Michigan Allegan SGA	7/2010	PRJNA995790	SAMN37522448
19	Lms-19_3	Plebejus samuelis	USA	MI	Allegan	Michigan Allegan SGA	7/2010	PRJNA995790	SAMN37522449
19	Lms-19_5	Plebejus samuelis	USA	MI	Allegan	Michigan Allegan SGA	7/2010	PRJNA995790	SAMN37522450
19	Lms-19_8	Plebejus samuelis	USA	MI	Allegan	Michigan Allegan SGA	7/2010	PRJNA995790	SAMN37522451
20	Lms-20_27	Plebejus samuelis	USA	MI	Ionia	Flat River SGA	7/2010	PRJNA995790	SAMN37522452
20	Lms-20_29	Plebejus samuelis	USA	MI	Ionia	Flat River SGA	7/2010	PRJNA995790	SAMN37522453
20	Lms-20_5	Plebejus samuelis	USA	MI	Ionia	Flat River SGA	7/2010	PRJNA995790	SAMN37522454
20	Lms-20_6	Plebejus samuelis	USA	MI	Ionia	Flat River SGA	7/2010	PRJNA995790	SAMN37522455
20	Lms-20_7	Plebejus samuelis	USA	MI	Ionia	Flat River SGA	7/2010	PRJNA995790	SAMN37522456
20	Lms-20_8	Plebejus samuelis	USA	MI	Ionia	Flat River SGA	7/2010	PRJNA995790	SAMN37522457
22	Lms-22_4	Plebejus samuelis	USA	WI	Burnett	Fish Lake SWA Firebreak	NA/2010	PRJNA995790	SAMN37522458
22	Lms-22_7	Plebejus samuelis	USA	WI	Burnett	Fish Lake SWA Firebreak	NA/2010	PRJNA995790	SAMN37522459
22	Lms-22_8	Plebejus samuelis	USA	WI	Burnett	Fish Lake SWA Firebreak	NA/2010	PRJNA995790	SAMN37522460
22	Lms-22_9	Plebejus samuelis	USA	WI	Burnett	Fish Lake SWA Firebreak	NA/2010	PRJNA995790	SAMN37522461
22	Lms-22_26	Plebejus samuelis	USA	WI	Burnett	Fish Lake SWA Firebreak	NA/2010	PRJNA995790	SAMN37522462
27	Lms-27_1	Plebejus samuelis	USA	WI	Portage	Frito Lay	7/2011	PRJNA995790	SAMN37522463
27	Lms-27_2	Plebejus samuelis	USA	WI	Portage	Frito Lay	7/2011	PRJNA995790	SAMN37522464
27	Lms-27_3	Plebejus samuelis	USA	WI	Portage	Frito Lay	7/2011	PRJNA995790	SAMN37522465
27	Lms-27_4	Plebejus samuelis	USA	WI	Portage	Frito Lay	7/2011	PRJNA995790	SAMN37522466
27	Lms-27_5	Plebejus samuelis	USA	WI	Portage	Frito Lay	7/2011	PRJNA995790	SAMN37522467
27	Lms-27_6	Plebejus samuelis	USA	WI	Portage	Frito Lay	7/2011	PRJNA995790	SAMN37522468
29	Lms-29_1	Plebejus samuelis	USA	WI	Jackson	Bauer Brockway	7/2011	PRJNA995790	SAMN37522469
29	Lms-29_2	Plebejus samuelis	USA	WI	Jackson	Bauer Brockway	7/2011	PRJNA995790	SAMN37522470
29	Lms-29_3	Plebejus samuelis	USA	WI	Jackson	Bauer Brockway	7/2011	PRJNA995790	SAMN37522471
29	Lms-29_5	Plebejus samuelis	USA	WI	Jackson	Bauer Brockway	7/2011	PRJNA995790	SAMN37522472
29	Lms-29_6	Plebejus samuelis	USA	WI	Jackson	Bauer Brockway	7/2011	PRJNA995790	SAMN37522473
30	Lms-30_1	Plebejus samuelis	USA	WI	Jackson	Black River State Forest	8/2011	PRJNA995790	SAMN37522474
30	Lms-30_2	Plebejus samuelis	USA	WI	Jackson	Black River State Forest	8/2011	PRJNA995790	SAMN37522475
30	Lms-30_3	Plebejus samuelis	USA	WI	Jackson	Black River State Forest	8/2011	PRJNA995790	SAMN37522476
30	Lms-30_4	Plebejus samuelis	USA	WI	Jackson	Black River State Forest	8/2011	PRJNA995790	SAMN37522477
30	Lms-30_5	Plebejus samuelis	USA	WI	Jackson	Black River State Forest	8/2011	PRJNA995790	SAMN37522478
30	Lms-30_6	Plebejus samuelis	USA	WI	Jackson	Black River State Forest	8/2011	PRJNA995790	SAMN37522479
31	Lms-31_1	Plebejus samuelis	USA	IN	Porter	Ogden Dunes	7/2011	PRJNA995790	SAMN37522480
31	Lms-31_11	Plebejus samuelis	USA	IN	Porter	Ogden Dunes	8/2011	PRJNA995790	SAMN37522481
31	Lms-31_9	Plebejus samuelis	USA	IN	Porter	Ogden Dunes	8/2011	PRJNA995790	SAMN37522482
39	Lms-39_2	Plebejus samuelis	USA	WI	Eau Claire	Coon Fork	7/2012	PRJNA995790	SAMN37522483
39	Lms-39_3	Plebejus samuelis	USA	WI	Eau Claire	Coon Fork	7/2012	PRJNA995790	SAMN37522484
39	Lms-39_5	Plebejus samuelis	USA	WI	Eau Claire	Coon Fork	7/2012	PRJNA995790	SAMN37522485
39	Lms-39_6	Plebejus samuelis	USA	WI	Eau Claire	Coon Fork	7/2012	PRJNA995790	SAMN37522486
40	Lms-40_3	Plebejus samuelis	USA	WI	Portage	Frito Lay	7/2012	PRJNA995790	SAMN37522487
40	Lms-40_5	Plebejus samuelis	USA	WI	Portage	Frito Lay	7/2012	PRJNA995790	SAMN37522488
40	Lms-40_6	Plebejus samuelis	USA	WI	Portage	Frito Lay	7/2012	PRJNA995790	SAMN37522489
41	Lms-41_2	Plebejus samuelis	USA	WI	Clark	Clark Forest	7/2012	PRJNA995790	SAMN37522490
41	Lms-41_4	Plebejus samuelis	USA	WI	Clark	Clark Forest	7/2012	PRJNA995790	SAMN37522491
41	Lms-41_5	Plebejus samuelis	USA	WI	Clark	Clark Forest	7/2012	PRJNA995790	SAMN37522492
41	Lms-41_6	Plebejus samuelis	USA	WI	Clark	Clark Forest	7/2012	PRJNA995790	SAMN37522493
Metadata for the Plebejus samuelis sampled and sequenced in this study. Locality is a number assigned to each unique collection and is referred to throughout the main manuscript for brevity; Sample identifier is the unique sample identification code for each individual at a site; Site name is an identifier based on information about the location sampled for that collection; GenBank Bioproject and…

## Sheet: Appendix 2
Appendix 2 Metadata for closely related Plebejus spp. sequenced for comparison to samples of P. samuelis.
Sample identifier	Taxon name	Type status	Sex	Country	State or Province	County	Collection notes	Est GPS	Collecting Date	GenBank BioProject ID	GenBank Biosample ID
NVG-20065H11	Plebejus idas atrapraetextus			Canada	Alberta				1969-07-22	PRJNA995790	SAMN37522494
NVG-20065G12	Plebejus idas nabokovi		M	Canada	Manitoba		Sandilands		23-26-Jun-1972	PRJNA995790	SAMN37522495
NVG-20065H01	Plebejus idas nabokovi	TT	M	USA	MN	Lake			1981-07-09	PRJNA995790	SAMN37522496
NVG-20066G06	Plebejus idas nabokovi			USA	MN	Cook			1965-07-11	PRJNA995790	SAMN37522497
NVG-20066G07	Plebejus idas nabokovi			USA	MN	Cook			1965-07-11	PRJNA995790	SAMN37522498
NVG-20128B06	Plebejus idas nabokovi	HT	M	USA	MN	Lake			1966-07-16	PRJNA995790	SAMN37522499
NVG-20065H02	Plebejus idas aster		M	Canada	Newfoundland		Doyles		1983-07-11	PRJNA995790	SAMN37522500
NVG-20065H04	Plebejus idas aster		M	Canada	Newfoundland		Doyles		1983-07-11	PRJNA995790	SAMN37522501
NVG-20066G08	Plebejus idas aster			Canada	Newfoundland				1974-07-18	PRJNA995790	SAMN37522502
NVG-20065H03	Plebejus idas aster		F	Canada	Newfoundland		2 mi S of Hawkes Bay		~1970	PRJNA995790	SAMN37522503
NVG-20066G04	Plebejus idas empetri	TT	M	Canada	Nova Scotia		Cape Breton Is.		1974-07-17	PRJNA995790	SAMN37522504
NVG-20066G05	Plebejus idas empetri	TT	F	Canada	Nova Scotia		Cape Breton Is.		1974-07-17	PRJNA995790	SAMN37522505
NVG-20065H06	Plebejus idas scudderii			Canada	Manitoba		Riding Mts. National Park		1968-07-27	PRJNA995790	SAMN37522506
NVG-20065H09	Plebejus idas atrapraetextus			USA	WA	Okanogan			1972-08-08	PRJNA995790	SAMN37522507
NVG-20066G09	Plebejus idas atrapraetextus			Canada	Alberta				2003-07-21	PRJNA995790	SAMN37522508
NVG-20071A01	Plebejus idas atrapraetextus			USA	WA	Ferry			1967-07-17	PRJNA995790	SAMN37522509
NVG-20071A05	Plebejus idas longinus	TT		USA	WY	Teton	Gros Venture Rd.		2010-07-19	PRJNA995790	SAMN37522510
9375	Plebejus idas longinus		M	USA	WY	Park	Yellowstone National Park		2017-07-24	PRJNA995790	SAMN37522511
NVG-20065H05	Plebejus idas atrapraetextus		M	Canada	Alberta				1987-07-19	PRJNA995790	SAMN37522512
NVG-20066H10	Plebejus idas longinus			USA	MT	Madison			2004-08-10	PRJNA995790	SAMN37522513
NVG-20065H12	Plebejus idas atrapraetextus			Canada	Alberta				1969-07-24	PRJNA995790	SAMN37522514
NVG-20066G10	Plebejus idas atrapraetextus			Canada	Alberta				2003-07-21	PRJNA995790	SAMN37522515
NVG-20071A06	Plebejus idas sublivens			USA	CO	Hinsdale			1980-07-21	PRJNA995790	SAMN37522516
NVG-20071A07	Plebejus idas sublivens			USA	CO	San Juan			1986-07-02	PRJNA995790	SAMN37522517
NVG-20071A02	Plebejus idas atrapraetextus (=ferniensis)			Canada	British Columbia				1984-07-24	PRJNA995790	SAMN37522518
NVG-20066H11	Plebejus idas atrapraetextus			Canada	Alberta				2003-07-20	PRJNA995790	SAMN37522519
NVG-20071A03	Plebejus idas atrapraetextus (=ferniensis)			Canada	British Columbia				1984-07-23	PRJNA995790	SAMN37522520
NVG-20065G11	Plebejus idas longinus		M	USA	WY	Teton	just W of Four Mile Meadow P. G.		2001-06-22	PRJNA995790	SAMN37522521
9471	Plebejus idas longinus		M	USA	WY	Park	Yellowstone National Park		2017-07-23	PRJNA995790	SAMN37522522
NVG-17114G12	Plebejus fridayi		F	USA	CA	Alpine	Sonora Pass	38.3312, -119.6347	2009-07-27	PRJNA995790	SAMN35449245
NVG-20037D10	Plebejus fridayi		M	USA	CA	Inyo	Bishop Creek	37.1938, -118.5419	2014-07-13	PRJNA995790	SAMN37522523
NVG-20037E01	Plebejus fridayi		M	USA	CA	Mono	SE side of Saddlebag Lake trail	37.9651, -119.2686	2020-07-27	PRJNA995790	SAMN37522524
NVG-20037D09	Plebejus fridayi		F	USA	CA	Mono	hills N of Sonora Pass	38.3367, -119.6362	2002-07-27	PRJNA995790	SAMN37522525
NVG-20065G06	Plebejus fridayi		M	USA	CA	Mono	hills N of Sonora Pass	38.3367, -119.6362	2002-07-27	PRJNA995790	SAMN37522526
NVG-20065G07	Plebejus fridayi		M	USA	CA	Mono	White Mts., Inyo National Forest, Crooked Creek Research Station	37.4996, -118.1714	2005-06-29	PRJNA995790	SAMN37522527
PAO503	Plebejus fridayi			USA	NV	Esmeralda	Trail Creek Canyon trailhead	37.8796, -118.2523	2017-07-07	PRJNA995790	SAMN37522528
KN04	Plebejus fridayi			USA	CA	Mono	7.5 km NW of Lee Vining, Log Cabin Mine	37.9433, -119.1392	2019-08-04	PRJNA995790	SAMN37522529
KN09	Plebejus fridayi			USA	CA	Mono	7.5 km NW of Lee Vining, Log Cabin Mine	37.9433, -119.1392	2019-08-04	PRJNA995790	SAMN37522530
KN11	Plebejus fridayi			USA	CA	Mono	7.5 km NW of Lee Vining, Log Cabin Mine	37.9433, -119.1392	2019-08-04	PRJNA995790	SAMN37522531
KN08	Plebejus fridayi			USA	CA	Mono	7.5 km NW of Lee Vining, Log Cabin Mine	37.9433, -119.1392	2019-08-04	PRJNA995790	SAMN37522532
NVG-21076G04	Plebejus fridayi			USA	CA	Mono			1905-04-10	PRJNA995790	SAMN41985273
KN10	Plebejus fridayi			USA	CA	Mono	7.5 km NW of Lee Vining, Log Cabin Mine	37.9433, -119.1392	2019-08-04	PRJNA995790	SAMN37522533
NVG-20066H07	Plebejus anna benwarner			USA	CA	Modoc			2008-07-12	PRJNA995790	SAMN37522534
NVG-20066H08	Plebejus anna benwarner			USA	CA	Modoc			2008-07-12	PRJNA995790	SAMN37522535
NVG-21059H07	Plebejus anna benwarner		M	USA	CA	Modoc	Summit Trail above Patterson Guard Station Warner Mts. Modoc NF		2012-07-14	PRJNA995790	SAMN37522536
NVG-19062D10	Plebejus anna azureus	HT	M	USA	CA	Trinity	White Rock, 10 mi south of Wildwood		1979-07-04	PRJNA995790	SAMN37522537
NVG-20066G12	Plebejus anna lotis	TT		USA	CA	Mendocino			1967-07-01	PRJNA995790	SAMN37522538
NVG-21059H06	Plebejus anna azureus		M	USA	CA	Trinity	Forest Rd.28N19 nr. Pony Buck Heliport		2001-07-09	PRJNA995790	SAMN37522539
NVG-21074H06	Plebejus anna azureus	PT	M	USA	CA	Trinity			1979-07-04	PRJNA995790	SAMN37522540
NVG-20065H07	Plebejus anna anna			USA	CA	Madera	Fresno Dome area		2008-07-08	PRJNA995790	SAMN37522541
NVG-21076D11	Plebejus anna anna			USA	CA	Tohema			1980-08-01	PRJNA995790	SAMN37522542
NVG-20065H08	Plebejus anna anna			USA	CA	Sierra			2014-06-29	PRJNA995790	SAMN37522543
PAO455	Plebejus anna anna			USA	CA	Plumas	Frazier Falls Rd.		2017-07-03	PRJNA995790	SAMN37522544
NVG-21011F11	Plebejus anna anna	NT	M			Sierra Nevada			old	PRJNA995790	SAMN37522545
NVG-21076D12	Plebejus anna azureus			USA	CA	Trinity			1985-06-27	PRJNA995790	SAMN37522546
NVG-21074H07	Plebejus anna azureus	PT	F	USA	CA	Trinity			1979-07-04	PRJNA995790	SAMN37522547
NVG-20071A08	Plebejus melissa pseudosamuelis			USA	CO	Gunnison	Cottonwood Pass	38.8283, -106.4076	2012-07-29	PRJNA995790	SAMN37522548
NVG-20065G09	Plebejus melissa annetta	TT	M	USA	UT	Salt Lake		40.6936, -112.0606	1964-07-31	PRJNA995790	SAMN37522549
NVG-20066H12	Plebejus idas longinus			USA	ID	Fremont			1966-07-22	PRJNA995790	SAMN37522550
NVG-20065G10	Plebejus melissa pseudosamuelis		M	USA	WY	Fremont	Bears Ears Trail, Sand Creek, N of Mt. Chauvenet	42.846, -109.16	1987-08-09	PRJNA995790	SAMN37522551
ADW0006	Plebejus melissa pseudosamuelis		M	USA	CO	Gunnison	Cottonwood Pass Rd., W side, vic. mi. 10, 3452-3505m, 38┬░50'46.5''N 106┬░25'33.4''W	38.8462, -106.4259	2016-07-10	PRJNA995790	SAMN37522552
NVG-21076E01	Plebejus melissa pseudosamuelis			USA	CO	Park	8 km W Twin Lakes, Ind. Pass	39.1091, -106.5645	1982-07-01	PRJNA995790	SAMN37522553
ADW0007	Plebejus melissa pseudosamuelis		M	USA	CO	Gunnison	Cottonwood Pass Rd., W side, vic. mi. 10, 3452-3505m, 38┬░50'46.5''N 106┬░25'33.4''W	38.8462, -106.4259	2016-07-10	PRJNA995790	SAMN37522554
NVG-21076H01	Plebejus melissa pseudosamuelis		M	USA	CO	Pitkin	Snowmass Lake	39.115, -107.0323	13-16-Aug-1933	PRJNA995790	SAMN37522555
NVG-21076E03	Plebejus melissa			USA	CO	Park	2 mi S Bug Spring Ranch	38.9033, -105.3289	1987-06-24	PRJNA995790	SAMN37522556
PAO1330	Plebejus melissa			USA	CO	Larimer	Soapstone Prairie Natural Area	40.9757, -105.0782	2020-06-15	PRJNA995790	SAMN37522557
PAO124	Plebejus melissa			USA	WY	Laramie	Little Bear community	41.2489, -104.8403	2016-07-16	PRJNA995790	SAMN37522558
6544	Plebejus melissa melissa		M	USA	CO	Park	7.9 air mi SW Florissant	38.8586, -105.3839	2016-07-09	PRJNA995790	SAMN37522559
NVG-20128B04	Plebejus melissa mexicana	HT	M	Mexico	Chihuahua			28.6328, -106.0749	Sep-1899	PRJNA995790	SAMN37522560
PAO561	Plebejus melissa (SW CO phenotype)			USA	CO	Mesa	SW Gateway	38.7122, -109.0003	2017-09-10	PRJNA995790	SAMN37522561
NVG-21089F02	Plebejus melissa			USA	AZ	Coconino		35.3605, -111.6208	2021-05-24	PRJNA995790	SAMN37522562
NVG-20045B04	Plebejus melissa		M	USA	UT			37.636, -109.8604	2016-2020	PRJNA995790	SAMN37522563
NVG-20058G01	Plebejus melissa		M	USA	AZ	Coconino	E Rim Viewpoint	36.4171, -112.092	2015-07-06	PRJNA995790	SAMN37522564
NVG-20066G03	Plebejus melissa melissa			USA	UT	Wasatch		40.2955, -111.0863	2018-06-27	PRJNA995790	SAMN37522565
NVG-21035C10	Plebejus melissa alateres	HT	M	USA	NV	Clark		36.365, -115.1465	1985-09-22	PRJNA995790	SAMN37522566
NVG-21035C11	Plebejus melissa alateres	AT	F	USA	NV	Clark		36.3746, -115.1977	1987-06-13	PRJNA995790	SAMN37522567
11494	Plebejus melissa melissa		F	USA	AZ	Apache		33.7789, -109.1821	2018-05-25	PRJNA995790	SAMN37522568
NVG-20045B03	Plebejus melissa		F	USA	UT			37.932, -109.48	2016-2020	PRJNA995790	SAMN37522569
NVG-18036C09	Plebejus melissa			USA	NV	Nye		37.8924, -116.6866	2013-06-22	PRJNA995790	SAMN37522570
NVG-18036C10	Plebejus melissa			USA	AZ	Apache		35.5491, -109.6591	2007-06-01	PRJNA995790	SAMN37522571
NVG-21059A11	Plebejus melissa pseudosamuelis			USA	CO	Pitkin	Snowmass Cr.	39.258, -106.9712	1973-06-16	PRJNA995790	SAMN37522572
NVG-21059A10	Plebejus melissa pseudosamuelis			USA	CO	Pitkin	Snowmass Cr.	39.258, -106.9712	1973-06-16	PRJNA995790	SAMN37522573
NVG-21059A12	Plebejus melissa pseudosamuelis			USA	CO	Pitkin	Snowmass Cr.	39.258, -106.9712	1973-06-16	PRJNA995790	SAMN37522574
NVG-21056G01	Plebejus melissa mexicana		F	Mexico	Sonora		Covadonga Crossing SE of Huachinera	30.2088, -108.9591	1997-08-22	PRJNA995790	SAMN37522575
NVG-20033B04	Plebejus melissa paradoxa	TT	F	USA	CA	Kern	Tehachapi Mtn. Park	35.067, -118.4844	1982-06-09	PRJNA995790	SAMN37522576
NVG-20033B06	Plebejus melissa paradoxa		M	USA	CA	Kern	Kelso Valley	35.4857, -118.1978	2005-05-03	PRJNA995790	SAMN37522577
NVG-20033B08	Plebejus melissa inyoensis		M	USA	CA	Inyo	White Mts.	37.2888, -118.1596	2015-04-22	PRJNA995790	SAMN37522578
NVG-20033B10	Plebejus melissa inyoensis	TT	F	USA	CA	Inyo	Olancha	36.2829, -118.0063	1981-08-21	PRJNA995790	SAMN37522579
NVG-20033B07	Plebejus melissa paradoxa		F	USA	CA	Kern	N of Kelso Valley	35.4823, -118.2134	1992-04-29	PRJNA995790	SAMN37522580
NVG-20033B05	Plebejus melissa paradoxa		M	USA	CA	Tulare	Fairview	35.9297, -118.4919	2002-05-30	PRJNA995790	SAMN37522581
NVG-20033B09	Plebejus melissa inyoensis		M	USA	CA	Inyo	Bishop Creek	37.2453, -118.592	1993-05-17	PRJNA995790	SAMN37522582
NVG-18036C08	Plebejus melissa paradoxa			USA	CA	San Diego		33.0751, -116.8463	2011-07-01	PRJNA995790	SAMN37522583
NVG-20033B03	Plebejus melissa paradoxa	TT	M	USA	CA	Kern	Tehachapi Mts.	35.0885, -118.3146	2006-05-29	PRJNA995790	SAMN37522584
10850	Plebejus melissa paradoxa		F	USA	CA	San Diego	IH8 @ SH79	32.828, -116.6226	2018-04-04	PRJNA995790	SAMN37522585
NVG-18036C07	Plebejus melissa paradoxa			USA	CA	San Diego		33.0751, -116.8463	2011-07-01	PRJNA995790	SAMN37522586

## Sheet: Appendix 4
	Appendix 4 Summary of STRUCTURE results of P. samuelis populations from MI and IN
		Evanno method
		K	Replicates #	Mean LnP(K)	Stdev LnP(K)	Ln'(K)	Ln''(K)	Delta K
		1	10	-467483	20.784	NA	NA	NA
		2	10	-460714	176.86	6768.51	2665.53	15.0714
		3	10	-456611	201.001	4102.98	3854.07	19.1744
		4	10	-456362	126.024	248.91	298.96	2.37225
		5	10	-455814	207.48	547.87	857.24	4.13169
		6	10	-456124	481.332	-309.37	274.12	0.569504
		7	10	-456707	900.441	-583.49	NA	NA
				Puechmaille statistics
				MedMeaK/MaxMeaK membership (=ancestry) coefficient (Q) >0.8
				K	Meadian ancestry #	Max ancestry #
				1	1	1
				2	2	2
				3	3	3
				4	3	3
				5	3	4
				6	3	3
				7	3	3
				MedMeaK: 3
				MaxMeaK: 4

## Sheet: Appendix 3
Appendix 3 Summary of STRUCTURE results of overall P. samuelis populations
	Evanno method
	K	Replicates #	Mean LnP(K)	Stdev LnP(K)	Ln'(K)	Ln''(K)	Delta K
	1	10	-1.03073e+06	13.3793	NA	NA	NA
	2	10	-998295	63.5758	32430	18799.2	295.697
	3	10	-984664	566.869	13630.9	11657.7	20.565
	4	10	-982691	244.68	1973.19	1639.87	6.70209
	5	10	-982358	682.874	333.32	5470.28	8.01068
	6	10	-987495	2088.18	-5136.96	1063.42	0.509256
	7	10	-991568	789.668	-4073.54	NA	NA
			Puechmaille statistics
			MedMeaK/MaxMeaK membership (=ancestry) coefficient (Q) >0.8
			K	Meadian ancestry #	Max ancestry #
			1	1	1
			2	2	2
			3	3	3
			4	3	3
			5	2	3
			6	1	2
			7	1	1
			MedMeaK: 3
			MaxMeak: 3

## Sheet: Appendix 5
Appendix 5 Summary of STRUCTURE results of P. samuelis populations from WI
	Evanno method
	K	Replicates #	Mean LnP(K)	Stdev LnP(K)	Ln'(K)	Ln''(K)	Delta K
	1	10	-57913.1	2.3392	NA	NA	NA
	2	10	-57736.3	25.6379	176.75	188.83	7.36525
	3	10	-57370.7	15.5936	365.58	139.44	8.9421
	4	10	-57144.6	40.8314	226.14	53.45	1.30904
	5	10	-56971.9	26.6075	172.69	20.18	0.758434
	6	10	-56819.4	72.8175	152.51	54.08	0.742679
	7	10	-56720.9	65.8106	98.43	74.89	1.13796
	8	10	-56697.4	59.6219	23.54	161.35	2.70622
	9	10	-56512.5	60.2934	184.89	75.8	1.25719
	10	10	-56403.4	140.249	109.09	NA	NA
			Puechmaille statistics
			MedMeaK/MaxMeaK membership (=ancestry) coefficient (Q) >0.8
			K	Meadian ancestry #	Max ancestry #
			10	1	3
			1	1	1
			2	2	2
			3	3	3
			4	3	4
			5	3	3
			6	3.5	4
			7	3	4
			8	3	4
			9	1	3
			MedMeaK: 3 or 4
			MaxMeaK: 4

## Sheet: Appendix 6
Appendix 6 Function prediction of annotated proteins in P. melissa assembly
gene id	flybase id	flybase gene name	GO term
ENSAPBT00000034097_R8	n/a	Unknown	n/a
ENSAPBT00000030376_R0	CG2397-PA	Cyp6a13	GO:0016020,GO:0043231,GO:0020037,GO:0016705,GO:0042742,GO:0005506,GO:0055114,GO:0009055
ENSAPBT00000025522_R1	CG34114-PB	n/a	n/a
ENSAPBT00000044544_R8	n/a	Unknown	n/a
ENSAPBT00000043064_R9	n/a	Unknown	n/a
ENSAPBT00000034284_R7	CG34114-PB	n/a	n/a
ENSAPBT00000034119_R2	n/a	Unknown	n/a
ENSAPBT00000031208_R6	n/a	Unknown	n/a
ENSAPBT00000040048_R0	n/a	Unknown	n/a
ENSAPBT00000031031_R4	n/a	Unknown	n/a
ENSAPBT00000027687_R4	n/a	Unknown	n/a
ENSAPBT00000024748_R0	CG3719-PA	n/a	GO:0006662,GO:0015035,GO:0045454,GO:0005739,GO:0015036
ENSAPBT00000039101_R1	CG3443-PE	pecanex	GO:0007219,GO:0005783,GO:0007029,GO:0016021,GO:0046331,GO:0005887,GO:0005886
ENSAPBT00000033236_R1	CG5254-PA	n/a	GO:0048102,GO:0005740,GO:0035071,GO:0022857,GO:0005371
ENSAPBT00000025307_R0	n/a	Unknown	n/a
ENSAPBT00000038596_R0	CG7291-PA	Niemann-Pick type C-2a	GO:0042834,GO:0032934,GO:0005615,GO:0015918,GO:0030882,GO:0008039,GO:0001530,GO:0005576,GO:0045456,GO:0070891,GO:0061057,GO:0055092
ENSAPBT00000042109_R1	n/a	Unknown	n/a
ENSAPBT00000042134_R0	CG33964-PA	n/a	n/a
ENSAPBT00000027050_R0	CG2140-PB	Cytochrome b5	GO:0005811,GO:0043231,GO:0020037,GO:0051726,GO:0016020,GO:0035206,GO:0002168,GO:0045610,GO:0009055
ENSAPBT00000027473_R2	n/a	Unknown	n/a
ENSAPBT00000025630_R2	CG16771-PA	n/a	GO:0008152,GO:0004035
ENSAPBT00000027050_R1	CG2140-PB	Cytochrome b5	GO:0005811,GO:0043231,GO:0020037,GO:0051726,GO:0016020,GO:0035206,GO:0002168,GO:0045610,GO:0009055
ENSAPBT00000025630_R1	CG16771-PA	n/a	GO:0008152,GO:0004035
ENSAPBT00000027050_R2	CG2140-PB	Cytochrome b5	GO:0005811,GO:0043231,GO:0020037,GO:0051726,GO:0016020,GO:0035206,GO:0002168,GO:0045610,GO:0009055
ENSAPBT00000025630_R0	CG16771-PA	n/a	GO:0008152,GO:0004035
ENSAPBT00000035467_R4	n/a	Unknown	n/a
ENSAPBT00000035466_R0	n/a	Unknown	n/a
ENSAPBT00000031898_R0	n/a	Unknown	n/a
ENSAPBT00000040368_R0	n/a	Unknown	n/a
ENSAPBT00000039371_R4	n/a	Unknown	n/a
ENSAPBT00000024888_R0	CG6045-PA	n/a	GO:0050660,GO:0016614,GO:0051537,GO:0004854,GO:0005506,GO:0055114,GO:0009055
ENSAPBT00000035469_R0	n/a	Unknown	n/a
ENSAPBT00000033690_R0	n/a	Unknown	n/a
ENSAPBT00000044193_R0	n/a	Unknown	n/a
ENSAPBT00000040433_R0	n/a	Unknown	n/a
ENSAPBT00000034991_R0	n/a	Unknown	n/a
ENSAPBT00000026557_R0	n/a	Unknown	n/a
ENSAPBT00000041643_R0	n/a	Unknown	n/a
ENSAPBT00000029201_R3	n/a	Unknown	n/a
ENSAPBT00000039822_R0	CG1567-PA	C901	GO:0007154,GO:0016020
ENSAPBT00000040252_R7	n/a	Unknown	n/a
ENSAPBT00000026594_R8	CG8366-PA	n/a	GO:0004518,GO:0003677
ENSAPBT00000036104_R9	n/a	Unknown	n/a
ENSAPBT00000044653_R0	CG11254-PC	maelstrom	GO:0005737,GO:0043565,GO:0008104,GO:0007010,GO:0009950,GO:0016325,GO:0005634,GO:0019094,GO:0048600,GO:0010529,GO:0007317,GO:0007283,GO:0007314,GO:0045892,GO:0007312,GO:0043186,GO:0031023,GO:0048477,GO:0008298
ENSAPBT00000035796_R0	CG2522-PA	GTP-binding protein	GO:0005785,GO:0050708,GO:0005047,GO:0005811,GO:0003924,GO:0006614,GO:0005789,GO:0007409,GO:0006184,GO:0005525,GO:0003729
ENSAPBT00000036478_R0	CG11888-PB	Regulatory particle non-ATPase 2	GO:0004175,GO:0005838,GO:0043161,GO:0030234,GO:0006974,GO:0042176,GO:0006508,GO:0008540
ENSAPBT00000044527_R0	CG6650-PA	n/a	GO:0016773,GO:0005975
ENSAPBT00000026861_R3	CG10175-PD	n/a	GO:0005575,GO:0008150,GO:0008152,GO:0052689
ENSAPBT00000025871_R9	n/a	Unknown	n/a
ENSAPBT00000039910_R1	CG10175-PD	n/a	GO:0005575,GO:0008150,GO:0008152,GO:0052689
ENSAPBT00000033841_R0	n/a	Unknown	n/a
ENSAPBT00000035657_R0	CG4201-PB	immune response deficient 5	GO:0005737,GO:0006468,GO:0018105,GO:0045088,GO:0019730,GO:0009950,GO:0006963,GO:0004672,GO:0019731,GO:0004674,GO:0002230,GO:0030163,GO:0005515,GO:0008063,GO:0008385,GO:0008384,GO:0005524,GO:0051607
ENSAPBT00000038827_R0	CG14938-PA	crooked legs	GO:0045931,GO:0046331,GO:0031935,GO:0005634,GO:0007476,GO:0006357,GO:0045892,GO:0003676,GO:0007155,GO:0046872,GO:0030178
ENSAPBT00000027393_R0	CG13759-PA	n/a	GO:0008080
ENSAPBT00000030368_R0	n/a	Unknown	n/a
ENSAPBT00000040738_R0	CG11062-PA	Activin-beta	GO:0048813,GO:0005160,GO:0005576,GO:0016049,GO:0008083
ENSAPBT00000038921_R0	CG1972-PA	Integrator 11	GO:0016180,GO:0016787,GO:0005847,GO:0034472,GO:0032039,GO:0006378,GO:0006379,GO:0022008
ENSAPBT00000026755_R0	CG8890-PA	GDP-mannose 4,6-dehydratase	GO:0008446,GO:0050662,GO:0007219,GO:0042350,GO:0042351,GO:0005622,GO:2000035,GO:0048477,GO:0019673
ENSAPBT00000025724_R0	CG32133-PA	n/a	GO:0009880,GO:0008134,GO:0007448,GO:0016571,GO:0051568,GO:0044666,GO:0002805
ENSAPBT00000026611_R0	n/a	Unknown	n/a
ENSAPBT00000042133_R0	CG15727-PA	Aven ortholog	GO:0010972,GO:0005634,GO:0003674,GO:0005829
ENSAPBT00000033932_R0	CG14622-PD	Dishevelled Associated Activator of Morphogenesis	GO:0007424,GO:0035152,GO:0050770,GO:0051489,GO:0051491,GO:0051017,GO:0030036,GO:0003779,GO:0017048,GO:0035017,GO:0044295
ENSAPBT00000030149_R0	n/a	Unknown	n/a
ENSAPBT00000025059_R1	CG6045-PA	n/a	GO:0050660,GO:0016614,GO:0051537,GO:0004854,GO:0005506,GO:0055114,GO:0009055
ENSAPBT00000025059_R0	CG18522-PA	n/a	GO:0050660,GO:0016614,GO:0051537,GO:0005506,GO:0055114,GO:0009055
ENSAPBT00000040945_R1	CG7000-PA	Sensory neuron membrane protein 1	GO:0055088,GO:0035073,GO:0007166,GO:0005044,GO:0016020,GO:0030425,GO:0006952,GO:0005887,GO:0007155,GO:0043025,GO:0019236
ENSAPBT00000031066_R0	n/a	Unknown	n/a
ENSAPBT00000040945_R0	CG7000-PA	Sensory neuron membrane protein 1	GO:0055088,GO:0035073,GO:0007166,GO:0005044,GO:0016020,GO:0030425,GO:0006952,GO:0005887,GO:0007155,GO:0043025,GO:0019236
ENSAPBT00000045667_R0	CG30438-PB	n/a	GO:0016758,GO:0008152
ENSAPBT00000031145_R0	CG6654-PA	n/a	GO:0005634,GO:0008270,GO:0003677
ENSAPBT00000035060_R2	CG8474-PA	Meiotic central spindle	GO:0005737,GO:0005819,GO:0003700,GO:0005634,GO:0008270,GO:0003676,GO:0005876
ENSAPBT00000035060_R0	CG6654-PA	n/a	GO:0005634,GO:0008270,GO:0003677
ENSAPBT00000030351_R1	n/a	Unknown	n/a
ENSAPBT00000037760_R0	CG1516-PI	n/a	GO:0006090,GO:0005811,GO:0004736,GO:0003677,GO:0005759,GO:0004075,GO:0046872,GO:0005875,GO:0005524,GO:0006094
ENSAPBT00000031566_R7	n/a	Unknown	n/a
ENSAPBT00000024489_R4	CG7492-PA	n/a	n/a
ENSAPBT00000042720_R0	CG4281-PA	n/a	n/a
ENSAPBT00000035578_R0	CG6045-PA	n/a	GO:0050660,GO:0016614,GO:0051537,GO:0004854,GO:0005506,GO:0055114,GO:0009055
ENSAPBT00000044905_R0	CG6175-PD	n/a	GO:0002121,GO:0007476,GO:0051726
ENSAPBT00000045715_R0	n/a	Unknown	n/a
ENSAPBT00000042256_R0	CG42273-PH	minibrain	GO:0007632,GO:0007623,GO:0007420,GO:0007399,GO:0045927,GO:2000253,GO:0006468,GO:0007611,GO:0004674,GO:0004712,GO:0035332,GO:0004672,GO:0005524,GO:0008355
ENSAPBT00000027768_R0	CG1664-PA	small bristles	GO:0005737,GO:0030534,GO:0016973,GO:0051168,GO:0007616,GO:0005635,GO:0031965,GO:0000166,GO:0005654,GO:0003723,GO:0006378,GO:0006406
ENSAPBT00000028820_R8	n/a	Unknown	n/a
ENSAPBT00000041182_R6	n/a	Unknown	n/a
ENSAPBT00000025570_R0	CG45017-PF	Inositol 1,4,5-triphosphate kinase 2	GO:0005737,GO:0032958,GO:0005516,GO:0008440,GO:0048306
ENSAPBT00000036031_R0	CG1582-PA	n/a	GO:0003676,GO:0046872,GO:0005524,GO:0008026,GO:0004386
ENSAPBT00000036191_R0	CG9650-PG	n/a	GO:0046872,GO:0003676
ENSAPBT00000041806_R0	n/a	Unknown	n/a
ENSAPBT00000029669_R0	CG8300-PA	n/a	n/a
ENSAPBT00000042810_R0	CG15269-PA	n/a	GO:0046872,GO:0003676
ENSAPBT00000036664_R0	CG17592-PB	Usf	GO:0003700,GO:0046983,GO:0005634,GO:0006351,GO:0070888
ENSAPBT00000035347_R0	n/a	Unknown	n/a
ENSAPBT00000024407_R0	n/a	Unknown	n/a
ENSAPBT00000038721_R0	CG32532-PD	n/a	GO:0003700,GO:0006355,GO:0005634,GO:0043565,GO:0003677
ENSAPBT00000030068_R0	CG42687-PG	CoRest	GO:0007221,GO:0017053,GO:0000122,GO:2000619,GO:0005634,GO:0003714,GO:0045747,GO:0061086,GO:0045892,GO:0005515,GO:0003677,GO:0003682
ENSAPBT00000040490_R0	CG1578-PA	n/a	n/a
ENSAPBT00000031290_R0	CG12238-PC	enhancer of yellow 3	GO:0031936,GO:0070604,GO:0046427,GO:0007480,GO:0005634,GO:0005700,GO:0000792,GO:0016458,GO:0000791,GO:0045892,GO:0008270,GO:0003682,GO:0048477,GO:0045893
ENSAPBT00000034348_R0	CG14222-PB	NAA20 ortholog	GO:0008080,GO:0019186
ENSAPBT00000042313_R0	CG3193-PA	crooked neck	GO:0007443,GO:0016607,GO:0051298,GO:0000381,GO:0048663,GO:0007422,GO:0008347,GO:0005813,GO:0005634,GO:0071011,GO:0000398,GO:0022008,GO:0008366,GO:0072686,GO:0007438,GO:0007405,GO:0071013,GO:0005681,GO:0007417
ENSAPBT00000045236_R0	CG15896-PA	n/a	n/a
ENSAPBT00000044696_R0	n/a	Unknown	n/a
ENSAPBT00000027255_R0	n/a	Unknown	n/a
ENSAPBT00000030246_R0	n/a	Unknown	n/a
ENSAPBT00000031783_R0	n/a	Unknown	n/a
ENSAPBT00000034140_R0	CG14770-PA	n/a	n/a
ENSAPBT00000034659_R0	CG30268-PB	n/a	n/a
ENSAPBT00000034785_R0	n/a	Unknown	n/a
ENSAPBT00000033040_R0	n/a	Unknown	n/a
ENSAPBT00000027707_R0	CG17572-PA	n/a	GO:0004252,GO:0006508
ENSAPBT00000034005_R0	CG9427-PA	n/a	n/a
ENSAPBT00000039965_R0	n/a	Unknown	n/a
ENSAPBT00000042883_R0	CG33175-PA	sprint	GO:0019901,GO:0006897,GO:0005085,GO:0032483,GO:0030971,GO:0017112,GO:0017016,GO:0030139,GO:0007165,GO:0007298,GO:0005938
ENSAPBT00000031208_R0	n/a	Unknown	n/a
ENSAPBT00000030589_R9	n/a	Unknown	n/a
ENSAPBT00000029987_R1	CG6641-PA	Odorant-binding protein 28a	GO:0005576,GO:0005549,GO:0007606,GO:0008145,GO:0005550
ENSAPBT00000029987_R0	CG1668-PA	Odorant-binding protein 19d	GO:0005576,GO:0005549,GO:0007606,GO:0008145,GO:0005550
ENSAPBT00000028703_R0	n/a	Unknown	n/a
ENSAPBT00000029161_R0	CG8807-PA	lush	GO:0005549,GO:0007608,GO:0007619,GO:0042048,GO:0007606,GO:0045471,GO:0005576,GO:0035275,GO:0035274,GO:0035276,GO:0019236
ENSAPBT00000032672_R1	CG8807-PA	lush	GO:0005549,GO:0007608,GO:0007619,GO:0042048,GO:0007606,GO:0045471,GO:0005576,GO:0035275,GO:0035274,GO:0035276,GO:0019236
ENSAPBT00000033417_R0	CG11748-PC	Odorant-binding protein 19a	GO:0042048,GO:0005549,GO:0007606,GO:0019236,GO:0005576
ENSAPBT00000043284_R0	CG11748-PC	Odorant-binding protein 19a	GO:0042048,GO:0005549,GO:0007606,GO:0019236,GO:0005576
ENSAPBT00000042100_R0	CG11748-PC	Odorant-binding protein 19a	GO:0042048,GO:0005549,GO:0007606,GO:0019236,GO:0005576
ENSAPBT00000040840_R1	CG11748-PC	Odorant-binding protein 19a	GO:0042048,GO:0005549,GO:0007606,GO:0019236,GO:0005576
ENSAPBT00000045632_R0	n/a	Unknown	n/a
ENSAPBT00000042559_R0	CG3857-PA	n/a	GO:0042332,GO:0005525
ENSAPBT00000040625_R0	CG3052-PB	Helix loop helix protein 4C	GO:0003700,GO:0006355,GO:0005634,GO:0046983,GO:0051726
ENSAPBT00000033157_R0	CG5722-PA	Niemann-Pick type C-1a	GO:0016125,GO:0032374,GO:0016021,GO:0007591,GO:0030301,GO:0005765,GO:0007291,GO:0045456,GO:0008158
ENSAPBT00000029474_R5	n/a	Unknown	n/a
ENSAPBT00000037618_R0	CG42240-PB	n/a	n/a
ENSAPBT00000031380_R0	CG5688-PA	Grip163	GO:0051298,GO:0005813,GO:0000922,GO:0008274,GO:0007052,GO:0043015,GO:0007067
ENSAPBT00000029465_R0	CG13880-PA	mitochondrial ribosomal protein L17	GO:0003735,GO:0006412,GO:0005762
ENSAPBT00000026767_R0	CG13369-PA	n/a	GO:0004747,GO:0006014
ENSAPBT00000027693_R0	CG32685-PE	n/a	GO:0005634,GO:0008157,GO:0048812
ENSAPBT00000037356_R0	CG4702-PB	n/a	n/a
ENSAPBT00000039940_R0	CG32040-PA	n/a	GO:0005575,GO:0008150,GO:0003674
ENSAPBT00000044358_R0	CG11607-PA	Homeodomain protein 2.0	GO:0003700,GO:0006355,GO:0005634,GO:0043565
ENSAPBT00000037905_R0	CG6695-PA	n/a	GO:0003729
ENSAPBT00000040817_R0	n/a	Unknown	n/a
ENSAPBT00000032578_R0	n/a	Unknown	n/a
ENSAPBT00000039866_R0	n/a	Unknown	n/a
ENSAPBT00000032691_R0	CG18375-PB	Ankyrin-repeat, SH3-domain, and Proline-rich-region containing Protein	GO:0061098,GO:0005912,GO:0030296
ENSAPBT00000031251_R0	n/a	Unknown	n/a
ENSAPBT00000035525_R0	CG1519-PA	Proteasome alpha7 subunit	GO:0004175,GO:0005839,GO:0043161,GO:0004298,GO:0006974,GO:0006511,GO:0019773,GO:0005875
ENSAPBT00000036785_R2	n/a	Unknown	n/a
ENSAPBT00000034420_R8	n/a	Unknown	n/a
ENSAPBT00000028589_R0	n/a	Unknown	n/a
ENSAPBT00000037665_R1	CG10431-PA	n/a	GO:0003700,GO:0005634,GO:0048813,GO:0006351,GO:0003676,GO:0008270
ENSAPBT00000026665_R0	CG12664-PB	forked end	GO:0008045,GO:0005886
ENSAPBT00000024554_R6	n/a	Unknown	n/a
ENSAPBT00000031667_R0	CG31673-PA	n/a	GO:0051287,GO:0055114,GO:0030267
ENSAPBT00000027219_R0	CG9331-PC	n/a	GO:0051287,GO:0005576,GO:0016616,GO:0055114
ENSAPBT00000036510_R0	CG5110-PA	n/a	GO:0005070,GO:0016310,GO:0071230,GO:0032006
ENSAPBT00000033150_R0	CG7417-PA	TAK1-associated binding protein 2	GO:0046331,GO:0045433,GO:0003700,GO:0005634,GO:0009617,GO:0006964,GO:0006355,GO:0048813,GO:0002230,GO:0008270,GO:0061057,GO:0033160
ENSAPBT00000029483_R0	CG12343-PA	n/a	GO:0071011,GO:0071013,GO:0022008,GO:0000398
ENSAPBT00000032926_R0	CG10997-PA	Chloride intracellular channel	GO:0048060,GO:0097305,GO:0008289,GO:0006821,GO:0005509,GO:0008340,GO:0005254,GO:0006979
ENSAPBT00000026472_R0	CG11095-PA	n/a	GO:0016787
ENSAPBT00000042588_R0	CG45011-PA	n/a	n/a
ENSAPBT00000033441_R0	CG32354-PA	n/a	GO:0005576,GO:0004866
ENSAPBT00000029515_R0	CG43088-PA	n/a	n/a
ENSAPBT00000032775_R0	CG3753-PA	Marcal1	GO:0005634,GO:0005705,GO:0004386,GO:0005524,GO:0003677,GO:0016568
ENSAPBT00000037832_R0	CG8152-PA	n/a	GO:0005575,GO:0003674,GO:0008150,GO:0003676
ENSAPBT00000025462_R0	n/a	Unknown	n/a
ENSAPBT00000028101_R0	CG5722-PA	Niemann-Pick type C-1a	GO:0016125,GO:0032374,GO:0016021,GO:0007591,GO:0030301,GO:0005765,GO:0007291,GO:0045456,GO:0008158
ENSAPBT00000045510_R0	CG9762-PA	lethal (3) neo18	GO:0008137,GO:0006120,GO:0005747,GO:0008340,GO:0000302,GO:0003954
ENSAPBT00000033108_R0	CG6472-PB	n/a	GO:0005575,GO:0016298,GO:0016042
ENSAPBT00000045715_R4	n/a	Unknown	n/a
ENSAPBT00000040861_R0	n/a	Unknown	n/a
ENSAPBT00000044661_R0	CG8333-PA	E(spl) region transcript mgamma,Enhancer of split mgamma, helix-loop-helix	GO:0048749,GO:0043565,GO:0007219,GO:0048190,GO:0007399,GO:0000122,GO:0003700,GO:0005634,GO:0002052,GO:0045892,GO:0003677,GO:0046983,GO:0008134
ENSAPBT00000029347_R1	CG14548-PA	Enhancer of split mbeta, helix-loop-helix,E(spl) region transcript mbeta	GO:0048749,GO:0043565,GO:0007219,GO:0007399,GO:0000122,GO:0003700,GO:0005634,GO:0045892,GO:0003677,GO:0046983
ENSAPBT00000033523_R0	n/a	Unknown	n/a
ENSAPBT00000033705_R0	CG6227-PA	n/a	GO:0000381,GO:0004004,GO:0005634,GO:0000398,GO:0003724,GO:0005681,GO:0005524,GO:0003729
ENSAPBT00000033100_R0	CG31184-PA	n/a	GO:0033962,GO:0030532,GO:0071011,GO:0071013,GO:0000398,GO:0005688,GO:0003729
ENSAPBT00000037761_R0	CG12301-PA	n/a	GO:0016319,GO:0022008,GO:0032040,GO:0006364
ENSAPBT00000042175_R0	n/a	Unknown	n/a
ENSAPBT00000029371_R0	CG15412-PC	n/a	n/a
ENSAPBT00000032555_R0	CG6841-PA	n/a	GO:0000381,GO:0030532,GO:0071011,GO:0005634,GO:0000398,GO:0022008,GO:0005684,GO:0071013,GO:0005682
ENSAPBT00000041958_R0	CG3108-PA	n/a	GO:0006508,GO:0004181,GO:0008270
ENSAPBT00000030730_R0	CG42699-PC	n/a	n/a
ENSAPBT00000043630_R0	CG6315-PA	female lethal d	GO:0000381,GO:0019099,GO:0005634,GO:0000375,GO:0046331,GO:0007539,GO:0007530
ENSAPBT00000024516_R0	CG34145-PD	n/a	GO:0003700,GO:0005634,GO:0006355,GO:0048813,GO:0003677,GO:0005524
ENSAPBT00000034552_R0	CG1849-PA	runt	GO:0048592,GO:0043565,GO:0007366,GO:0007377,GO:0003700,GO:0005634,GO:0007419,GO:0048813,GO:0006357,GO:0045944,GO:0045893,GO:0045892,GO:0007411,GO:0007540,GO:0005524,GO:0007400
ENSAPBT00000034113_R0	CG3108-PA	n/a	GO:0006508,GO:0004181,GO:0008270
ENSAPBT00000044223_R0	CG8560-PA	n/a	GO:0006508,GO:0004181,GO:0004180,GO:0008270
ENSAPBT00000044223_R1	CG3108-PA	n/a	GO:0006508,GO:0004181,GO:0008270
ENSAPBT00000042646_R0	CG42267-PC	n/a	GO:0003700,GO:0005634,GO:0009987,GO:0006355,GO:0003677,GO:0005524
ENSAPBT00000035074_R0	CG5808-PA	n/a	GO:0006457,GO:0003755,GO:0071011,GO:0071013,GO:0000398,GO:0000166,GO:0003676,GO:0022008,GO:0003729
ENSAPBT00000043367_R0	n/a	Unknown	n/a
ENSAPBT00000038199_R0	CG18492-PA	TGF-beta activated kinase 1	GO:0016318,GO:0071222,GO:0006963,GO:0006964,GO:0007165,GO:0050829,GO:0007256,GO:0007254,GO:0048802,GO:0004672,GO:0010506,GO:0005524,GO:0048749,GO:0006468,GO:0045087,GO:0006915,GO:0006952,GO:0046330,GO:0006955,GO:0051607,GO:0007249,GO:0007391,GO:0005575,GO:0004706,GO:0005515,GO:0004709
ENSAPBT00000031974_R0	CG31651-PB	polypeptide GalNAc transferase 5	GO:0005795,GO:0004653,GO:0009312
ENSAPBT00000028614_R0	CG5827-PA	Ribosomal protein L37A	GO:0003735,GO:0000022,GO:0007052,GO:0006412,GO:0022625
ENSAPBT00000038428_R0	CG5261-PB	n/a	GO:0005811,GO:0006086,GO:0004742,GO:0005967
ENSAPBT00000042860_R0	CG1762-PA	Integrin betanu subunit	GO:0007160,GO:0016337,GO:0042048,GO:0007476,GO:0046716,GO:0008305,GO:0045886,GO:0004872,GO:0043277,GO:0007155,GO:0006909,GO:0007157,GO:0050839,GO:0035011
ENSAPBT00000042456_R0	n/a	Unknown	n/a
ENSAPBT00000033649_R0	CG9265-PA	n/a	GO:0008152,GO:0016491
ENSAPBT00000041119_R4	n/a	Unknown	n/a
ENSAPBT00000033147_R0	CG15629-PA	n/a	GO:0008152,GO:0016491
ENSAPBT00000036536_R0	CG8460-PA	n/a	GO:0004568,GO:0006032,GO:0005975
ENSAPBT00000033703_R0	CG13277-PB	n/a	GO:0071011,GO:0071013,GO:0022008,GO:0000398,GO:0005688
ENSAPBT00000039399_R0	CG2478-PA	brunelleschi	GO:0007111,GO:0007110,GO:0006891,GO:0007112,GO:0036063,GO:0000916,GO:0005794,GO:0032313,GO:0000281,GO:0017112,GO:0048137,GO:0043147,GO:0030008,GO:0005737
ENSAPBT00000041895_R0	CG3238-PA	n/a	GO:0003678,GO:0000723,GO:0006281
ENSAPBT00000030812_R3	n/a	Unknown	n/a
ENSAPBT00000043035_R0	CG2956-PA	twist	GO:0031032,GO:0007370,GO:0007498,GO:0007499,GO:0010629,GO:0010004,GO:0003677,GO:0005737,GO:0007435,GO:0005634,GO:0007369,GO:0042803,GO:0016202,GO:0007507,GO:0048747,GO:0007443,GO:0001710,GO:0007375,GO:0007500,GO:0009950,GO:0003700,GO:0007501,GO:0003705,GO:0006357,GO:0045944,GO:0046982
ENSAPBT00000028907_R0	CG30443-PA	Optix-binding protein	GO:0046872,GO:0003676
ENSAPBT00000040590_R0	CG7098-PC	diskette	GO:0044154,GO:0000124,GO:0005705,GO:0043966,GO:0000123,GO:0043967,GO:0035066,GO:0043983,GO:0005634,GO:0048096,GO:0004402,GO:0043987,GO:0005700,GO:0005703,GO:0005671,GO:0016573,GO:0006338,GO:0003682,GO:0043970
ENSAPBT00000027981_R0	n/a	Unknown	n/a
ENSAPBT00000044334_R0	CG2944-PG	gustavus	GO:0005634,GO:0007281,GO:0045732,GO:0007314,GO:0005938,GO:0005515,GO:0035556,GO:0045495,GO:0031466,GO:0046843
ENSAPBT00000035071_R9	n/a	Unknown	n/a
ENSAPBT00000028322_R0	n/a	Unknown	n/a
ENSAPBT00000027567_R0	n/a	Unknown	n/a
ENSAPBT00000033012_R0	CG4445-PA	polypeptide GalNAc transferase 3	GO:0005795,GO:0005794,GO:0031589,GO:0016266,GO:0006493,GO:0004653,GO:0070278,GO:0009312,GO:0033628,GO:0016757,GO:0008376
ENSAPBT00000026190_R0	CG9323-PA	n/a	GO:0004004,GO:0002151,GO:0005524,GO:0008026,GO:0004386
ENSAPBT00000033737_R0	CG6984-PA	n/a	GO:0004300,GO:0008152
ENSAPBT00000041134_R0	CG11027-PA	ADP ribosylation factor at 102F	GO:0016197,GO:0048749,GO:0007264,GO:0006471,GO:0003924,GO:0005622,GO:0005575,GO:0007269,GO:0015031,GO:0003956,GO:0048488,GO:0005525
ENSAPBT00000034268_R0	CG30460-PC	n/a	n/a
ENSAPBT00000043506_R0	CG4079-PA	TBP-associated factor 11	GO:0006355,GO:0008134,GO:0001075,GO:0006367,GO:0005669,GO:0046982,GO:0005634
ENSAPBT00000032777_R0	CG17246-PB	Succinate dehydrogenase A	GO:0050660,GO:0005739,GO:0006099,GO:0022900,GO:0008177,GO:0004776,GO:0005749
ENSAPBT00000041278_R0	CG16926-PA	n/a	n/a
ENSAPBT00000031795_R0	CG13623-PA	n/a	GO:0051536,GO:0005198,GO:0046331,GO:0016226
ENSAPBT00000024956_R1	n/a	Unknown	n/a
ENSAPBT00000040692_R7	n/a	Unknown	n/a
ENSAPBT00000037211_R0	n/a	Unknown	n/a
ENSAPBT00000026666_R0	n/a	Unknown	n/a
ENSAPBT00000034930_R0	n/a	Unknown	n/a
ENSAPBT00000028954_R0	CG31548-PA	n/a	GO:0008152,GO:0016491
ENSAPBT00000034097_R9	n/a	Unknown	n/a
ENSAPBT00000036818_R0	CG7975-PA	Grx-1	GO:0045454,GO:0009055,GO:0015035,GO:0015036
ENSAPBT00000042288_R0	CG10237-PB	n/a	GO:0005215,GO:0008431,GO:0005622,GO:0006810,GO:0016918
ENSAPBT00000027152_R0	CG14039-PA	quick-to-court	GO:0000042,GO:0048047,GO:0046331,GO:0008049,GO:0007619
ENSAPBT00000038031_R0	CG11561-PA	smoothened	GO:0010002,GO:0048100,GO:0007165,GO:0005929,GO:0001746,GO:0090004,GO:0048663,GO:0005737,GO:0004930,GO:2000134,GO:0000122,GO:0048846,GO:0007455,GO:0016021,GO:0043066,GO:0008406,GO:0030707,GO:0045746,GO:0021938,GO:0060830,GO:0021696,GO:0043025,GO:0031102,GO:0048099,GO:0048592,GO:0007346,GO:0003007,GO:0060070,GO:0030165,GO:0005887,GO:0005886,GO:0035019,GO:0007350,GO:0008158,GO:0001570,GO:0007224,GO:…
ENSAPBT00000026633_R0	CG1109-PA	n/a	GO:0048812
ENSAPBT00000028455_R0	CG1438-PA	Cytochrome P450-4c3	GO:0016020,GO:0043231,GO:0020037,GO:0016705,GO:0005506,GO:0055114,GO:0009055
ENSAPBT00000028545_R0	CG7565-PA	n/a	GO:0004568
ENSAPBT00000034034_R0	CG3625-PB	n/a	GO:0016021
ENSAPBT00000032674_R0	CG7726-PB	Ribosomal protein L11	GO:0005737,GO:0005840,GO:0000228,GO:0022625,GO:0005730,GO:0005703,GO:0003735,GO:0007052,GO:0005515,GO:0000022,GO:0006412,GO:0051298
ENSAPBT00000043154_R0	CG14938-PA	crooked legs	GO:0045931,GO:0046331,GO:0031935,GO:0005634,GO:0007476,GO:0006357,GO:0045892,GO:0003676,GO:0007155,GO:0046872,GO:0030178
ENSAPBT00000027386_R0	CG7940-PA	Actin-related protein 5	GO:0006338,GO:0006281,GO:0005634,GO:0031011,GO:0006355,GO:0043140
ENSAPBT00000037871_R0	CG17332-PB	Vacuolar H[+]-ATPase SFD subunit	GO:0033227,GO:0015991,GO:0033181,GO:0000221,GO:0046961,GO:0005886,GO:0008340
ENSAPBT00000038758_R0	CG31812-PB	n/a	GO:0000213,GO:0000214,GO:0003676,GO:0006388
ENSAPBT00000029290_R0	CG17996-PA	n/a	n/a
ENSAPBT00000034888_R0	CG18174-PA	Regulatory particle non-ATPase 11	GO:0004175,GO:0005838,GO:0043161,GO:0009987,GO:0032436,GO:0006508,GO:0005875,GO:0008541
ENSAPBT00000039327_R0	CG10019-PB	n/a	GO:0008028,GO:0016021,GO:0055085
ENSAPBT00000034976_R7	n/a	Unknown	n/a
ENSAPBT00000029646_R0	CG17903-PB	Cytochrome c proximal	GO:0020037,GO:0005739,GO:0005743,GO:0005759,GO:0045155,GO:0009055,GO:0005506,GO:0006119
ENSAPBT00000036212_R0	CG8493-PC	Deneddylase 1	GO:0000338,GO:0006508,GO:0019784,GO:0043065
ENSAPBT00000029065_R4	n/a	Unknown	n/a
ENSAPBT00000024712_R0	CG11257-PA	n/a	GO:0055114,GO:0020037,GO:0016491
ENSAPBT00000037501_R0	CG10372-PA	Fas-associated factor	GO:0005575,GO:0003674,GO:0008150
ENSAPBT00000028653_R0	CG8472-PA	Calmodulin	GO:0051383,GO:0042052,GO:0046716,GO:0031476,GO:0031475,GO:0005875,GO:0005737,GO:0016028,GO:0016062,GO:0016061,GO:0016060,GO:0005814,GO:0000922,GO:0005509,GO:0005516,GO:0032036,GO:0006468,GO:0007605,GO:0072499,GO:0030048,GO:0007052,GO:0005819,GO:2001020,GO:0031489,GO:0070855,GO:0016059,GO:0016056,GO:0030496,GO:0051533,GO:0005513,GO:0046331,GO:0007099,GO:0005515
ENSAPBT00000042410_R0	n/a	Unknown	n/a
ENSAPBT00000038657_R0	CG4707-PA	n/a	GO:0005634,GO:0008270,GO:0003676
ENSAPBT00000032602_R0	CG16935-PB	n/a	GO:0006631,GO:0005739,GO:0008270,GO:0019166,GO:0005875,GO:0055114
ENSAPBT00000037824_R0	n/a	Unknown	n/a
ENSAPBT00000033420_R8	CG18598-PA	n/a	n/a
ENSAPBT00000038584_R0	CG4755-PA	Rho GTPase activating protein at 92B	GO:0005737,GO:0007480,GO:0005543,GO:0005096,GO:0043089,GO:0031594,GO:1900144,GO:0045887,GO:0005100,GO:0007274
ENSAPBT00000025530_R1	CG9864-PA	n/a	GO:0016021,GO:0055085,GO:0005316
ENSAPBT00000032481_R0	CG9204-PD	Ate1	GO:0004057,GO:0016598,GO:0006511
ENSAPBT00000025530_R0	CG9864-PA	n/a	GO:0016021,GO:0055085,GO:0005316
ENSAPBT00000029636_R0	CG11208-PA	n/a	GO:0000287,GO:0008949,GO:0030976,GO:0005777,GO:0001561
ENSAPBT00000045439_R0	CG5846-PA	n/a	n/a
ENSAPBT00000042162_R0	CG10641-PA	Swiprosin-1	GO:0007498,GO:0005927,GO:0005509,GO:0005886
ENSAPBT00000040353_R0	CG8546-PC	pickpocket 26	GO:0016021,GO:0005272,GO:0015280,GO:0006814
ENSAPBT00000038353_R0	CG8546-PC	pickpocket 26	GO:0016021,GO:0005272,GO:0015280,GO:0006814
ENSAPBT00000036922_R0	CG6632-PA	Ing3	GO:0000123,GO:0005634,GO:0043065,GO:0035267,GO:0016573,GO:0008270
ENSAPBT00000028175_R0	CG3226-PA	n/a	GO:0007507,GO:0005875
ENSAPBT00000030237_R0	n/a	Unknown	n/a
ENSAPBT00000028107_R0	CG1475-PB	Ribosomal protein L13A	GO:0007219,GO:0005840,GO:0022625,GO:0008407,GO:0003735,GO:0006412,GO:0051298
ENSAPBT00000043915_R0	CG17035-PA	GXIVsPLA2	GO:0004623,GO:0006644,GO:0005576,GO:0005509,GO:0016042
ENSAPBT00000034637_R0	CG31715-PA	n/a	GO:0005575,GO:0008150,GO:0003674
ENSAPBT00000029109_R0	CG8247-PB	Spitting Image	GO:0005737,GO:0031941,GO:0016020,GO:0032154,GO:0007349
ENSAPBT00000041555_R7	n/a	Unknown	n/a
ENSAPBT00000028982_R0	CG3441-PC	Neuropeptide-like precursor 1	GO:0007218,GO:0005184,GO:0005615,GO:0010753,GO:0048018,GO:0005576
ENSAPBT00000029058_R0	n/a	Unknown	n/a
ENSAPBT00000031733_R0	n/a	Unknown	n/a
ENSAPBT00000027320_R0	n/a	Unknown	n/a
ENSAPBT00000040993_R1	CG2692-PA	gooseberry-neuro	GO:0007367,GO:0003700,GO:0005634,GO:0006355,GO:0000977,GO:0005667,GO:0003677
ENSAPBT00000044183_R2	CG6716-PB	paired	GO:0007366,GO:0003700,GO:0005634,GO:0003705,GO:0006355,GO:0045944,GO:0000977,GO:0005667,GO:0003677
ENSAPBT00000039744_R0	CG6821-PA	Larval serum protein 1 gamma	GO:0005811,GO:0005576,GO:0045735,GO:0005616
ENSAPBT00000024483_R1	CG6821-PA	Larval serum protein 1 gamma	GO:0005811,GO:0005576,GO:0045735,GO:0005616
ENSAPBT00000024483_R2	CG6821-PA	Larval serum protein 1 gamma	GO:0005811,GO:0005576,GO:0045735,GO:0005616
ENSAPBT00000024483_R0	CG6821-PA	Larval serum protein 1 gamma	GO:0005811,GO:0005576,GO:0045735,GO:0005616
ENSAPBT00000042400_R0	CG6514-PA	Troponin C at 25D,Troponin C II	GO:0005509
ENSAPBT00000043623_R0	CG6821-PA	Larval serum protein 1 gamma	GO:0005811,GO:0005576,GO:0045735,GO:0005616
ENSAPBT00000030292_R0	CG4178-PA	Larval serum protein 1 beta	GO:0005811,GO:0046331,GO:0005576,GO:0045735,GO:0005616
ENSAPBT00000043623_R2	CG4178-PA	Larval serum protein 1 beta	GO:0005811,GO:0046331,GO:0005576,GO:0045735,GO:0005616
ENSAPBT00000030285_R1	n/a	Unknown	n/a
ENSAPBT00000033207_R5	n/a	Unknown	n/a
ENSAPBT00000037421_R5	n/a	Unknown	n/a
ENSAPBT00000030285_R0	CG2381-PA	Synaptotagmin 7	GO:0008021,GO:0016020,GO:0016192,GO:0005215,GO:0016021,GO:0006810,GO:0005544,GO:0005764,GO:0016528,GO:0007269,GO:0016079,GO:0031982
ENSAPBT00000041119_R1	n/a	Unknown	n/a
ENSAPBT00000025423_R0	CG10033-PH	foraging	GO:0007631,GO:0006468,GO:0030536,GO:0032095,GO:0007616,GO:0007614,GO:0008016,GO:0009744,GO:0004674,GO:0005886,GO:0046959,GO:0004692,GO:0004690,GO:0008345,GO:0005524
ENSAPBT00000034814_R0	CG3961-PA	n/a	GO:0001676,GO:0004467
ENSAPBT00000026777_R0	n/a	Unknown	n/a
ENSAPBT00000036523_R0	CG34341-PF	Phosphodiesterase 11	GO:0046058,GO:0047555,GO:0004115,GO:0005575,GO:0046331,GO:0007165,GO:0046068
ENSAPBT00000035246_R0	n/a	Unknown	n/a
ENSAPBT00000037799_R0	CG6583-PA	n/a	n/a
ENSAPBT00000039354_R0	CG17218-PA	crooked	GO:0005737,GO:0035151,GO:0019991
ENSAPBT00000042821_R0	n/a	Unknown	n/a
ENSAPBT00000045549_R0	n/a	Unknown	n/a
ENSAPBT00000026032_R0	CG14928-PB	spatzle 4	GO:0005576,GO:0005121,GO:0008063
ENSAPBT00000034104_R0	CG32857-PA	n/a	GO:0005737,GO:0008026,GO:0051536,GO:0016226,GO:0003676,GO:0005506,GO:0005524
ENSAPBT00000041924_R0	CG40300-PD	Argonaute 3	GO:0005737,GO:0043186,GO:0035194,GO:0060213,GO:0003723,GO:0034584
ENSAPBT00000033777_R0	CG10016-PC	drumstick	GO:0007442,GO:0007440,GO:0048617,GO:0048619,GO:0016348,GO:0003676,GO:0048565,GO:0046872
ENSAPBT00000037974_R0	CG3851-PA	odd skipped	GO:0007366,GO:0000122,GO:0003700,GO:0005634,GO:0016348,GO:0006357,GO:0045944,GO:0003676,GO:0046872
ENSAPBT00000033777_R1	CG10021-PB	brother of odd with entrails limited	GO:0007362,GO:0007442,GO:0048617,GO:0007480,GO:0005634,GO:0016348,GO:0046331,GO:0035220,GO:0003676,GO:0046872,GO:0048619,GO:0000981
ENSAPBT00000032049_R0	CG43707-PE	n/a	n/a
ENSAPBT00000031652_R5	n/a	Unknown	n/a
ENSAPBT00000026444_R0	CG10339-PA	n/a	GO:0052689
ENSAPBT00000028734_R0	CG14567-PA	n/a	n/a
ENSAPBT00000029766_R0	CG14593-PA	CCHamide-2 receptor	GO:0004930,GO:0016021,GO:0007218,GO:0031989,GO:0004946,GO:0008188,GO:0007186
ENSAPBT00000027072_R0	n/a	Unknown	n/a
ENSAPBT00000042515_R0	CG30104-PB	Ecto-5'-nucleotidase 2	GO:0009166,GO:0046872,GO:0008253,GO:0000166
ENSAPBT00000039114_R0	CG8378-PA	n/a	GO:0005737,GO:0005634,GO:0042826,GO:0010629
ENSAPBT00000036817_R0	CG13178-PA	n/a	GO:0042384
ENSAPBT00000028132_R0	CG9342-PA	Microsomal triacylglycerol transfer protein	GO:0017129,GO:0006641,GO:0006869,GO:0005811,GO:0008525,GO:0035149,GO:0048813,GO:0008039,GO:0042157
ENSAPBT00000025351_R0	n/a	Unknown	n/a
ENSAPBT00000027540_R0	CG4236-PA	Chromatin assembly factor 1 subunit	GO:0008284,GO:0042393,GO:0046976,GO:0061085,GO:0031491,GO:0042054,GO:0046974,GO:0035097,GO:0031497,GO:0007307,GO:0042766,GO:0070822,GO:0007346,GO:0016590,GO:0000122,GO:0006342,GO:0005634,GO:0000281,GO:0016571,GO:0016573,GO:0033186,GO:0042826,GO:0042803,GO:0048666,GO:0005515,GO:0006281,GO:0007517,GO:0035035,GO:0016584,GO:0035098,GO:0016581,GO:0007379,GO:0006334,GO:0006335,GO:0016589,GO:0005700,GO:…
ENSAPBT00000040257_R0	n/a	Unknown	n/a
ENSAPBT00000034655_R0	CG4217-PB	mitochondrial transcription factor A	GO:0003700,GO:0005813,GO:0005739,GO:0006264,GO:0006355,GO:0045893,GO:0005694,GO:0006979
ENSAPBT00000024954_R0	CG4626-PB	frizzled 4	GO:0005737,GO:0007420,GO:0001944,GO:0009790,GO:0006357,GO:0016021,GO:0016055,GO:0008406,GO:0042813,GO:0060070,GO:0004888,GO:0007163,GO:0007165,GO:0005886,GO:0017147,GO:0042995,GO:0007186,GO:0030165
ENSAPBT00000028206_R0	CG6192-PA	n/a	GO:0006898,GO:0005509,GO:0005515
ENSAPBT00000042009_R0	CG8893-PA	Glyceraldehyde 3 phosphate dehydrogenase 2	GO:0005737,GO:0004365,GO:0051287,GO:0005811,GO:0050661,GO:0005875,GO:0006096,GO:0055114
ENSAPBT00000042009_R1	CG12055-PA	Glyceraldehyde 3 phosphate dehydrogenase 1	GO:0005737,GO:0004365,GO:0031430,GO:0051287,GO:0005811,GO:0050661,GO:0055114,GO:0006096,GO:0030018
ENSAPBT00000027433_R0	CG10747-PA	n/a	GO:0047396,GO:0006650,GO:0008081
ENSAPBT00000027450_R0	CG3400-PG	6-phosphofructo-2-kinase	GO:0007476,GO:0004331,GO:0003873,GO:0006000,GO:0005524,GO:0006003
ENSAPBT00000031864_R0	CG33156-PE	n/a	GO:0003951,GO:0006741,GO:0019674
ENSAPBT00000033582_R0	CG12954-PA	mitochondrial ribosomal protein L41	GO:0003735,GO:0006412,GO:0005762,GO:0030529
ENSAPBT00000035558_R0	CG33138-PA	1,4-Alpha-Glucan Branching Enzyme	GO:0043169,GO:0008340,GO:0005978,GO:0004553,GO:0003844
ENSAPBT00000028261_R0	CG10428-PA	n/a	GO:0005575,GO:0008150,GO:0003674
ENSAPBT00000037953_R0	n/a	Unknown	n/a
ENSAPBT00000026000_R0	CG18317-PA	Rim2 ortholog (S. cerevisiae)	GO:0006839,GO:0005740,GO:0022857,GO:0031966
ENSAPBT00000033055_R0	CG8905-PA	Superoxide dismutase 2 (Mn)	GO:0035206,GO:0019222,GO:0016209,GO:0019430,GO:0006801,GO:0004784,GO:0005759,GO:0008340,GO:0046872,GO:0055114
ENSAPBT00000042240_R0	CG8566-PD	unc-104 ortholog (C. elegans)	GO:0051963,GO:0048490,GO:0040012,GO:0016192,GO:0016188,GO:0008017,GO:0008088,GO:0005875,GO:0007528,GO:0045886,GO:0003777,GO:0007411,GO:0048814,GO:0005871,GO:0046847,GO:0008345,GO:0047496,GO:0005524,GO:0048489
ENSAPBT00000039681_R0	CG32350-PA	n/a	GO:0016197,GO:0030897,GO:0035542,GO:0033263,GO:0003674,GO:0008270,GO:0015031
ENSAPBT00000040761_R0	CG17593-PA	n/a	GO:0005737
ENSAPBT00000031103_R5	n/a	Unknown	n/a
ENSAPBT00000025235_R0	CG6426-PA	n/a	GO:0003796,GO:0005615,GO:0032504
ENSAPBT00000027758_R0	CG6426-PA	n/a	GO:0003796,GO:0005615,GO:0032504
ENSAPBT00000043949_R1	CG6426-PA	n/a	GO:0003796,GO:0005615,GO:0032504
ENSAPBT00000036898_R0	CG9293-PA	n/a	GO:0008285,GO:0070776,GO:0016573,GO:0008270
ENSAPBT00000038133_R0	CG4636-PD	SCAR	GO:0051125,GO:0006909,GO:0030031,GO:0008335,GO:0060305,GO:0030037,GO:0001764,GO:0034314,GO:0007413,GO:0005737,GO:0001745,GO:0000902,GO:0048846,GO:0005634,GO:0051491,GO:0003779,GO:0031941,GO:0030029,GO:0008360,GO:0030036,GO:0007409,GO:0007520,GO:0007015,GO:0007030,GO:0010592,GO:0007010,GO:0030866,GO:0005515,GO:0031209
ENSAPBT00000025396_R0	CG8239-PA	n/a	GO:0005575,GO:0008299,GO:0004163,GO:0005524
ENSAPBT00000044885_R1	CG7111-PC	Receptor of activated protein kinase C 1	GO:0005737,GO:0007626,GO:0042335,GO:0018991,GO:0071011,GO:0005080,GO:0071013,GO:0016243,GO:0005776,GO:0035220,GO:0000398,GO:0009267,GO:0045725,GO:0048477,GO:0005875,GO:0046716
ENSAPBT00000034087_R0	CG9820-PA	Odorant receptor 59a	GO:0005549,GO:0007608,GO:0016021,GO:0016020,GO:0050911,GO:0004984
ENSAPBT00000041933_R0	CG14157-PA	Odorant receptor 67d	GO:0005549,GO:0007608,GO:0007619,GO:0016021,GO:0004984,GO:0019236,GO:0016503
ENSAPBT00000041933_R1	CG14157-PA	Odorant receptor 67d	GO:0005549,GO:0007608,GO:0007619,GO:0016021,GO:0004984,GO:0019236,GO:0016503
ENSAPBT00000028883_R0	CG5137-PA	Cyp312a1	GO:0004497,GO:0016020,GO:0043231,GO:0020037,GO:0016705,GO:0005506,GO:0055114,GO:0009055
ENSAPBT00000033207_R7	n/a	Unknown	n/a
ENSAPBT00000041574_R1	CG3972-PA	Cytochrome P450-4g1	GO:0006629,GO:0016020,GO:0043231,GO:0020037,GO:0016705,GO:0005506,GO:0055114,GO:0009055
ENSAPBT00000032498_R0	CG5137-PA	Cyp312a1	GO:0004497,GO:0016020,GO:0043231,GO:0020037,GO:0016705,GO:0005506,GO:0055114,GO:0009055
ENSAPBT00000035974_R0	CG4726-PA	Major Facilitator Superfamily Transporter 3	GO:0016021,GO:0055085,GO:0005316
ENSAPBT00000041784_R0	CG4241-PA	alternative testis transcripts open reading frame A	GO:0045089,GO:0016021,GO:0005740,GO:0005743,GO:0022857,GO:0050829,GO:0055085
ENSAPBT00000034987_R0	CG7109-PC	microtubule star	GO:0055059,GO:0006909,GO:0006470,GO:0019208,GO:0009416,GO:0045880,GO:0007406,GO:0007067,GO:0051225,GO:0051298,GO:0005737,GO:0090162,GO:0005814,GO:0048477,GO:0006914,GO:0000278,GO:0051297,GO:0007051,GO:0008360,GO:0007155,GO:0007059,GO:0007015,GO:0000159,GO:0060070,GO:0007465,GO:0004722,GO:0007098,GO:0007099,GO:0000226
ENSAPBT00000027357_R0	CG7111-PC	Receptor of activated protein kinase C 1	GO:0005737,GO:0007626,GO:0042335,GO:0018991,GO:0071011,GO:0005080,GO:0071013,GO:0016243,GO:0005776,GO:0035220,GO:0000398,GO:0009267,GO:0045725,GO:0048477,GO:0005875,GO:0046716
ENSAPBT00000043386_R0	n/a	Unknown	n/a
ENSAPBT00000039661_R0	CG33017-PB	n/a	n/a
ENSAPBT00000028286_R0	CG30389-PE	n/a	GO:0016021
ENSAPBT00000031488_R0	CG13472-PA	tudor domain containing 3 ortholog (H.sapiens)	GO:0005737,GO:0005634,GO:0046331,GO:0003723,GO:0006397
ENSAPBT00000040608_R0	CG4165-PA	n/a	GO:0006511,GO:0008270
ENSAPBT00000029817_R0	n/a	Unknown	n/a
ENSAPBT00000032353_R0	CG6467-PA	Jonah 65Aiv	GO:0004252,GO:0006508
ENSAPBT00000040180_R0	CG8487-PB	gartenzwerg	GO:0000137,GO:0006891,GO:0006888,GO:0000902,GO:0007431,GO:0005801,GO:0032312,GO:0005802,GO:0005085,GO:0005798,GO:0035149,GO:0005086,GO:0009306,GO:0032940,GO:0006909,GO:0032012,GO:0035158,GO:0007030,GO:0002064
ENSAPBT00000032353_R1	CG6467-PA	Jonah 65Aiv	GO:0004252,GO:0006508
ENSAPBT00000032353_R2	CG10477-PA	n/a	GO:0006508,GO:0004175,GO:0004252
ENSAPBT00000031307_R1	CG2701-PA	n/a	n/a
ENSAPBT00000037265_R0	n/a	Unknown	n/a
ENSAPBT00000038414_R0	CG5112-PA	n/a	GO:0005811,GO:0017064,GO:0016884
ENSAPBT00000028650_R0	CG5112-PA	n/a	GO:0005811,GO:0017064,GO:0016884
ENSAPBT00000031307_R0	CG2701-PA	n/a	n/a
ENSAPBT00000037265_R1	n/a	Unknown	n/a
ENSAPBT00000024554_R0	CG4715-PA	Iris	GO:0048477
ENSAPBT00000027446_R0	CG5029-PA	S-adenosylmethionine decarboxylase	GO:0050829,GO:0004014,GO:0008295,GO:0006597
ENSAPBT00000038414_R1	CG5112-PA	n/a	GO:0005811,GO:0017064,GO:0016884
ENSAPBT00000028650_R1	CG5112-PA	n/a	GO:0005811,GO:0017064,GO:0016884
ENSAPBT00000040915_R0	CG5165-PA	phosphoglucose mutase	GO:0005978,GO:0005829,GO:0000287,GO:0060361,GO:0005992,GO:0046331,GO:0004614,GO:0004619,GO:0019388
ENSAPBT00000043445_R0	n/a	Unknown	n/a
ENSAPBT00000033462_R0	CG4824-PB	Bicaudal C	GO:0005515,GO:0030036,GO:0000226,GO:0007297,GO:0005887,GO:0003723,GO:0007067,GO:0048477,GO:0007319,GO:0003729
ENSAPBT00000032969_R0	CG3036-PA	n/a	GO:0016021,GO:0006817,GO:0055085,GO:0005436
ENSAPBT00000041202_R0	n/a	Unknown	n/a
ENSAPBT00000040504_R0	CG3036-PA	n/a	GO:0016021,GO:0006817,GO:0055085,GO:0005436
ENSAPBT00000034661_R0	n/a	Unknown	n/a
ENSAPBT00000041376_R0	CG6426-PA	n/a	GO:0003796,GO:0005615,GO:0032504
ENSAPBT00000041639_R0	CG6426-PA	n/a	GO:0003796,GO:0005615,GO:0032504
ENSAPBT00000034148_R0	CG8416-PB	Rho1	GO:0035147,GO:0016318,GO:0045199,GO:0090254,GO:0050770,GO:0030589,GO:0035149,GO:0007349,GO:0010004,GO:0007164,GO:0008045,GO:0070593,GO:0007411,GO:0007298,GO:0001745,GO:0035317,GO:0008354,GO:0005737,GO:0007254,GO:0007435,GO:0007368,GO:0007369,GO:0045179,GO:0000281,GO:0051493,GO:0035159,GO:0016476,GO:0070451,GO:0005525,GO:0016203,GO:0030239,GO:0051017,GO:0007424,GO:0003924,GO:0042060,GO:0045184,GO:…
ENSAPBT00000029155_R0	CG12157-PA	Translocase of outer membrane 40	GO:0005742,GO:0006626,GO:0015450,GO:0055085,GO:0071456
ENSAPBT00000027252_R0	n/a	Unknown	n/a
ENSAPBT00000031726_R0	n/a	Unknown	n/a
ENSAPBT00000031726_R1	n/a	Unknown	n/a
ENSAPBT00000026369_R0	CG18076-PH	short stop	GO:0016319,GO:0035147,GO:0030426,GO:0035149,GO:0030175,GO:0000226,GO:0045169,GO:0005874,GO:0005856,GO:0007517,GO:0007026,GO:0051491,GO:0007475,GO:0003779,GO:0005509,GO:0016203,GO:0016204,GO:0008017,GO:0044295,GO:0007050,GO:0000235,GO:0030036,GO:0007409,GO:0030516,GO:0007424,GO:0007017,GO:0007423,GO:0008092,GO:0001578,GO:0045773,GO:0016199,GO:0030716,GO:0048813,GO:0005515,GO:0005912
ENSAPBT00000039994_R0	CG16892-PB	n/a	GO:0005643,GO:0003674,GO:0006913
ENSAPBT00000035621_R0	CG42864-PF	forked	GO:0031941,GO:0009913,GO:0051017,GO:0008407,GO:0003779,GO:0007605,GO:0048800,GO:0035017,GO:0035317
ENSAPBT00000037381_R0	n/a	Unknown	n/a
ENSAPBT00000034435_R0	n/a	Unknown	n/a
ENSAPBT00000038938_R0	CG9242-PB	burgundy	GO:0043234,GO:0003921,GO:0003922,GO:0005700,GO:2000152,GO:0016462,GO:0007411,GO:0035800,GO:0006177,GO:0016578,GO:0005524
ENSAPBT00000042061_R0	CG1341-PA	Regulatory particle triple-A ATPase 1	GO:0005737,GO:0004175,GO:0005838,GO:0043161,GO:0009987,GO:0017111,GO:0006974,GO:0030163,GO:0006508,GO:0005524,GO:0008540
ENSAPBT00000027096_R0	CG16896-PA	n/a	GO:0032313,GO:0005097
ENSAPBT00000034070_R0	CG14993-PA	Fumarylacetoacetase	GO:0004334,GO:0009072
ENSAPBT00000024628_R0	CG9102-PA	bric a brac 2	GO:0007480,GO:0003700,GO:0007455,GO:0005634,GO:0008585,GO:0005701,GO:0006355,GO:0061040,GO:0006351,GO:0005515,GO:0003677,GO:0003680,GO:0005700
ENSAPBT00000024373_R0	CG10341-PA	n/a	GO:0022008,GO:0001522,GO:0042254
ENSAPBT00000043244_R0	CG5851-PA	sds22	GO:0008285,GO:0016334,GO:0000164,GO:0008599,GO:0016336
ENSAPBT00000027685_R0	CG11143-PA	Inos	GO:0005737,GO:0004512,GO:0006021,GO:0008654
ENSAPBT00000042561_R0	CG42783-PJ	atypical protein kinase C	GO:0016332,GO:0055059,GO:0003382,GO:0016334,GO:0045197,GO:0045196,GO:0017022,GO:0035003,GO:0007163,GO:0007043,GO:0008270,GO:0007294,GO:0030011,GO:0007309,GO:0035556,GO:0004697,GO:0007416,GO:0045176,GO:0045179,GO:0051491,GO:0090163,GO:0004674,GO:0060446,GO:0005524,GO:0006468,GO:0016324,GO:0016327,GO:0007613,GO:0035011,GO:0045186,GO:0001738,GO:0005938,GO:0046667,GO:0045167,GO:0010592,GO:0000132,GO:…
ENSAPBT00000035705_R9	n/a	Unknown	n/a
ENSAPBT00000031694_R0	n/a	Unknown	n/a
ENSAPBT00000029549_R6	n/a	Unknown	n/a
ENSAPBT00000038371_R0	CG17158-PB	capping protein beta	GO:0010591,GO:0007015,GO:0030832,GO:0071203,GO:0000902,GO:0051016,GO:0030036,GO:0051490,GO:0003779,GO:0007303,GO:0035220,GO:0007298,GO:0008290
ENSAPBT00000026410_R0	CG3186-PA	eIF-5A	GO:0006452,GO:0035071,GO:0032504,GO:0045905,GO:0005829,GO:0045901,GO:0035220,GO:0048102,GO:0045182,GO:0003746,GO:0043022,GO:0006413,GO:0008612,GO:0003743
ENSAPBT00000030460_R0	n/a	Unknown	n/a
ENSAPBT00000027289_R2	n/a	Unknown	n/a
ENSAPBT00000044897_R0	CG33122-PA	cutlet	GO:0008283,GO:0005634,GO:0017111,GO:0006260,GO:0003677,GO:0005524
ENSAPBT00000038560_R1	CG5387-PA	Cdk5 activator-like protein	GO:0006468,GO:0070059,GO:0008344,GO:0030426,GO:0030425,GO:0030424,GO:0035011,GO:0007409,GO:0008045,GO:0004693,GO:0008340,GO:0016533,GO:0043025,GO:0016534
ENSAPBT00000038560_R0	CG5387-PA	Cdk5 activator-like protein	GO:0006468,GO:0070059,GO:0008344,GO:0030426,GO:0030425,GO:0030424,GO:0035011,GO:0007409,GO:0008045,GO:0004693,GO:0008340,GO:0016533,GO:0043025,GO:0016534
ENSAPBT00000037469_R0	CG8846-PA	Thor	GO:0009617,GO:0006641,GO:0045792,GO:0019731,GO:0045947,GO:0070129,GO:0006952,GO:0001558,GO:0042594,GO:0006955,GO:0008190,GO:0008340,GO:0006979
ENSAPBT00000028625_R0	CG15385-PA	n/a	GO:0003993
ENSAPBT00000031584_R0	n/a	Unknown	n/a
ENSAPBT00000034204_R0	CG15125-PB	n/a	n/a
ENSAPBT00000028385_R0	n/a	Unknown	n/a
ENSAPBT00000036396_R0	CG4749-PA	n/a	n/a
ENSAPBT00000043738_R0	CG8873-PA	jetlag	GO:0048512,GO:0045475,GO:0043153
ENSAPBT00000041295_R0	CG11290-PA	enoki mushroom	GO:0016319,GO:2000737,GO:0000123,GO:0046425,GO:0033563,GO:0006334,GO:0003677,GO:0004402,GO:0006355,GO:0008270,GO:0000786,GO:0007405,GO:0036099
ENSAPBT00000044729_R0	CG11255-PA	Adenosine Kinase	GO:0005575,GO:0016773,GO:0004001,GO:0006167,GO:0006166
ENSAPBT00000036631_R0	n/a	Unknown	n/a
ENSAPBT00000032462_R0	CG12101-PA	Heat shock protein 60	GO:0005811,GO:0006457,GO:0006626,GO:0006458,GO:0051082,GO:0005743,GO:0034605,GO:0042026,GO:0005739,GO:0005759,GO:0009408,GO:0007005,GO:0005875,GO:0005524
ENSAPBT00000033094_R0	CG1228-PG	Ptpmeg	GO:0005856,GO:0016319,GO:0035071,GO:0008092,GO:0048846,GO:0006470,GO:0004725,GO:0048102,GO:0048036,GO:0040040
ENSAPBT00000027140_R0	CG3279-PA	VTI1 ortholog (S. cerevisiae)	GO:0016192,GO:0006886,GO:0006906,GO:0030173,GO:0005484,GO:0031201
ENSAPBT00000037002_R0	CG1422-PA	p115	GO:0005795,GO:0008565,GO:0007030,GO:0005783,GO:0051726,GO:0006904,GO:0006886,GO:0000139,GO:0048280
ENSAPBT00000037928_R0	CG8134-PA	n/a	n/a
ENSAPBT00000041894_R0	CG3008-PA	n/a	GO:0004674,GO:0006468,GO:0005524,GO:0004672
ENSAPBT00000043328_R0	CG9354-PB	Ribosomal protein L34b	GO:0003735,GO:0005840,GO:0006412,GO:0022625
ENSAPBT00000028605_R2	CG14026-PC	thickveins	GO:0042078,GO:0008101,GO:0035215,GO:0048636,GO:0030509,GO:0045887,GO:0001763,GO:0007304,GO:0007391,GO:0001745,GO:0007274,GO:0050431,GO:0006357,GO:0005771,GO:0007476,GO:0030707,GO:0045570,GO:0004672,GO:0007181,GO:0005524,GO:0045705,GO:0006468,GO:0007507,GO:0007488,GO:0045595,GO:0090254,GO:0005886,GO:0007179,GO:0007424,GO:0016477,GO:0009953,GO:0022407,GO:0045927,GO:0007448,GO:0010629,GO:0005025,GO:…
ENSAPBT00000041936_R0	CG8597-PB	lark	GO:0008104,GO:0008062,GO:0030036,GO:0009790,GO:0007303,GO:0008270,GO:0003676,GO:0007067,GO:0005737,GO:0005634,GO:0000166,GO:0048477,GO:0007623,GO:0071011,GO:0071013,GO:0045475,GO:0040011,GO:0007562,GO:0000398,GO:0003723,GO:0045804,GO:0003729
ENSAPBT00000037735_R0	CG5680-PB	basket	GO:0048675,GO:0048674,GO:0048615,GO:0019731,GO:0030425,GO:0071243,GO:0035006,GO:0043508,GO:0007411,GO:0035313,GO:0007298,GO:0071907,GO:0007254,GO:0048803,GO:0043652,GO:0005634,GO:0000165,GO:0030707,GO:0007258,GO:0006979,GO:0004674,GO:0010508,GO:0004672,GO:0005524,GO:0048666,GO:0006468,GO:0034614,GO:0042060,GO:0071276,GO:0006952,GO:0009267,GO:0009408,GO:0034599,GO:0030424,GO:0001736,GO:0016055,GO:…
ENSAPBT00000028024_R0	CG6474-PA	enhancer of yellow 1	GO:0000124,GO:0005634,GO:0001075,GO:0006357,GO:0006367,GO:0006366,GO:0005669,GO:0046982,GO:0008134
ENSAPBT00000036145_R1	n/a	Unknown	n/a
ENSAPBT00000039239_R0	CG4389-PA	Mitochondrial trifunctional protein alpha subunit	GO:0042060,GO:0050662,GO:0006635,GO:0005811,GO:0005777,GO:0005739,GO:0004300,GO:0016509,GO:0042594,GO:0008340,GO:0016507,GO:0005875
ENSAPBT00000031417_R0	CG4389-PA	Mitochondrial trifunctional protein alpha subunit	GO:0042060,GO:0050662,GO:0006635,GO:0005811,GO:0005777,GO:0005739,GO:0004300,GO:0016509,GO:0042594,GO:0008340,GO:0016507,GO:0005875
ENSAPBT00000026213_R0	CG13688-PA	Ipk2	GO:0000823,GO:0047326,GO:0046427,GO:0008440,GO:0005654,GO:0032958
ENSAPBT00000028768_R0	CG5271-PA	Ribosomal protein S27A	GO:0003735,GO:0005840,GO:0005875,GO:0022627,GO:0006412
ENSAPBT00000029172_R0	CG10305-PB	Ribosomal protein S26	GO:0003735,GO:0005840,GO:0022627,GO:0006412
ENSAPBT00000026674_R0	n/a	Unknown	n/a
ENSAPBT00000028820_R1	n/a	Unknown	n/a
ENSAPBT00000045419_R0	CG6345-PA	n/a	GO:0000079,GO:0051539,GO:0016740,GO:0009451
ENSAPBT00000030887_R0	CG12342-PA	diego	GO:0005737,GO:0042067,GO:0001737,GO:0001736
ENSAPBT00000034345_R0	CG12499-PA	n/a	GO:0022008
ENSAPBT00000041697_R0	n/a	Unknown	n/a
ENSAPBT00000034966_R0	n/a	Unknown	n/a
ENSAPBT00000043802_R0	CG3436-PA	n/a	GO:0030532,GO:0071011,GO:0071013,GO:0000398,GO:0007067,GO:0005682
ENSAPBT00000028440_R0	CG5310-PA	nmdyn-D6	GO:0006228,GO:0006241,GO:0004550,GO:0005524,GO:0006165,GO:0006183
ENSAPBT00000038616_R0	CG11125-PA	n/a	n/a
ENSAPBT00000026644_R0	n/a	Unknown	n/a
ENSAPBT00000036784_R0	CG6728-PA	ninaG	GO:0006066,GO:0050660,GO:0008812,GO:0006810,GO:0007601,GO:0005575,GO:0046154,GO:0001523,GO:0055114,GO:0016491
ENSAPBT00000030206_R0	CG6764-PA	Ribosomal protein L24-like	GO:0003735,GO:0006412,GO:0042254,GO:0022625
ENSAPBT00000036895_R0	CG4334-PB	Zinc/iron regulated transporter-related protein 88E	GO:0046873,GO:0005622,GO:0030001,GO:0055085,GO:0016323
ENSAPBT00000027212_R0	CG10014-PA	n/a	GO:0005575,GO:0003674,GO:0008150
ENSAPBT00000027980_R0	n/a	Unknown	n/a
ENSAPBT00000031001_R1	CG4357-PE	sodium chloride cotransporter 69	GO:0006813,GO:0003333,GO:0008511,GO:0015171,GO:0035826,GO:0006821,GO:0005886,GO:0015378,GO:0016021
ENSAPBT00000045112_R0	n/a	Unknown	n/a
ENSAPBT00000037980_R0	n/a	Unknown	n/a
ENSAPBT00000033798_R0	CG11859-PA	RIO kinase 2	GO:0006468,GO:0060252,GO:0004674,GO:0004672,GO:0022008,GO:0005524
ENSAPBT00000044253_R0	CG4649-PA	Sorbitol dehydrogenase-2	GO:0055114,GO:0003939,GO:0008270
ENSAPBT00000042748_R1	n/a	Unknown	n/a
ENSAPBT00000027999_R0	CG4649-PA	Sorbitol dehydrogenase-2	GO:0055114,GO:0003939,GO:0008270
ENSAPBT00000040667_R0	CG4649-PA	Sorbitol dehydrogenase-2	GO:0055114,GO:0003939,GO:0008270
ENSAPBT00000042447_R0	CG6920-PA	Bloom syndrome helicase ortholog	GO:0008094,GO:0006303,GO:0006302,GO:0045003,GO:0000403,GO:0004003,GO:0032508,GO:0000724,GO:0000731,GO:0000732,GO:0004386,GO:0006974,GO:0006260,GO:0043140,GO:1901291,GO:0003678,GO:0007131,GO:0000733,GO:0006281,GO:0005634,GO:0005524
ENSAPBT00000027164_R2	n/a	Unknown	n/a
ENSAPBT00000027734_R1	n/a	Unknown	n/a
ENSAPBT00000031259_R0	n/a	Unknown	n/a
ENSAPBT00000036251_R1	CG1561-PB	n/a	GO:0016772
ENSAPBT00000025497_R0	CG2967-PA	n/a	GO:0051056,GO:0005096
ENSAPBT00000034945_R0	CG13887-PC	n/a	GO:0016021,GO:0005783,GO:0006886
ENSAPBT00000038026_R0	CG9393-PA	Mitochondrial outer membrane targeting sequence of CG9393	GO:0006839,GO:0015031,GO:0006626,GO:0005741
ENSAPBT00000024410_R0	CG14411-PA	n/a	GO:0016311,GO:0050829,GO:0016791
ENSAPBT00000025591_R2	n/a	Unknown	n/a
ENSAPBT00000043674_R0	CG11982-PA	n/a	GO:0008270
ENSAPBT00000045568_R0	n/a	Unknown	n/a
ENSAPBT00000043556_R0	CG9543-PA	Coat Protein (coatomer) epsilon	GO:0006890,GO:0030126,GO:0005875,GO:0005198
ENSAPBT00000041641_R0	CG7526-PD	faulty attraction	GO:0007412,GO:0005509
ENSAPBT00000028870_R0	CG18734-PB	Furin 2	GO:0016485,GO:0004252,GO:0006508,GO:0005886
ENSAPBT00000026560_R0	CG10026-PB	n/a	GO:0005215,GO:0008431,GO:0006810,GO:0005622,GO:0016918
ENSAPBT00000034761_R0	CG10026-PB	n/a	GO:0005215,GO:0008431,GO:0006810,GO:0005622,GO:0016918
ENSAPBT00000025038_R0	CG10026-PB	n/a	GO:0005215,GO:0008431,GO:0006810,GO:0005622,GO:0016918
ENSAPBT00000026248_R0	CG30387-PG	n/a	GO:0005575,GO:0008150,GO:0003674
ENSAPBT00000039847_R9	n/a	Unknown	n/a
ENSAPBT00000027167_R0	CG10377-PA	Heterogeneous nuclear ribonucleoprotein at 27C	GO:0005737,GO:0007317,GO:0045451,GO:0048027,GO:0005730,GO:0000166,GO:0030529,GO:0005654,GO:0045727,GO:0046331,GO:0003730,GO:0005515,GO:0007411,GO:0048024,GO:0043234,GO:0007298,GO:0003729,GO:0003697,GO:0007319,GO:0006397
ENSAPBT00000044636_R0	CG33139-PA	Ranbp11	GO:0006886,GO:0008536
ENSAPBT00000035992_R0	CG7996-PA	snake	GO:0004252,GO:0009950,GO:0005576,GO:0007311,GO:0008063,GO:0016485,GO:0006508,GO:0008233,GO:0008236
ENSAPBT00000041111_R0	CG7996-PA	snake	GO:0004252,GO:0009950,GO:0005576,GO:0007311,GO:0008063,GO:0016485,GO:0006508,GO:0008233,GO:0008236
ENSAPBT00000034573_R0	CG7996-PA	snake	GO:0004252,GO:0009950,GO:0005576,GO:0007311,GO:0008063,GO:0016485,GO:0006508,GO:0008233,GO:0008236
ENSAPBT00000040894_R0	CG7996-PA	snake	GO:0004252,GO:0009950,GO:0005576,GO:0007311,GO:0008063,GO:0016485,GO:0006508,GO:0008233,GO:0008236
ENSAPBT00000034464_R0	CG7996-PA	snake	GO:0004252,GO:0009950,GO:0005576,GO:0007311,GO:0008063,GO:0016485,GO:0006508,GO:0008233,GO:0008236
ENSAPBT00000036019_R0	CG7996-PA	snake	GO:0004252,GO:0009950,GO:0005576,GO:0007311,GO:0008063,GO:0016485,GO:0006508,GO:0008233,GO:0008236
ENSAPBT00000026090_R0	CG7996-PA	snake	GO:0004252,GO:0009950,GO:0005576,GO:0007311,GO:0008063,GO:0016485,GO:0006508,GO:0008233,GO:0008236
ENSAPBT00000030059_R1	CG7996-PA	snake	GO:0004252,GO:0009950,GO:0005576,GO:0007311,GO:0008063,GO:0016485,GO:0006508,GO:0008233,GO:0008236
ENSAPBT00000031680_R2	n/a	Unknown	n/a
ENSAPBT00000040778_R0	CG6844-PA	nicotinic Acetylcholine Receptor alpha2	GO:0006812,GO:0015464,GO:0005892,GO:0045211,GO:0004889,GO:0005887,GO:0007271
ENSAPBT00000026820_R0	n/a	Unknown	n/a
ENSAPBT00000034097_R6	n/a	Unknown	n/a
ENSAPBT00000032873_R0	CG18598-PA	n/a	n/a
ENSAPBT00000043647_R1	n/a	Unknown	n/a
ENSAPBT00000030826_R0	CG5610-PB	nicotinic Acetylcholine Receptor alpha1	GO:0006812,GO:0015464,GO:0005892,GO:0045211,GO:0004889,GO:0005887,GO:0017085,GO:0007271
ENSAPBT00000032366_R0	CG5768-PC	n/a	n/a
ENSAPBT00000036704_R0	CG17782-PA	n/a	n/a
ENSAPBT00000029997_R0	CG14116-PA	n/a	GO:0005575,GO:0003674,GO:0008150
ENSAPBT00000032830_R0	CG33262-PB	n/a	GO:0005575,GO:0003674,GO:0008150
ENSAPBT00000041655_R0	CG14116-PA	n/a	GO:0005575,GO:0003674,GO:0008150
ENSAPBT00000038669_R0	CG6798-PA	nicotinic Acetylcholine Receptor beta2	GO:0006811,GO:0005892,GO:0045211,GO:0004889,GO:0005887,GO:0017085,GO:0007271
ENSAPBT00000033969_R0	CG3203-PB	Ribosomal protein L17	GO:0051298,GO:0022625,GO:0003735,GO:0007052,GO:0000022,GO:0006412
ENSAPBT00000031687_R0	CG11093-PB	fussel	GO:0005737,GO:0000122,GO:0005634,GO:0007474,GO:0046332,GO:0070410,GO:0030514,GO:0030512
ENSAPBT00000038611_R0	CG6966-PB	n/a	GO:0005575,GO:0004842,GO:0051438
ENSAPBT00000042797_R0	CG8384-PE	groucho	GO:0043234,GO:0007015,GO:0007541,GO:0045879,GO:0007399,GO:0000122,GO:0008134,GO:0003714,GO:0048813,GO:0030178,GO:0006355,GO:0001106,GO:0046331,GO:0045892,GO:0005515,GO:0003677,GO:0090090,GO:0071837,GO:0005634,GO:0070491
ENSAPBT00000043716_R0	CG4848-PA	n/a	n/a
ENSAPBT00000040776_R0	n/a	Unknown	n/a
ENSAPBT00000032297_R0	n/a	Unknown	n/a
ENSAPBT00000039840_R5	CG10243-PA	Cyp6a19	GO:0004497,GO:0016705,GO:0043231,GO:0020037,GO:0016020,GO:0005506,GO:0055114,GO:0009055
ENSAPBT00000039840_R0	CG8687-PD	Cyp6a14	GO:0043231,GO:0009055
ENSAPBT00000025112_R0	CG8687-PD	Cyp6a14	GO:0043231,GO:0009055
ENSAPBT00000039910_R7	CG10175-PD	n/a	GO:0005575,GO:0008150,GO:0008152,GO:0052689
ENSAPBT00000032519_R4	n/a	Unknown	n/a
ENSAPBT00000038157_R1	n/a	Unknown	n/a
ENSAPBT00000040135_R0	CG18466-PB	NAD-dependent methylenetetrahydrofolate dehydrogenase	GO:0004487,GO:0004329,GO:0009396,GO:0005975,GO:0005829,GO:0000287,GO:0004477,GO:0004488,GO:0009256,GO:0005739,GO:0006730,GO:0055114
ENSAPBT00000024735_R0	CG18734-PB	Furin 2	GO:0016485,GO:0004252,GO:0006508,GO:0005886
ENSAPBT00000030812_R0	n/a	Unknown	n/a
ENSAPBT00000032635_R6	n/a	Unknown	n/a
ENSAPBT00000039273_R9	n/a	Unknown	n/a
ENSAPBT00000044769_R0	CG9195-PA	Scamp	GO:0008021,GO:0043195,GO:0007616,GO:0016079,GO:0016021,GO:0030424,GO:0015031,GO:0007274
ENSAPBT00000030598_R0	CG14641-PA	n/a	GO:0000381,GO:0071011,GO:0005634,GO:0000398,GO:0000166,GO:0003676,GO:0046872,GO:0071013,GO:0003729
ENSAPBT00000032261_R0	CG3909-PA	n/a	GO:0003700,GO:0005634
ENSAPBT00000025234_R0	CG13935-PA	Cuticular protein 62Bb	GO:0005214,GO:0040003,GO:0008010,GO:0031012
ENSAPBT00000025234_R1	CG1330-PA	Ccp84Ae	GO:0005214,GO:0040003,GO:0008010,GO:0031012
ENSAPBT00000037566_R0	CG11152-PA	forkhead domain 102C	GO:0043565,GO:0051090,GO:0000122,GO:0003700,GO:0005634,GO:0003705,GO:0009888,GO:0009790,GO:0008301,GO:0007389,GO:0005667,GO:0003690,GO:0008134
ENSAPBT00000036617_R6	n/a	Unknown	n/a
ENSAPBT00000044899_R0	CG5798-PA	UBPY ortholog	GO:0005737,GO:0090263,GO:0008587,GO:0006511,GO:0045880,GO:0016579,GO:0004843
ENSAPBT00000043077_R0	CG3922-PB	Ribosomal protein S17	GO:0000028,GO:0005840,GO:0003735,GO:0006414,GO:0006412,GO:0022627
ENSAPBT00000045286_R0	CG6226-PA	FK506-binding protein 1	GO:0018208,GO:0000412,GO:0006457,GO:0005515,GO:0005730,GO:0005634,GO:0016020,GO:0010507,GO:0005528,GO:0005875,GO:0003755,GO:0035626,GO:0016242,GO:0070594
ENSAPBT00000025772_R0	CG10725-PA	n/a	GO:0006030,GO:0005576,GO:0008061,GO:0016490
ENSAPBT00000038773_R2	n/a	Unknown	n/a
ENSAPBT00000042423_R1	CG18140-PB	Chitinase 3	GO:0004568,GO:0005576,GO:0005975,GO:0008061,GO:0006036
ENSAPBT00000042423_R0	CG18140-PB	Chitinase 3	GO:0004568,GO:0005576,GO:0005975,GO:0008061,GO:0006036
ENSAPBT00000025549_R0	CG12295-PC	straightjacket	GO:0048786,GO:0005891,GO:0031629,GO:0007528,GO:0045886,GO:0045202,GO:0019233,GO:0005245,GO:0007274,GO:0048488
ENSAPBT00000027388_R0	n/a	Unknown	n/a
ENSAPBT00000028165_R0	CG42404-PD	n/a	GO:0005575,GO:0008150,GO:0003674
ENSAPBT00000026386_R0	CG8931-PA	n/a	n/a
ENSAPBT00000041544_R0	CG8954-PA	Smg5	GO:0016246,GO:0000184,GO:0035195
ENSAPBT00000035981_R4	n/a	Unknown	n/a
ENSAPBT00000042121_R7	n/a	Unknown	n/a
ENSAPBT00000037499_R0	n/a	Unknown	n/a
ENSAPBT00000039868_R0	n/a	Unknown	n/a
ENSAPBT00000037711_R0	CG9952-PB	partner of paired	GO:0006511,GO:0019005,GO:0000152
ENSAPBT00000033620_R0	n/a	Unknown	n/a
ENSAPBT00000036222_R0	CG1320-PA	mitochondrial ribosomal protein L23	GO:0003735,GO:0006412,GO:0005762,GO:0000166
ENSAPBT00000043308_R1	n/a	Unknown	n/a
ENSAPBT00000045395_R0	CG32697-PA	lethal (1) G0232	GO:0004726,GO:0004725,GO:0006909,GO:0022008,GO:0006470
ENSAPBT00000031001_R0	CG31547-PB	n/a	GO:0003333,GO:0016021,GO:0006810,GO:0008511,GO:0015171
ENSAPBT00000037779_R0	CG8332-PA	Ribosomal protein S15	GO:0005737,GO:0022627,GO:0000228,GO:0005730,GO:0003735,GO:0007052,GO:0003723,GO:0000022,GO:0006412
ENSAPBT00000034382_R0	CG10050-PA	n/a	GO:0005575,GO:0008150,GO:0003674
ENSAPBT00000029838_R0	CG3168-PC	n/a	GO:0022857,GO:0016021,GO:0055085
ENSAPBT00000045202_R0	CG14200-PA	n/a	n/a
ENSAPBT00000028538_R1	CG30172-PA	n/a	GO:0005576
ENSAPBT00000026058_R1	CG30172-PA	n/a	GO:0005576
ENSAPBT00000039202_R0	n/a	Unknown	n/a
ENSAPBT00000040976_R0	CG11518-PA	pygopus	GO:0007223,GO:0035214,GO:0009880,GO:0007472,GO:0060232,GO:0005634,GO:0016055,GO:0048813,GO:0001105,GO:0030177,GO:0045944,GO:0006351,GO:0005515,GO:0022008,GO:0048526,GO:0008270
ENSAPBT00000042625_R0	CG7636-PA	mitochondrial ribosomal protein L2	GO:0003735,GO:0006412,GO:0005762
ENSAPBT00000038619_R0	CG5489-PA	Autophagy-specific gene 7	GO:0005737,GO:0016239,GO:0050688,GO:0010506,GO:0016236,GO:0035096,GO:0003824,GO:0009267,GO:0008340,GO:0048477
ENSAPBT00000031651_R0	CG10944-PA	Ribosomal protein S6	GO:0005840,GO:0042274,GO:0003735,GO:0007052,GO:0006364,GO:0006955,GO:0000022,GO:0006412,GO:0051298,GO:0022627
ENSAPBT00000037259_R0	CG3469-PA	beta subunit of type I geranylgeranyl transferase	GO:0022008,GO:0007265,GO:0004662,GO:0035050,GO:0004661
ENSAPBT00000043647_R7	n/a	Unknown	n/a
ENSAPBT00000030328_R4	CG18598-PA	n/a	n/a
ENSAPBT00000032635_R0	n/a	Unknown	n/a
ENSAPBT00000026808_R0	n/a	Unknown	n/a
ENSAPBT00000027807_R6	n/a	Unknown	n/a
ENSAPBT00000042618_R5	CG10175-PD	n/a	GO:0005575,GO:0008150,GO:0008152,GO:0052689
ENSAPBT00000024714_R0	CG6271-PA	n/a	GO:0005575,GO:0008970,GO:0016298,GO:0016042
ENSAPBT00000038319_R0	CG11742-PA	Odorant receptor 85d	GO:0005549,GO:0016021,GO:0016020,GO:0007608,GO:0004984
ENSAPBT00000025302_R0	n/a	Unknown	n/a
ENSAPBT00000029392_R6	CG6296-PA	n/a	GO:0005575,GO:0008970,GO:0016298,GO:0016042
ENSAPBT00000024714_R1	CG6271-PA	n/a	GO:0005575,GO:0008970,GO:0016298,GO:0016042
ENSAPBT00000030637_R0	CG7870-PA	wollknaeuel	GO:0040003,GO:0007030,GO:0006493,GO:0009880,GO:0006487,GO:0007379,GO:0019991,GO:0007029,GO:0007009,GO:0004581,GO:0005783
ENSAPBT00000044830_R0	CG40410-PC	Apoptosis-linked gene-2	GO:0005575,GO:0046330,GO:0006915,GO:0005509
ENSAPBT00000037788_R0	CG15442-PD	mitochondrial ribosomal protein L27,Ribosomal protein L27A	GO:0005840,GO:0022625,GO:0032543,GO:0003735,GO:0007052,GO:0005762,GO:0000022,GO:0006412,GO:0051298
ENSAPBT00000036395_R0	CG5815-PA	n/a	GO:0035091,GO:0005575,GO:0003824,GO:0008150,GO:0008152,GO:0003674
ENSAPBT00000036297_R0	CG3362-PA	cytosolic 5'-nucleotidase IIIB	GO:1901069,GO:0005829,GO:0000287,GO:0008253,GO:0009158
ENSAPBT00000045449_R0	CG33298-PB	n/a	GO:0007030,GO:0004012,GO:0006812,GO:0015914,GO:0000287,GO:0019829,GO:0006886,GO:0016021,GO:0005524
ENSAPBT00000036244_R1	CG6568-PA	n/a	n/a
ENSAPBT00000036255_R4	n/a	Unknown	n/a
ENSAPBT00000026456_R0	CG4422-PB	GDP dissociation inhibitor	GO:0008021,GO:0016192,GO:0005092,GO:0005093,GO:0007269,GO:0015031,GO:0005875
ENSAPBT00000045501_R0	CG13401-PA	U26	GO:0005575,GO:0003824,GO:0006631
ENSAPBT00000029990_R4	n/a	Unknown	n/a
ENSAPBT00000032989_R0	n/a	Unknown	n/a
ENSAPBT00000033563_R8	n/a	Unknown	n/a
ENSAPBT00000042441_R1	n/a	Unknown	n/a
ENSAPBT00000029978_R0	n/a	Unknown	n/a
ENSAPBT00000029978_R1	n/a	Unknown	n/a
ENSAPBT00000032663_R0	CG13204-PA	n/a	GO:0003677
ENSAPBT00000035232_R0	n/a	Unknown	n/a
ENSAPBT00000036575_R0	CG15845-PE	Adh transcription factor 1	GO:0040011,GO:0050773,GO:0006357,GO:0007616,GO:0005634,GO:0005705,GO:0007613,GO:0007611,GO:0048813,GO:0001077,GO:0045944,GO:0045893,GO:0003677,GO:0008345,GO:0007416,GO:0008355
ENSAPBT00000026398_R0	n/a	Unknown	n/a
ENSAPBT00000044521_R6	n/a	Unknown	n/a
ENSAPBT00000039167_R0	CG7210-PB	kelch	GO:0035183,GO:0003779,GO:0045172,GO:0007349,GO:0030717,GO:0030723,GO:0007300,GO:0007301,GO:0007303,GO:0007297,GO:0030036,GO:0035324,GO:0048477,GO:0005938
ENSAPBT00000041036_R0	CG14938-PA	crooked legs	GO:0045931,GO:0046331,GO:0031935,GO:0005634,GO:0007476,GO:0006357,GO:0045892,GO:0003676,GO:0007155,GO:0046872,GO:0030178
ENSAPBT00000037963_R2	CG7250-PA	Toll-6	GO:0006952,GO:0004888,GO:0007165,GO:0016021,GO:0005886
ENSAPBT00000037963_R0	CG7250-PA	Toll-6	GO:0006952,GO:0004888,GO:0007165,GO:0016021,GO:0005886
ENSAPBT00000041846_R0	CG5953-PA	n/a	GO:0046331
ENSAPBT00000034999_R1	CG8359-PA	hinge2	GO:0003677
ENSAPBT00000034420_R0	n/a	Unknown	n/a
ENSAPBT00000035449_R7	n/a	Unknown	n/a
ENSAPBT00000036785_R0	n/a	Unknown	n/a
ENSAPBT00000038389_R1	n/a	Unknown	n/a
ENSAPBT00000045577_R5	n/a	Unknown	n/a
ENSAPBT00000035112_R1	n/a	Unknown	n/a
ENSAPBT00000035036_R1	CG10631-PA	n/a	GO:0046872,GO:0003676
ENSAPBT00000035036_R7	CG10431-PA	n/a	GO:0003700,GO:0005634,GO:0048813,GO:0006351,GO:0003676,GO:0008270
ENSAPBT00000033738_R1	CG10431-PA	n/a	GO:0003700,GO:0005634,GO:0048813,GO:0006351,GO:0003676,GO:0008270
ENSAPBT00000024945_R0	n/a	Unknown	n/a
ENSAPBT00000041234_R0	CG8595-PA	Toll-7	GO:0046790,GO:0008329,GO:0002752,GO:0009897,GO:0016021,GO:0010508,GO:0006952,GO:0004888,GO:0007165,GO:0005886,GO:0051607
ENSAPBT00000044960_R0	CG10392-PC	super sex combs	GO:0008375,GO:0035220,GO:0006486,GO:0016757,GO:0045475
ENSAPBT00000043689_R0	CG16993-PA	inturned	GO:0001737,GO:0007163,GO:0035316,GO:0001736,GO:0005886
ENSAPBT00000033149_R0	CG4287-PA	n/a	n/a
ENSAPBT00000032162_R0	n/a	Unknown	n/a
ENSAPBT00000030929_R0	CG10932-PA	n/a	GO:0006633,GO:0006090,GO:0005811,GO:0005777,GO:0005739,GO:0007052,GO:0003985,GO:0005875
ENSAPBT00000035462_R0	CG4274-PA	fizzy	GO:0005737,GO:0051488,GO:0005819,GO:0006909,GO:0000278,GO:0007067,GO:0030718,GO:0005813,GO:0009987,GO:0031145,GO:0022008,GO:0030162,GO:0008054,GO:0090302,GO:0007147,GO:0007096,GO:0005680,GO:0007144,GO:0000776,GO:0030163
ENSAPBT00000040602_R0	CG6829-PB	Apaf-1-related-killer	GO:0008635,GO:0007559,GO:0010332,GO:0008656,GO:0007423,GO:0006919,GO:0006915,GO:0046672,GO:0070050,GO:0034352,GO:0043065,GO:0012501,GO:0048813,GO:0007291,GO:0046668,GO:0043531,GO:0021556,GO:0035070,GO:0035071
ENSAPBT00000027289_R0	n/a	Unknown	n/a
ENSAPBT00000033659_R2	n/a	Unknown	n/a
ENSAPBT00000028172_R1	CG8595-PA	Toll-7	GO:0046790,GO:0008329,GO:0002752,GO:0009897,GO:0016021,GO:0010508,GO:0006952,GO:0004888,GO:0007165,GO:0005886,GO:0051607
ENSAPBT00000030650_R8	n/a	Unknown	n/a
ENSAPBT00000029488_R0	n/a	Unknown	n/a
ENSAPBT00000028172_R0	CG8595-PA	Toll-7	GO:0046790,GO:0008329,GO:0002752,GO:0009897,GO:0016021,GO:0010508,GO:0006952,GO:0004888,GO:0007165,GO:0005886,GO:0051607
ENSAPBT00000045715_R3	n/a	Unknown	n/a
ENSAPBT00000026314_R0	CG11854-PB	n/a	GO:0005615
ENSAPBT00000034432_R0	CG11854-PB	n/a	GO:0005615
ENSAPBT00000028709_R0	CG2650-PA	n/a	GO:0003674,GO:0007623,GO:0005615
ENSAPBT00000036835_R0	CG10264-PA	n/a	GO:0005615
ENSAPBT00000025189_R0	CG11852-PA	n/a	GO:0005615
ENSAPBT00000030993_R0	CG2650-PA	n/a	GO:0003674,GO:0007623,GO:0005615
ENSAPBT00000044847_R0	CG10264-PA	n/a	GO:0005615
ENSAPBT00000036345_R0	CG11854-PB	n/a	GO:0005615
ENSAPBT00000031695_R1	CG11854-PB	n/a	GO:0005615
ENSAPBT00000031695_R0	CG11854-PB	n/a	GO:0005615
ENSAPBT00000045258_R0	n/a	Unknown	n/a
ENSAPBT00000035661_R0	CG9248-PB	n/a	GO:0003824,GO:0008152
ENSAPBT00000032501_R0	CG9924-PE	roadkill	GO:0031648,GO:0042067,GO:0048592,GO:0007349,GO:0045879,GO:0043065,GO:0016567,GO:0046330,GO:0046331,GO:0030162,GO:0005515,GO:0042308,GO:0005634,GO:0042803
ENSAPBT00000029326_R0	CG31871-PA	n/a	GO:0048812,GO:0004806,GO:0006629
ENSAPBT00000030077_R0	CG9802-PA	Chromosome-associated protein	GO:0007476,GO:0046331,GO:0022008,GO:0001737,GO:0008278,GO:0005524,GO:0007062
ENSAPBT00000026003_R0	CG7458-PA	n/a	GO:0016021,GO:0055085,GO:0008513
ENSAPBT00000033759_R2	CG43088-PA	n/a	n/a
ENSAPBT00000043332_R0	CG3353-PA	n/a	n/a
ENSAPBT00000040183_R0	CG10145-PA	M-spondin	GO:1901739,GO:0005578
ENSAPBT00000024397_R0	CG10145-PA	M-spondin	GO:1901739,GO:0005578
ENSAPBT00000025563_R4	n/a	Unknown	n/a
ENSAPBT00000033860_R0	CG3153-PB	Niemann-Pick type C-2b	GO:0045456,GO:0032934,GO:0032504,GO:0015918,GO:0005615
ENSAPBT00000037861_R0	CG12005-PA	Mms19	GO:0006281
ENSAPBT00000041559_R0	CG2079-PA	Downstream of kinase	GO:0007394,GO:0005158,GO:0007476,GO:0031098,GO:0007391,GO:0005938,GO:0046529
ENSAPBT00000045146_R0	CG6477-PA	Rho GTPase activating protein at 54D	GO:0005575,GO:0005100,GO:0007480,GO:0007264,GO:0005622
ENSAPBT00000037701_R0	CG5180-PB	n/a	n/a
ENSAPBT00000029341_R0	CG7485-PA	Octopamine-Tyramine receptor	GO:0007608,GO:0010578,GO:0016021,GO:0007211,GO:0005887,GO:0005886,GO:0004989,GO:0008226,GO:0008227,GO:1900738
ENSAPBT00000038587_R6	n/a	Unknown	n/a
ENSAPBT00000026392_R0	n/a	Unknown	n/a
ENSAPBT00000045096_R0	CG16707-PE	visgun	GO:0042127,GO:0032504,GO:0048149,GO:0007616,GO:0031410,GO:0007476,GO:0007611,GO:0003674,GO:0035324,GO:0098549,GO:0008355
ENSAPBT00000038908_R0	CG3026-PA	mus81	GO:0006281,GO:0004518,GO:0003677,GO:0007095,GO:0008821,GO:0007131
ENSAPBT00000032468_R0	CG2469-PB	n/a	n/a
ENSAPBT00000037324_R0	n/a	Unknown	n/a
ENSAPBT00000030480_R0	CG17143-PA	thoc7	GO:0043234,GO:0005634,GO:0003674,GO:0000347,GO:0000445,GO:0006406,GO:0006397
ENSAPBT00000034928_R0	CG5862-PA	n/a	n/a
ENSAPBT00000025024_R0	CG6743-PA	Nucleoporin 107kD	GO:0031080,GO:0005643,GO:0005635,GO:0006406,GO:0005487,GO:0000776,GO:0007184
ENSAPBT00000032784_R1	n/a	Unknown	n/a
ENSAPBT00000041886_R0	CG4699-PM	non-specific lethal 1	GO:0005737,GO:0030718,GO:0005705,GO:0001047,GO:0030100,GO:0005634,GO:0030727,GO:0035035,GO:0007528,GO:0045893,GO:0005515,GO:0007095,GO:0048477,GO:0044545,GO:0007526
ENSAPBT00000043233_R0	CG32018-PB	Zyxin	GO:0005856,GO:0001725,GO:0048526,GO:0005911,GO:0007430,GO:0035003,GO:0007593,GO:0045572,GO:0035002,GO:0045805,GO:0008270,GO:0005515,GO:0007155,GO:0035329,GO:0005925
ENSAPBT00000024795_R0	n/a	Unknown	n/a
ENSAPBT00000025713_R0	CG11567-PD	Cytochrome P450 reductase	GO:0005783,GO:0016709,GO:0005829,GO:0005811,GO:0003958,GO:0008150,GO:0010181,GO:0005506,GO:0055114
ENSAPBT00000043146_R0	CG14895-PD	Pak3	GO:0007015,GO:0006468,GO:0031941,GO:0004674,GO:0004702,GO:0007520,GO:0005524
ENSAPBT00000033399_R0	CG11775-PA	Ionotropic receptor 85a	GO:0009593,GO:0016021,GO:0016020,GO:0015276,GO:0005234,GO:0004970
ENSAPBT00000037561_R0	CG11134-PA	n/a	GO:0005737,GO:0046872,GO:0019509
ENSAPBT00000028149_R0	n/a	Unknown	n/a
ENSAPBT00000033413_R0	n/a	Unknown	n/a
ENSAPBT00000026908_R0	CG14064-PA	beat-VI	GO:0007157,GO:0005576,GO:0003674,GO:0031225
ENSAPBT00000035662_R6	CG9358-PA	Pherokine 3	GO:0007362,GO:0006468,GO:0009617,GO:0019992,GO:0007552,GO:0004674,GO:0005576,GO:0004672
ENSAPBT00000035312_R0	CG4302-PA	n/a	GO:0015020,GO:0008152
ENSAPBT00000040218_R0	CG11159-PA	n/a	GO:0003796,GO:0035071,GO:0019730,GO:0048102
ENSAPBT00000024886_R0	CG16756-PA	n/a	GO:0003796,GO:0019730
ENSAPBT00000035467_R8	n/a	Unknown	n/a
ENSAPBT00000041385_R0	CG12697-PA	Odorant receptor 13a	GO:0005549,GO:0016021,GO:0016020,GO:0007608,GO:0004984
ENSAPBT00000039654_R0	CG11159-PA	n/a	GO:0003796,GO:0035071,GO:0019730,GO:0048102
ENSAPBT00000036136_R9	n/a	Unknown	n/a
ENSAPBT00000031103_R6	n/a	Unknown	n/a
ENSAPBT00000044413_R0	CG11159-PA	n/a	GO:0003796,GO:0035071,GO:0019730,GO:0048102
ENSAPBT00000033254_R0	CG15828-PC	Apolipoprotein lipid transfer particle	GO:0005319,GO:0005615,GO:0015918,GO:0045178,GO:0008289,GO:0034196,GO:0005875
ENSAPBT00000033029_R0	CG14716-PA	Heme oxygenase	GO:0004392,GO:0042168,GO:0006788
ENSAPBT00000037878_R0	CG4802-PB	Methylthioadenosine phosphorylase ortholog	GO:0005575,GO:0017061,GO:0009116,GO:0004645,GO:0016310
ENSAPBT00000037625_R0	CG32067-PE	simjang	GO:0060912,GO:0016581,GO:0000122,GO:0005634,GO:0045887,GO:0045892,GO:0005515,GO:0046959
ENSAPBT00000037699_R0	CG15481-PB	Ski6	GO:0005737,GO:0000176,GO:0000177,GO:0000175,GO:0035327,GO:0005652,GO:0010468
ENSAPBT00000030892_R0	CG8994-PA	exuperantia	GO:0005737,GO:0007317,GO:0001700,GO:0046331,GO:0071011,GO:0000932,GO:0000398,GO:0007300,GO:0008595,GO:0007283,GO:0008359,GO:0045450,GO:0045451
ENSAPBT00000041883_R0	CG12822-PA	n/a	n/a
ENSAPBT00000026127_R0	CG14476-PB	n/a	GO:0017177,GO:0005975,GO:0030246,GO:0005576,GO:0004558,GO:0005875
ENSAPBT00000042989_R1	n/a	Unknown	n/a
ENSAPBT00000029399_R0	CG10938-PB	Proteasome alpha5 subunit	GO:0004175,GO:0005839,GO:0043161,GO:0009987,GO:0019773,GO:0004298,GO:0006511,GO:0006508,GO:0000502
ENSAPBT00000043710_R0	CG15102-PA	Juvenile hormone epoxide hydrolase 2	GO:0004301,GO:0008096,GO:0043231,GO:0033961,GO:0006719
ENSAPBT00000030488_R3	CG30101-PA	n/a	n/a
ENSAPBT00000029731_R2	CG8246-PA	Pox neuro	GO:0007399,GO:0007423,GO:0007480,GO:0003700,GO:0005634,GO:0009415,GO:0007476,GO:0006355,GO:0048800,GO:0003677,GO:0008343,GO:0008049
ENSAPBT00000041386_R4	CG8246-PA	Pox neuro	GO:0007399,GO:0007423,GO:0007480,GO:0003700,GO:0005634,GO:0009415,GO:0007476,GO:0006355,GO:0048800,GO:0003677,GO:0008343,GO:0008049
ENSAPBT00000036735_R0	n/a	Unknown	n/a
ENSAPBT00000038539_R0	CG8601-PE	mutagen-sensitive 312	GO:0043234,GO:0008283,GO:0017108,GO:0006281,GO:0000712,GO:0045132,GO:0000715,GO:0006260,GO:0033557,GO:0005515,GO:0007095,GO:0007131
ENSAPBT00000036360_R0	CG3776-PA	n/a	GO:0008150,GO:0005515,GO:0005739
ENSAPBT00000038990_R0	n/a	Unknown	n/a
ENSAPBT00000035007_R0	CG7614-PA	Menage a trois 1 ortholog (H. sapiens)	GO:0032806,GO:0004693,GO:0008270,GO:0006367,GO:0005675,GO:0000990,GO:0008353,GO:0007049
ENSAPBT00000036633_R0	CG15918-PA	Chitin deacetylase-like 9	GO:0016810,GO:0005975
ENSAPBT00000032635_R7	n/a	Unknown	n/a
ENSAPBT00000030925_R0	CG1916-PA	Wnt oncogene analog 2	GO:0048675,GO:0007424,GO:0007517,GO:0009952,GO:0000122,GO:0016055,GO:0005109,GO:0005576,GO:0005886,GO:0009798,GO:0005102,GO:0060070,GO:0005615
ENSAPBT00000036936_R0	CG15918-PA	Chitin deacetylase-like 9	GO:0016810,GO:0005975
ENSAPBT00000032409_R0	CG42361-PA	n/a	n/a
ENSAPBT00000027459_R1	n/a	Unknown	n/a
ENSAPBT00000043010_R0	CG4757-PA	n/a	GO:0005575,GO:0008150,GO:0052689
ENSAPBT00000038666_R0	CG4382-PB	n/a	GO:0005575,GO:0008150,GO:0052689
ENSAPBT00000033437_R0	n/a	Unknown	n/a
ENSAPBT00000028820_R7	n/a	Unknown	n/a
ENSAPBT00000041522_R0	CG9245-PA	Phosphatidylinositol synthase	GO:0007602,GO:0016020,GO:0003881,GO:0008654
ENSAPBT00000039027_R0	CG6708-PA	Oxysterol binding protein	GO:0005794,GO:0007030,GO:0005783,GO:0008142,GO:0006886,GO:0007291
ENSAPBT00000036581_R0	CG14817-PA	n/a	GO:0005761
ENSAPBT00000030840_R0	CG17370-PD	Signal peptide peptidase-like	GO:0005794,GO:0005783,GO:0042500,GO:0016021,GO:0016020,GO:0006465
ENSAPBT00000028202_R0	CG14210-PA	n/a	GO:0022008
ENSAPBT00000031969_R0	CG8231-PA	T-cp1zeta	GO:0006457,GO:0042623,GO:0005811,GO:0005832,GO:0031122,GO:0007052,GO:0051082,GO:0007067,GO:0005875,GO:0005524,GO:0007099
ENSAPBT00000038935_R0	CG2708-PA	n/a	GO:0031034,GO:0034605,GO:0007525,GO:0045824,GO:0050829,GO:0061077
ENSAPBT00000037894_R0	CG1244-PC	n/a	GO:0046872,GO:0070615,GO:0000122,GO:0005634,GO:0005700,GO:0048813,GO:0005515,GO:0003682,GO:0016581
ENSAPBT00000034197_R0	CG8193-PA	Prophenoloxidase 2	GO:0036264,GO:0036263,GO:0005615,GO:0042417,GO:0005576,GO:0008152
ENSAPBT00000034873_R0	CG8193-PA	Prophenoloxidase 2	GO:0036264,GO:0036263,GO:0005615,GO:0042417,GO:0005576,GO:0008152
ENSAPBT00000040070_R0	CG2059-PA	n/a	GO:0005575,GO:0008150,GO:0052689
ENSAPBT00000044552_R0	CG5278-PA	n/a	GO:0005575,GO:0009922,GO:0016021,GO:0030497
ENSAPBT00000044991_R0	CG1474-PA	Es2	GO:0005634,GO:0071013,GO:0004757,GO:0000398
ENSAPBT00000035567_R0	CG31344-PA	n/a	GO:0022008
ENSAPBT00000040050_R0	CG3945-PA	Rad9	GO:0030896,GO:0031965,GO:0005634,GO:0000077,GO:0006281
ENSAPBT00000032313_R0	CG40045-PA	n/a	GO:0016881
ENSAPBT00000032528_R0	CG6189-PA	lethal (1) 1Bi	GO:0003887,GO:0003677,GO:0006351,GO:0005730
ENSAPBT00000038801_R0	CG1340-PA	n/a	GO:0005829,GO:0000166,GO:0003676,GO:0003729,GO:0006413,GO:0003743
ENSAPBT00000032183_R0	n/a	Unknown	n/a
ENSAPBT00000033178_R0	CG3187-PC	Sirt4	GO:0070403
ENSAPBT00000024622_R0	CG32505-PG	Protein phosphatase 19C	GO:0005737,GO:0016787,GO:0007346,GO:0007017,GO:0000278,GO:0006470,GO:0005634,GO:0004722,GO:0005813,GO:0022008
ENSAPBT00000029255_R4	n/a	Unknown	n/a
ENSAPBT00000035888_R0	CG42594-PB	n/a	GO:0006813,GO:0005267,GO:0016021,GO:0071805
ENSAPBT00000025020_R0	n/a	Unknown	n/a
ENSAPBT00000043018_R0	CG3078-PB	n/a	GO:0005575,GO:0008150,GO:0003674
ENSAPBT00000033453_R0	CG14439-PA	n/a	GO:0016021,GO:0055085
ENSAPBT00000032577_R0	CG17374-PC	n/a	GO:0006633,GO:0005835,GO:0016788,GO:0004312,GO:0008270,GO:0055114,GO:0016491
ENSAPBT00000032577_R3	CG17374-PC	n/a	GO:0006633,GO:0005835,GO:0016788,GO:0004312,GO:0008270,GO:0055114,GO:0016491
ENSAPBT00000032577_R1	CG17374-PC	n/a	GO:0006633,GO:0005835,GO:0016788,GO:0004312,GO:0008270,GO:0055114,GO:0016491
ENSAPBT00000037172_R1	CG17374-PC	n/a	GO:0006633,GO:0005835,GO:0016788,GO:0004312,GO:0008270,GO:0055114,GO:0016491
ENSAPBT00000032577_R5	CG17374-PC	n/a	GO:0006633,GO:0005835,GO:0016788,GO:0004312,GO:0008270,GO:0055114,GO:0016491
ENSAPBT00000042763_R2	n/a	Unknown	n/a
ENSAPBT00000032577_R4	CG17374-PC	n/a	GO:0006633,GO:0005835,GO:0016788,GO:0004312,GO:0008270,GO:0055114,GO:0016491
ENSAPBT00000044953_R3	n/a	Unknown	n/a
ENSAPBT00000030803_R0	CG32554-PA	n/a	GO:0005575,GO:0003674,GO:0008150
ENSAPBT00000037800_R0	CG31229-PA	n/a	GO:0006626,GO:0015450,GO:0005744
ENSAPBT00000037172_R0	CG17374-PC	n/a	GO:0006633,GO:0005835,GO:0016788,GO:0004312,GO:0008270,GO:0055114,GO:0016491
ENSAPBT00000043313_R0	CG4604-PA	Glial Lazarillo	GO:0008340,GO:0034599,GO:0005615,GO:0009267
ENSAPBT00000035115_R0	CG31414-PB	n/a	GO:0034620,GO:0005975,GO:0004348,GO:0006665
ENSAPBT00000039871_R0	CG10687-PA	Asparaginyl-tRNA synthetase	GO:0005737,GO:0004816,GO:0005524,GO:0003676,GO:0006421
ENSAPBT00000033440_R0	CG2663-PA	n/a	GO:0005215,GO:0008431,GO:0006810,GO:0005622
ENSAPBT00000040392_R2	CG2663-PA	n/a	GO:0005215,GO:0008431,GO:0006810,GO:0005622
ENSAPBT00000045661_R0	CG32751-PB	n/a	GO:0017159,GO:0019898,GO:0006807,GO:0016787
ENSAPBT00000034369_R0	CG6783-PC	fatty acid bindin protein	GO:0005504,GO:0005215,GO:0006810,GO:0005875,GO:0007616
ENSAPBT00000044049_R0	CG6783-PC	fatty acid bindin protein	GO:0005504,GO:0005215,GO:0006810,GO:0005875,GO:0007616
ENSAPBT00000024725_R0	CG3228-PA	kurz	GO:0008026,GO:0005634,GO:0004386,GO:0003676,GO:0022008,GO:0005524
ENSAPBT00000034388_R0	CG1961-PA	n/a	GO:0008253,GO:0017110,GO:0017111,GO:0000166,GO:0009166,GO:0046872
ENSAPBT00000044946_R0	CG1961-PA	n/a	GO:0008253,GO:0017110,GO:0017111,GO:0000166,GO:0009166,GO:0046872
ENSAPBT00000040331_R0	CG42594-PB	n/a	GO:0006813,GO:0005267,GO:0016021,GO:0071805
ENSAPBT00000035471_R0	CG1444-PA	n/a	GO:0016229,GO:0008152
ENSAPBT00000030625_R2	CG2663-PA	n/a	GO:0005215,GO:0008431,GO:0006810,GO:0005622
ENSAPBT00000041704_R0	CG33966-PA	n/a	GO:0005215,GO:0008431,GO:0006810,GO:0005622
ENSAPBT00000039369_R0	CG7131-PA	n/a	n/a
ENSAPBT00000034961_R0	CG11139-PA	p47	GO:0031468,GO:0042052
ENSAPBT00000038148_R0	CG11127-PA	n/a	n/a
ENSAPBT00000040823_R0	CG11175-PA	Reduction in Cnn dots 6	GO:0000242,GO:0003674,GO:0051297
ENSAPBT00000030299_R6	n/a	Unknown	n/a
ENSAPBT00000029670_R0	CG15270-PA	n/a	n/a
ENSAPBT00000044201_R0	CG15160-PC	n/a	n/a
ENSAPBT00000042979_R2	n/a	Unknown	n/a
ENSAPBT00000042979_R0	n/a	Unknown	n/a
ENSAPBT00000042979_R3	CG6642-PA	antennal protein 10	GO:0005549,GO:0007606,GO:0005576,GO:0005550
ENSAPBT00000044057_R0	n/a	Unknown	n/a
ENSAPBT00000026632_R8	n/a	Unknown	n/a
ENSAPBT00000040357_R0	n/a	Unknown	n/a
ENSAPBT00000039357_R0	CG45011-PA	n/a	n/a
ENSAPBT00000044337_R0	CG32354-PA	n/a	GO:0005576,GO:0004866
ENSAPBT00000025806_R0	CG3759-PA	Multicopper oxidase-1	GO:0004322,GO:0009986,GO:0045178,GO:0055072,GO:0005381,GO:0031233,GO:0005507,GO:0055114
ENSAPBT00000037766_R0	CG11397-PA	gluon	GO:0005737,GO:0000070,GO:0000819,GO:0007422,GO:0005634,GO:0000166,GO:0007052,GO:0000796,GO:0003677,GO:0007076,GO:0000785,GO:0007067,GO:0005694,GO:0005524
ENSAPBT00000032103_R0	CG30342-PA	pre-mRNA processing factor 38	GO:0043234,GO:0071011,GO:0071013,GO:0000398,GO:0005515,GO:0010389
ENSAPBT00000028048_R0	CG11926-PA	Mon1 ortholog	GO:0032510,GO:0005829,GO:0005085,GO:0035658
ENSAPBT00000032295_R0	CG9357-PA	Cht8	GO:0004568,GO:0005576,GO:0005975,GO:0008061,GO:0006032
ENSAPBT00000035662_R4	CG30172-PA	n/a	GO:0005576
ENSAPBT00000035662_R5	CG11390-PA	Ejaculatory bulb protein III,PebIII	GO:0009615,GO:0007552,GO:0005576
ENSAPBT00000035662_R0	CG9358-PA	Pherokine 3	GO:0007362,GO:0006468,GO:0009617,GO:0019992,GO:0007552,GO:0004674,GO:0005576,GO:0004672
ENSAPBT00000030462_R0	CG42360-PA	n/a	n/a
ENSAPBT00000027731_R0	n/a	Unknown	n/a
ENSAPBT00000027411_R0	CG18315-PA	Adenine phosphoribosyltransferase	GO:0005737,GO:0006168,GO:0003999,GO:0006166,GO:0009116
ENSAPBT00000038947_R0	n/a	Unknown	n/a
ENSAPBT00000035512_R0	n/a	Unknown	n/a
ENSAPBT00000045180_R0	n/a	Unknown	n/a
ENSAPBT00000027936_R0	CG5731-PA	n/a	GO:0005737,GO:0008456,GO:0016139,GO:0009311,GO:0004557,GO:0046477
ENSAPBT00000042300_R0	CG8403-PA	SP2353	GO:0005615,GO:0046716,GO:0045824,GO:0003674,GO:0050829,GO:0042052
ENSAPBT00000029086_R0	CG8399-PB	n/a	n/a
ENSAPBT00000043165_R0	CG10489-PA	Pole2	GO:0003887,GO:0006974,GO:0008622,GO:0006261,GO:0003677
ENSAPBT00000044615_R0	n/a	Unknown	n/a
ENSAPBT00000036612_R0	CG3568-PA	n/a	n/a
ENSAPBT00000043389_R1	CG1560-PA	myospheroid	GO:0006930,GO:0007494,GO:0007508,GO:0016339,GO:0035160,GO:0007160,GO:0035001,GO:0004872,GO:0007411,GO:0007298,GO:0005925,GO:0003344,GO:0007417,GO:0007517,GO:0007431,GO:0051492,GO:0007475,GO:0048803,GO:0016477,GO:0016203,GO:0005178,GO:0031589,GO:0007608,GO:0016340,GO:0007015,GO:0031252,GO:0008305,GO:0008360,GO:0005886,GO:0007155,GO:0008340,GO:0007157,GO:0050839,GO:0035099,GO:0030718,GO:0007427,GO:…
ENSAPBT00000029713_R9	CG11390-PA	Ejaculatory bulb protein III,PebIII	GO:0009615,GO:0007552,GO:0005576
ENSAPBT00000026148_R0	CG11680-PA	maleless	GO:0048675,GO:0008026,GO:0000785,GO:0003676,GO:0009047,GO:0005737,GO:0005634,GO:0000805,GO:0005665,GO:0016456,GO:0016457,GO:0005524,GO:0004386,GO:0008340,GO:0007549,GO:0045433,GO:0005694,GO:0005700,GO:0003724,GO:0003725,GO:0045944,GO:0003682
ENSAPBT00000029713_R5	CG11390-PA	Ejaculatory bulb protein III,PebIII	GO:0009615,GO:0007552,GO:0005576
ENSAPBT00000030016_R0	CG6680-PA	Serpin 77Ba	GO:0045861,GO:0035009,GO:0005615,GO:0004867
ENSAPBT00000029512_R0	CG6680-PA	Serpin 77Ba	GO:0045861,GO:0035009,GO:0005615,GO:0004867
ENSAPBT00000029512_R2	CG6680-PA	Serpin 77Ba	GO:0045861,GO:0035009,GO:0005615,GO:0004867
ENSAPBT00000032380_R0	CG6680-PA	Serpin 77Ba	GO:0045861,GO:0035009,GO:0005615,GO:0004867
ENSAPBT00000026355_R0	CG15102-PA	Juvenile hormone epoxide hydrolase 2	GO:0004301,GO:0008096,GO:0043231,GO:0033961,GO:0006719
ENSAPBT00000040730_R0	CG31190-PE	Down syndrome cell adhesion molecule 3	GO:0007155,GO:0007156,GO:0005887,GO:0042802,GO:0005886
ENSAPBT00000025494_R0	CG15661-PA	n/a	GO:0015020,GO:0008152
ENSAPBT00000025494_R1	CG15661-PA	n/a	GO:0015020,GO:0008152
ENSAPBT00000044995_R1	n/a	Unknown	n/a
ENSAPBT00000028696_R1	CG31190-PE	Down syndrome cell adhesion molecule 3	GO:0007155,GO:0007156,GO:0005887,GO:0042802,GO:0005886
ENSAPBT00000028323_R0	n/a	Unknown	n/a
ENSAPBT00000034830_R0	CG4920-PA	easter	GO:0004252,GO:0009950,GO:0031638,GO:0006952,GO:0005576,GO:0007311,GO:0008063,GO:0006508,GO:0008233,GO:0008236
ENSAPBT00000035409_R0	CG4920-PA	easter	GO:0004252,GO:0009950,GO:0031638,GO:0006952,GO:0005576,GO:0007311,GO:0008063,GO:0006508,GO:0008233,GO:0008236
ENSAPBT00000029312_R0	CG4920-PA	easter	GO:0004252,GO:0009950,GO:0031638,GO:0006952,GO:0005576,GO:0007311,GO:0008063,GO:0006508,GO:0008233,GO:0008236
ENSAPBT00000027606_R0	CG11836-PI	n/a	GO:0006508,GO:0004252
ENSAPBT00000028742_R2	CG17970-PB	Cyp4ac2	GO:0042445,GO:0016705,GO:0043231,GO:0020037,GO:0016020,GO:0046701,GO:0005506,GO:0055114,GO:0009055
ENSAPBT00000028742_R1	CG11715-PA	Cyp4g15	GO:0016020,GO:0043231,GO:0020037,GO:0016705,GO:0006694,GO:0005506,GO:0055114,GO:0009055
ENSAPBT00000044791_R0	CG32438-PE	Smc5	GO:0000070,GO:0000724,GO:0005634,GO:0030915,GO:0006974,GO:0000796,GO:0007067
ENSAPBT00000028742_R0	CG1438-PA	Cytochrome P450-4c3	GO:0016020,GO:0043231,GO:0020037,GO:0016705,GO:0005506,GO:0055114,GO:0009055
ENSAPBT00000032306_R3	CG4302-PA	n/a	GO:0015020,GO:0008152
ENSAPBT00000032306_R0	CG31002-PA	n/a	GO:0015020,GO:0008152
ENSAPBT00000035312_R2	CG6653-PA	Ugt86De	GO:0015020,GO:0008152
ENSAPBT00000039107_R0	CG6475-PD	n/a	GO:0015020,GO:0008152
ENSAPBT00000040881_R0	CG6649-PA	UDP-glycosyltransferase 35b	GO:0015020,GO:0008152
ENSAPBT00000040881_R5	CG6649-PA	UDP-glycosyltransferase 35b	GO:0015020,GO:0008152
ENSAPBT00000040881_R1	CG6649-PA	UDP-glycosyltransferase 35b	GO:0015020,GO:0008152
ENSAPBT00000037863_R0	CG5721-PA	n/a	GO:0005575,GO:0008150,GO:0003674
ENSAPBT00000029864_R0	CG8055-PA	shrub	GO:0000815,GO:0006914,GO:0032509,GO:0030496,GO:0042059,GO:0045746,GO:0048813,GO:0048812,GO:0005515,GO:0008593,GO:0015031,GO:0043162,GO:0044130,GO:0005771
ENSAPBT00000032929_R0	CG6167-PE	PICK1 ortholog	GO:0043025,GO:0003674,GO:0019904,GO:0045055
ENSAPBT00000042896_R0	CG12758-PF	serrano	GO:0045179,GO:0042067,GO:0003674,GO:0035159
ENSAPBT00000035463_R0	CG1854-PA	Odorant receptor 43a	GO:0005549,GO:0007608,GO:0016021,GO:0051291,GO:0050911,GO:0004888,GO:0004984,GO:0032590
ENSAPBT00000025118_R1	CG31326-PA	n/a	GO:0004252,GO:0006508
ENSAPBT00000025118_R0	CG31326-PA	n/a	GO:0004252,GO:0006508
ENSAPBT00000035463_R3	CG13106-PA	Odorant receptor 30a	GO:0005549,GO:0007608,GO:0016021,GO:0016020,GO:0050911,GO:0004984
ENSAPBT00000027729_R8	n/a	Unknown	n/a
ENSAPBT00000039234_R6	n/a	Unknown	n/a
ENSAPBT00000035463_R1	CG13106-PA	Odorant receptor 30a	GO:0005549,GO:0007608,GO:0016021,GO:0016020,GO:0050911,GO:0004984
ENSAPBT00000039234_R0	n/a	Unknown	n/a
ENSAPBT00000031066_R9	n/a	Unknown	n/a
ENSAPBT00000025715_R9	n/a	Unknown	n/a
ENSAPBT00000024840_R0	CG8643-PC	regular	GO:0003700,GO:0006355,GO:0005634,GO:0046872,GO:0003676
ENSAPBT00000033591_R0	n/a	Unknown	n/a
ENSAPBT00000040080_R0	CG10110-PA	Cleavage and polyadenylation specificity factor 160	GO:0005847,GO:0017022,GO:0003730,GO:0006378,GO:0006379,GO:0022008,GO:0003729
ENSAPBT00000045548_R0	CG30152-PA	n/a	GO:0005575,GO:0003674,GO:0008150
ENSAPBT00000036493_R0	CG7331-PA	Autophagy-specific gene 13	GO:0010506,GO:0006914,GO:0003674,GO:0034273
ENSAPBT00000030932_R0	CG8857-PC	Ribosomal protein S11	GO:0005737,GO:0022627,GO:0000228,GO:0005730,GO:0006412,GO:0003735,GO:0007052,GO:0022008,GO:0000022
ENSAPBT00000031750_R0	CG18397-PA	short spindle 3	GO:0000022,GO:0005819
ENSAPBT00000042375_R5	n/a	Unknown	n/a
ENSAPBT00000027072_R9	n/a	Unknown	n/a
ENSAPBT00000028720_R0	CG10619-PA	tailup	GO:0008258,GO:0008270,GO:0008045,GO:0007411,GO:0035310,GO:0007362,GO:0005634,GO:0008407,GO:0007521,GO:0010468,GO:0000980,GO:0022416,GO:0001102,GO:0046665,GO:0043433,GO:0007507,GO:0070983,GO:0003705,GO:0007391,GO:0007390,GO:0045944,GO:0000977,GO:0005515,GO:0008293,GO:0048542
ENSAPBT00000039854_R0	CG11961-PA	n/a	GO:0006508,GO:0008233
ENSAPBT00000041622_R0	n/a	Unknown	n/a
ENSAPBT00000025078_R0	n/a	Unknown	n/a
ENSAPBT00000032592_R0	CG4396-PC	found in neurons	GO:0005737,GO:0051252,GO:0000166,GO:0008266,GO:0008049,GO:0003729
ENSAPBT00000031518_R0	CG13458-PA	n/a	n/a
ENSAPBT00000030839_R0	n/a	Unknown	n/a
ENSAPBT00000028247_R0	CG44159-PF	Inwardly rectifying potassium channel 1	GO:0042391,GO:0006813,GO:0015272,GO:0016021,GO:0035220,GO:0045475,GO:0005242
ENSAPBT00000024603_R0	CG4370-PD	Inwardly rectifying potassium channel 2	GO:0042391,GO:0006813,GO:0090099,GO:0016021,GO:0015467,GO:0035220,GO:0048812,GO:0005242
ENSAPBT00000034343_R0	n/a	Unknown	n/a
ENSAPBT00000045758_R0	CG10467-PA	n/a	GO:0005576,GO:0019318,GO:0030246,GO:0004034
ENSAPBT00000025523_R0	CG33950-PAT	Down syndrome cell adhesion molecule 1	GO:0016319,GO:0006909,GO:0005887,GO:0030425,GO:0030424,GO:0021551,GO:0007419,GO:0008046,GO:0070593,GO:0007411,GO:0007413,GO:0032490,GO:0048846,GO:0043005,GO:0043025,GO:0042802,GO:0042803,GO:0048666,GO:0050976,GO:0003823,GO:0050770,GO:0007422,GO:0048814
ENSAPBT00000044439_R0	CG45057-PE	n/a	GO:0005575,GO:0048812,GO:0003674
ENSAPBT00000032846_R0	n/a	Unknown	n/a
ENSAPBT00000031810_R0	CG5802-PA	medial glomeruli	GO:0006487,GO:0070983,GO:0005789,GO:0005459,GO:0007411,GO:0055085,GO:0034976
ENSAPBT00000030354_R1	n/a	Unknown	n/a
ENSAPBT00000025414_R0	CG3100-PA	b6	GO:0008030
ENSAPBT00000039943_R0	CG3954-PB	corkscrew	GO:0007498,GO:0006470,GO:0007418,GO:0008543,GO:0008069,GO:0007362,GO:0045500,GO:0043066,GO:0005737,GO:0000278,GO:0008595,GO:0007173,GO:0045314,GO:0007424,GO:0007427,GO:0007444,GO:0004726,GO:0004725,GO:0004728,GO:0007465,GO:0007428,GO:0005515,GO:0008293
ENSAPBT00000027811_R6	CG43088-PA	n/a	n/a
ENSAPBT00000024475_R1	n/a	Unknown	n/a
ENSAPBT00000038298_R0	n/a	Unknown	n/a
ENSAPBT00000035711_R0	CG5541-PA	n/a	GO:0005575,GO:0008150,GO:0003674
ENSAPBT00000031548_R0	CG32592-PA	highwire	GO:0040011,GO:0050808,GO:0016567,GO:0016023,GO:0008582,GO:0006914,GO:2000331,GO:0007628,GO:0030509,GO:0045886,GO:0008270,GO:0005515,GO:0005886,GO:0030514,GO:0004842
ENSAPBT00000042693_R0	CG18214-PA	trio	GO:0005089,GO:0016319,GO:0050770,GO:0007422,GO:0031532,GO:0007480,GO:0030426,GO:0030036,GO:0030424,GO:0035025,GO:0045887,GO:0046331,GO:0048675,GO:0007411,GO:0007412,GO:0031234,GO:0071772,GO:0007417
ENSAPBT00000036048_R0	CG1139-PA	n/a	GO:0003333,GO:0015171,GO:0040007
ENSAPBT00000035450_R0	n/a	Unknown	n/a
ENSAPBT00000035503_R0	CG3431-PA	Ubiquitin carboxy-terminal hydrolase L5 ortholog	GO:0005737,GO:0004175,GO:0005838,GO:0004221,GO:0043161,GO:0008242,GO:0006511,GO:0006508,GO:0022008,GO:0016579,GO:0004843
ENSAPBT00000024834_R0	CG33131-PA	SREBP cleavage activating protein	GO:0000042,GO:0035103,GO:0016021,GO:0016485
ENSAPBT00000035925_R0	CG3724-PB	Phosphogluconate dehydrogenase	GO:0000187,GO:0050661,GO:0031588,GO:0006098,GO:0004616,GO:0004679
ENSAPBT00000026198_R0	CG5978-PA	GTPase activating protein, SECIS-dependent read-through	GO:0032313,GO:0006451,GO:0001514,GO:0005097
ENSAPBT00000033220_R0	CG8483-PA	n/a	GO:0003674,GO:0005576,GO:0008150
ENSAPBT00000027226_R0	CG14609-PA	n/a	n/a
ENSAPBT00000045503_R3	n/a	Unknown	n/a
ENSAPBT00000026270_R1	n/a	Unknown	n/a
ENSAPBT00000026270_R0	CG42674-PC	n/a	GO:0005089,GO:0007480,GO:0005575,GO:0035025,GO:0008360,GO:0007155
ENSAPBT00000033520_R0	n/a	Unknown	n/a
ENSAPBT00000024472_R2	n/a	Unknown	n/a
ENSAPBT00000040200_R0	CG9975-PA	n/a	GO:0022008,GO:0005615,GO:0032504
ENSAPBT00000039231_R1	CG7008-PA	Tudor-SN	GO:0005811,GO:0003713,GO:0016788,GO:0031047,GO:0003676,GO:0016442,GO:0005875
ENSAPBT00000041587_R0	CG18642-PA	Bem46	GO:0005575,GO:0003674,GO:0008150
ENSAPBT00000033910_R0	CG12891-PD	withered	GO:0042594,GO:0004095,GO:0010038,GO:0005739,GO:0006979
ENSAPBT00000041914_R0	n/a	Unknown	n/a
ENSAPBT00000027228_R0	n/a	Unknown	n/a
ENSAPBT00000045474_R0	CG5069-PA	crocodile	GO:0043565,GO:0051090,GO:0000122,GO:0007380,GO:0005634,GO:0009888,GO:0003705,GO:0048513,GO:0008301,GO:0005667,GO:0003677,GO:0003690,GO:0009653,GO:0008134
ENSAPBT00000024595_R0	CG7161-PA	Outer segment 1	GO:0030991,GO:0042384,GO:0035058,GO:0050954,GO:0031513,GO:0035721
ENSAPBT00000033425_R0	CG17579-PA	scabrous	GO:0048749,GO:0016318,GO:0007399,GO:0007460,GO:0008587,GO:0008407,GO:0016321,GO:0005577,GO:0046331,GO:0004871,GO:0005576,GO:0097305,GO:0045468
ENSAPBT00000045218_R0	CG34350-PB	Notopleural	GO:0004252,GO:0006508
ENSAPBT00000032171_R0	CG7927-PA	n/a	n/a
ENSAPBT00000033338_R0	CG4670-PA	n/a	GO:0016971,GO:0045454,GO:0055114
ENSAPBT00000027840_R0	CG8200-PB	Flotillin 1	GO:0016600,GO:0008150,GO:0005886,GO:0005198
ENSAPBT00000044216_R0	n/a	Unknown	n/a
ENSAPBT00000026475_R0	CG1528-PA	Coat Protein (coatomer) gamma	GO:0035147,GO:0007424,GO:0006890,GO:0006909,GO:0005783,GO:0005794,GO:0009306,GO:0006886,GO:0000281,GO:0035149,GO:0005198,GO:0005801,GO:0008362,GO:0048812,GO:0010883,GO:0030198,GO:0007112,GO:0007436,GO:0030126,GO:0035158
ENSAPBT00000043453_R0	CG2647-PA	period	GO:0004871,GO:0007619,GO:0007616,GO:0007617,GO:0042745,GO:0009416,GO:0007165,GO:0008062,GO:0060086,GO:0005737,GO:0000122,GO:0005634,GO:0003714,GO:0003712,GO:0048512,GO:0042803,GO:0001306,GO:0007624,GO:0007623,GO:0007622,GO:0007620,GO:0008134,GO:0042752,GO:0045187,GO:0045892,GO:0045475,GO:0009649,GO:0009266,GO:0008340,GO:0006979,GO:0048148,GO:0045433,GO:0043153,GO:0005515,GO:0046982,GO:2000678
ENSAPBT00000038492_R0	CG10176-PB	n/a	GO:0005575,GO:0003674,GO:0008150
ENSAPBT00000027113_R0	CG7445-PA	flightin	GO:0030241,GO:0031672,GO:0071688,GO:0045214,GO:0014703,GO:0043292,GO:0005863,GO:0007527
ENSAPBT00000045670_R0	n/a	Unknown	n/a
ENSAPBT00000038235_R3	CG18617-PB	Vacuolar H[+] ATPase 100kD subunit 2	GO:0033181,GO:0000220,GO:0005886,GO:0046961,GO:0015991
ENSAPBT00000039418_R0	n/a	Unknown	n/a
ENSAPBT00000029813_R0	CG8823-PA	Lip3	GO:0016298,GO:0004806,GO:0006629
ENSAPBT00000024885_R0	CG34380-PD	n/a	GO:0004716,GO:0007155,GO:0007165
ENSAPBT00000026104_R0	CG7480-PA	Polypeptide N-acetylgalactosaminyltransferase 35A	GO:0005795,GO:0007424,GO:0004653,GO:0009312
ENSAPBT00000028989_R1	CG7361-PB	Rieske iron-sulfur protein	GO:0051537,GO:0008121,GO:0006122,GO:0005739,GO:0005750,GO:0005875
ENSAPBT00000033129_R0	CG8830-PB	Deubiquitinating apoptotic inhibitor	GO:0006511
ENSAPBT00000044781_R0	n/a	Unknown	n/a
ENSAPBT00000044542_R0	CG2264-PA	magu	GO:0009897,GO:0030718,GO:0043395,GO:0005576,GO:0005509,GO:0008340,GO:0030513,GO:0005578,GO:0030510
ENSAPBT00000030141_R0	CG5952-PD	48 related 2	GO:0048699,GO:0003700,GO:0005634,GO:0006355,GO:0010628,GO:0045475,GO:0046983
ENSAPBT00000045438_R0	CG5880-PA	n/a	GO:0005794,GO:0019706,GO:0008270,GO:0018345
ENSAPBT00000026406_R0	CG18140-PB	Chitinase 3	GO:0004568,GO:0005576,GO:0005975,GO:0008061,GO:0006036
ENSAPBT00000043337_R0	n/a	Unknown	n/a
ENSAPBT00000036431_R9	n/a	Unknown	n/a
ENSAPBT00000043248_R8	n/a	Unknown	n/a
ENSAPBT00000026064_R0	CG12273-PA	angel	GO:0005575,GO:0008150,GO:0003674
ENSAPBT00000034859_R0	CG15523-PA	n/a	n/a
ENSAPBT00000043939_R0	CG7888-PB	n/a	GO:0003333,GO:0015171
ENSAPBT00000026949_R0	n/a	Unknown	n/a
ENSAPBT00000032634_R0	CG2926-PA	n/a	GO:0005634,GO:0000381,GO:0008270
ENSAPBT00000045287_R0	n/a	Unknown	n/a
ENSAPBT00000039334_R4	CG6070-PA	genderblind	GO:0014047,GO:0007635,GO:0006868,GO:0007619,GO:0015813,GO:0003333,GO:0016020,GO:0015734,GO:0031594,GO:0008049,GO:0015171
ENSAPBT00000039812_R0	CG8637-PB	tricornered	GO:0005737,GO:0006468,GO:0005938,GO:0044297,GO:0005634,GO:0007476,GO:0048813,GO:0030425,GO:0030424,GO:0004674,GO:0048800,GO:0022416,GO:0071944,GO:0048814,GO:0005515,GO:0070593,GO:0035556,GO:0070451,GO:0035317,GO:0005524,GO:0007165
ENSAPBT00000035665_R1	CG9104-PA	n/a	GO:0015840,GO:0016247,GO:0048813,GO:0035859,GO:0015824
ENSAPBT00000035600_R0	CG6699-PA	Coat Protein (coatomer) beta'	GO:0048194,GO:0005795,GO:0006890,GO:0006888,GO:0005215,GO:0006886,GO:0005198,GO:0010883,GO:0030126
ENSAPBT00000037677_R0	CG5444-PE	TBP-associated factor 4	GO:0007517,GO:0001092,GO:0001075,GO:0008134,GO:0006355,GO:0048813,GO:0045944,GO:0006367,GO:0005669,GO:0022008,GO:0046982,GO:0005634
ENSAPBT00000043357_R0	CG5284-PC	Chloride channel-c	GO:0030554,GO:0016020,GO:0006821,GO:0005247,GO:0005254,GO:0055085
ENSAPBT00000027459_R6	n/a	Unknown	n/a
ENSAPBT00000031036_R3	n/a	Unknown	n/a
ENSAPBT00000036376_R0	CG32045-PG	furry	GO:0005737,GO:0045177,GO:0042052,GO:0050773,GO:0048601,GO:0044297,GO:0016055,GO:0007476,GO:0008407,GO:0030425,GO:0030424,GO:0048800,GO:0048814,GO:0005515,GO:0070593,GO:0045860,GO:0035316,GO:0035317,GO:0005938
ENSAPBT00000028228_R0	CG16726-PA	n/a	GO:0004930,GO:0007186,GO:0016021,GO:0008188
ENSAPBT00000025692_R0	CG7399-PA	Henna	GO:0004510,GO:0004505,GO:0006909,GO:0006559,GO:0007616,GO:0005811,GO:0006726,GO:0005506,GO:0016597,GO:0055114
ENSAPBT00000040796_R0	CG7758-PA	pumpless	GO:0035220,GO:0005960,GO:0006546,GO:0019464,GO:0005739
ENSAPBT00000033367_R0	CG13646-PA	n/a	GO:0003333,GO:0015171
ENSAPBT00000029010_R0	CG5692-PA	rapsynoid	GO:0045175,GO:0045167,GO:0008105,GO:0040001,GO:0000132,GO:0005515,GO:0005092,GO:0051294,GO:0045179,GO:0045177,GO:0045185,GO:0008277,GO:0005938,GO:0055059,GO:0007405,GO:0008356,GO:0019904,GO:0007400
ENSAPBT00000042763_R9	n/a	Unknown	n/a
ENSAPBT00000037387_R0	CG8727-PA	cycle	GO:0005737,GO:0032922,GO:0007623,GO:0007622,GO:0042594,GO:0048148,GO:0003700,GO:0005634,GO:0000122,GO:0007165,GO:0005667,GO:0004871,GO:0006355,GO:0045187,GO:0045893,GO:0000977,GO:0008062,GO:0003677,GO:0045944,GO:0046982,GO:0045475
ENSAPBT00000043637_R2	n/a	Unknown	n/a
ENSAPBT00000027283_R0	CG13533-PB	asrij	GO:0005794,GO:0055037,GO:0035167,GO:0046425,GO:0031410,GO:0016021,GO:0035162,GO:0005764,GO:0003674,GO:0048542,GO:0005769
ENSAPBT00000031820_R0	n/a	Unknown	n/a
ENSAPBT00000040194_R0	CG17888-PD	PAR-domain protein 1	GO:0043565,GO:0007623,GO:0040007,GO:0019216,GO:0003700,GO:0005634,GO:0042023,GO:0001077,GO:0006351,GO:0045893,GO:0003677,GO:0007067,GO:0007584,GO:0042803
ENSAPBT00000038521_R0	CG7888-PB	n/a	GO:0003333,GO:0015171
ENSAPBT00000025317_R0	CG10160-PA	Ecdysone-inducible gene L3	GO:0004459,GO:0005737,GO:0044262,GO:0006096,GO:0055114
ENSAPBT00000041009_R0	CG7331-PA	Autophagy-specific gene 13	GO:0010506,GO:0006914,GO:0003674,GO:0034273
ENSAPBT00000028606_R0	n/a	Unknown	n/a
ENSAPBT00000027797_R0	CG42388-PH	n/a	GO:0005575,GO:0005543,GO:0008150
ENSAPBT00000031970_R0	CG4140-PA	lethal (2) 35Be	GO:0005575,GO:0003674,GO:0008150
ENSAPBT00000039207_R0	n/a	Unknown	n/a
ENSAPBT00000038129_R0	CG17870-PD	14-3-3zeta	GO:0006457,GO:0007611,GO:0050821,GO:0045448,GO:0007294,GO:0008103,GO:0005875,GO:0040040,GO:0008355,GO:0045172,GO:0008426,GO:0042803,GO:0006588,GO:0008283,GO:0019904,GO:0007059,GO:0007265,GO:0001751,GO:0016483,GO:0005515,GO:0046982,GO:0005634
ENSAPBT00000038517_R0	CG8709-PA	Lipin	GO:0035183,GO:0005737,GO:0019217,GO:0005634,GO:0003713,GO:0010565,GO:0007474,GO:0055088,GO:0019432,GO:0006357,GO:0042594,GO:0030514,GO:0008195
ENSAPBT00000042191_R0	CG8707-PA	Ras-related GTP binding C/D ortholog (H. sapiens)	GO:0005737,GO:0071230,GO:0005634,GO:0003924,GO:0005575,GO:0032008,GO:0046982,GO:0005525
ENSAPBT00000030450_R0	CG11190-PA	n/a	GO:0042765,GO:0016255,GO:0005783
ENSAPBT00000043778_R0	n/a	Unknown	n/a
ENSAPBT00000041653_R0	CG4265-PB	Ubiquitin carboxy-terminal hydrolase	GO:0006511,GO:0016579,GO:0004843,GO:0005875,GO:0004221
ENSAPBT00000029797_R0	CG34413-PK	Na,K-ATPase Interacting	GO:0005575,GO:0005515,GO:0002028
ENSAPBT00000042290_R0	CG8421-PL	Aspartyl beta-hydroxylase	GO:0018193,GO:0004597
ENSAPBT00000025285_R0	CG9117-PA	n/a	GO:0016787
ENSAPBT00000030828_R0	CG11328-PD	Na[+]/H[+] hydrogen exchanger 3	GO:0055085,GO:0006885,GO:0016021,GO:0006814,GO:0015385,GO:0048471
ENSAPBT00000038930_R2	n/a	Unknown	n/a
ENSAPBT00000035713_R0	CG9701-PA	n/a	GO:0005975,GO:0004553
ENSAPBT00000037348_R0	CG1213-PA	n/a	GO:0005355,GO:0016021,GO:0055085
ENSAPBT00000034439_R0	CG1213-PA	n/a	GO:0005355,GO:0016021,GO:0055085
ENSAPBT00000041119_R3	n/a	Unknown	n/a
ENSAPBT00000035980_R1	CG31720-PC	methuselah-like 15	GO:0004930,GO:0007186,GO:0016021
ENSAPBT00000035980_R0	CG31720-PC	methuselah-like 15	GO:0004930,GO:0007186,GO:0016021
ENSAPBT00000036237_R3	n/a	Unknown	n/a
ENSAPBT00000035980_R2	CG31720-PC	methuselah-like 15	GO:0004930,GO:0007186,GO:0016021
ENSAPBT00000030667_R0	CG31094-PK	Lipophorin receptor 1	GO:0006898,GO:0016020,GO:0005041,GO:0004872,GO:0042953,GO:0008203,GO:0005509
ENSAPBT00000042121_R1	n/a	Unknown	n/a
ENSAPBT00000043536_R0	CG3434-PA	n/a	GO:0008616,GO:0008479
ENSAPBT00000033028_R0	CG32404-PA	Cuticular protein 65Aw	GO:0005214,GO:0040003,GO:0008010,GO:0031012
ENSAPBT00000041237_R1	n/a	Unknown	n/a
ENSAPBT00000043510_R0	CG32939-PA	n/a	GO:0005575,GO:0008150,GO:0003674
ENSAPBT00000040618_R0	CG7121-PA	Tehao	GO:0002807,GO:0016021,GO:0005886,GO:0006967,GO:0005121,GO:0019901,GO:0004888,GO:0007165,GO:0008063,GO:0002121,GO:0015026,GO:0045087
ENSAPBT00000031383_R0	CG42342-PH	n/a	GO:0005575,GO:0003674,GO:0008150
ENSAPBT00000042375_R4	n/a	Unknown	n/a
ENSAPBT00000032210_R5	n/a	Unknown	n/a
ENSAPBT00000041217_R0	n/a	Unknown	n/a
ENSAPBT00000037674_R0	CG14900-PB	Cadherin 89D	GO:0016339,GO:0005509,GO:0005887,GO:0005886,GO:0007155,GO:0007156,GO:0016021
ENSAPBT00000033537_R0	CG10823-PA	SIFamide receptor	GO:0008528,GO:0004930,GO:0016021,GO:0007218,GO:0004983,GO:0005887,GO:0008188,GO:0008340,GO:0007186
ENSAPBT00000033537_R1	CG10823-PA	SIFamide receptor	GO:0008528,GO:0004930,GO:0016021,GO:0007218,GO:0004983,GO:0005887,GO:0008188,GO:0008340,GO:0007186
ENSAPBT00000042372_R0	CG11876-PD	n/a	GO:0045254,GO:0004739,GO:0006086,GO:0005811,GO:0005739,GO:0031122,GO:0006090,GO:0005875
ENSAPBT00000039395_R0	CG1919-PA	Cuticular protein 62Bc	GO:0005214,GO:0040003,GO:0008010,GO:0031012
ENSAPBT00000042748_R9	n/a	Unknown	n/a
ENSAPBT00000037897_R0	CG1264-PA	labial	GO:0043565,GO:0001709,GO:0007494,GO:0007420,GO:0003700,GO:0005634,GO:0030154,GO:0003705,GO:0009790,GO:0006357,GO:0045944,GO:0046982,GO:0035284
ENSAPBT00000030611_R0	CG2604-PA	n/a	GO:0022416,GO:0005811,GO:0035220,GO:0055114,GO:0016491
ENSAPBT00000036746_R1	CG5320-PA	Glutamate dehydrogenase	GO:0004352,GO:0004353,GO:0005739,GO:0006116,GO:0006536,GO:0009060,GO:0046693,GO:0019551,GO:0005759,GO:0042802
ENSAPBT00000039610_R0	CG3495-PA	GDP-4-keto-6-deoxy-D-mannose 3,5-epimerase/4-reductase	GO:0050662,GO:0033227,GO:0042356,GO:0042350,GO:0042351,GO:0005575,GO:0050577
ENSAPBT00000027258_R9	n/a	Unknown	n/a
ENSAPBT00000039267_R0	CG6203-PG	Fmr1	GO:0016319,GO:0050808,GO:0007409,GO:0035068,GO:0008582,GO:0007614,GO:0007310,GO:0050807,GO:0007279,GO:0045886,GO:0045448,GO:0007294,GO:0007411,GO:0051028,GO:0008049,GO:0007416,GO:0008355,GO:0005737,GO:0007413,GO:0042331,GO:0007528,GO:0005811,GO:0007349,GO:0007616,GO:0048134,GO:0050802,GO:0048814,GO:0042127,GO:0050976,GO:0007623,GO:0006935,GO:0051964,GO:0007281,GO:0045475,GO:0007269,GO:0007268,GO:…
ENSAPBT00000027921_R0	CG33635-PA	n/a	GO:0016021,GO:0006895,GO:0042802,GO:0000139
ENSAPBT00000039102_R0	CG12338-PA	n/a	GO:0008445,GO:0005777,GO:0055114
ENSAPBT00000037675_R0	n/a	Unknown	n/a
ENSAPBT00000041708_R0	CG5376-PA	n/a	n/a
ENSAPBT00000035824_R0	CG40451-PA	n/a	GO:0006626,GO:0005739
ENSAPBT00000039911_R0	CG1359-PA	BET5 ortholog (S. cerevisiae)	GO:0005801,GO:0006888,GO:0030008,GO:0017112,GO:0016192
ENSAPBT00000025651_R0	CG3995-PA	n/a	GO:0003677
ENSAPBT00000036687_R0	CG5690-PA	Centrobin	GO:0031024,GO:0003674,GO:0007099,GO:0005814,GO:0071539
ENSAPBT00000039225_R0	CG34133-PC	n/a	n/a
ENSAPBT00000033912_R0	CG10045-PA	Glutathione S transferase D1	GO:0005737,GO:0004364,GO:0018833,GO:0006749
ENSAPBT00000039896_R0	CG5771-PB	Rab11	GO:0005635,GO:0008103,GO:0042052,GO:0019730,GO:0005794,GO:0055037,GO:0032794,GO:0050807,GO:0034334,GO:0046664,GO:0045202,GO:0007298,GO:0001745,GO:0042078,GO:0005737,GO:0031982,GO:0031532,GO:0005813,GO:0005811,GO:0007349,GO:0030723,GO:2000039,GO:0032403,GO:0048471,GO:0048477,GO:0005525,GO:0048749,GO:0048599,GO:0060187,GO:0030140,GO:0003924,GO:0032154,GO:0048210,GO:0007317,GO:0016360,GO:0022416,GO:…
ENSAPBT00000025286_R0	CG7494-PA	mitochondrial ribosomal protein L1	GO:0003735,GO:0006412,GO:0005762,GO:0003723
ENSAPBT00000038495_R5	n/a	Unknown	n/a
ENSAPBT00000044355_R6	n/a	Unknown	n/a
ENSAPBT00000045514_R0	CG31195-PB	n/a	GO:0005575,GO:0008150,GO:0003674
ENSAPBT00000039836_R0	CG3129-PA	Rab18	GO:0016192,GO:0032482,GO:0003924,GO:0031982,GO:0015031,GO:0008360,GO:0007155,GO:0043025,GO:0005769,GO:0005525
ENSAPBT00000043438_R0	CG14334-PA	beaten path IIa	GO:0007275,GO:0005576,GO:0003674,GO:0005887,GO:0007155,GO:0007157,GO:0016198,GO:0007415
ENSAPBT00000028255_R7	n/a	Unknown	n/a
ENSAPBT00000035493_R0	CG11737-PA	n/a	n/a
ENSAPBT00000045005_R0	CG33103-PE	Papilin	GO:0005201,GO:0005604,GO:0004222,GO:0030198,GO:0008270,GO:0004867,GO:0005578
ENSAPBT00000024441_R0	CG14334-PA	beaten path IIa	GO:0007275,GO:0005576,GO:0003674,GO:0005887,GO:0007155,GO:0007157,GO:0016198,GO:0007415
ENSAPBT00000038530_R0	CG1956-PA	Roughened	GO:0016020,GO:0034333,GO:0046328,GO:0022409,GO:0005811,GO:0016476,GO:0005525,GO:0006930,GO:0042067,GO:0003924,GO:0031252,GO:0008360,GO:0032486,GO:0007155,GO:0006184,GO:0001752,GO:0035099,GO:0030718,GO:0030713,GO:0007391,GO:0019003,GO:0005515
ENSAPBT00000034911_R6	n/a	Unknown	n/a
ENSAPBT00000045732_R0	CG13607-PA	n/a	n/a
ENSAPBT00000031903_R0	CG8187-PA	n/a	n/a
ENSAPBT00000040008_R0	CG16908-PA	n/a	GO:0046331
ENSAPBT00000032807_R1	CG11318-PA	n/a	GO:0016021,GO:0007218,GO:0007186,GO:0004930
ENSAPBT00000032394_R0	CG2943-PA	n/a	GO:0072546
ENSAPBT00000024660_R2	n/a	Unknown	n/a
ENSAPBT00000024801_R0	CG17838-PJ	Syncrip	GO:0035770,GO:0046011,GO:0071011,GO:0000398,GO:0000166,GO:0007310,GO:0022008,GO:0046843,GO:0003729
ENSAPBT00000029680_R0	CG42613-PE	n/a	GO:0005575,GO:0008150,GO:0003674
ENSAPBT00000033205_R2	n/a	Unknown	n/a
ENSAPBT00000032524_R0	n/a	Unknown	n/a
ENSAPBT00000031949_R0	CG5374-PB	Tcp1-like	GO:0006457,GO:0007052,GO:0051082,GO:0005753,GO:0005832,GO:0006909,GO:0008553,GO:0005875,GO:0005524
ENSAPBT00000027082_R0	CG5377-PA	n/a	GO:0017171
ENSAPBT00000036243_R0	CG12072-PA	warts	GO:0042127,GO:0060439,GO:0000082,GO:0045464,GO:0007067,GO:0010212,GO:0007430,GO:0001708,GO:0043065,GO:0004674,GO:0005524,GO:0048749,GO:0008285,GO:0006468,GO:0046621,GO:0009987,GO:0060253,GO:0008360,GO:0045892,GO:0035329,GO:0042771,GO:0007446,GO:0048814,GO:0005515,GO:0045570,GO:0072089
ENSAPBT00000037109_R0	CG1837-PA	pretaporter	GO:0005783,GO:0009986,GO:0003756,GO:0043277,GO:2000427,GO:0045454,GO:0015035,GO:0006662
ENSAPBT00000038978_R0	CG18428-PA	n/a	n/a
ENSAPBT00000030801_R0	CG6830-PA	n/a	GO:0016772
ENSAPBT00000034672_R0	CG13605-PB	n/a	GO:0008270
ENSAPBT00000033043_R0	CG5709-PA	ariadne 2	GO:0005737,GO:0004842,GO:0008270,GO:0003676
ENSAPBT00000030832_R0	CG8507-PA	n/a	GO:0005783,GO:0008201,GO:0005875,GO:0050750
ENSAPBT00000043726_R0	n/a	Unknown	n/a
ENSAPBT00000042786_R0	CG42322-PN	n/a	n/a
ENSAPBT00000042010_R0	CG5202-PA	escl	GO:0035098,GO:0042054,GO:0070734
ENSAPBT00000040162_R0	CG4386-PA	n/a	GO:0006508,GO:0004252
ENSAPBT00000034222_R0	n/a	Unknown	n/a
ENSAPBT00000036787_R0	CG43946-PP	Glucose transporter 1	GO:0005355,GO:0016021,GO:0055085
ENSAPBT00000024426_R0	CG14885-PB	Guanylyl cyclase at 89Da	GO:0046982,GO:0020037,GO:0001666,GO:0004383,GO:0000302,GO:0006184,GO:0035556,GO:0008074,GO:0006182
ENSAPBT00000024501_R0	CG4145-PC	Collagen type IV	GO:0005201,GO:0005587,GO:0005581,GO:0007391,GO:0005604,GO:0035848
ENSAPBT00000024501_R2	CG4145-PC	Collagen type IV	GO:0005201,GO:0005587,GO:0005581,GO:0007391,GO:0005604,GO:0035848
ENSAPBT00000024501_R3	CG4145-PC	Collagen type IV	GO:0005201,GO:0005587,GO:0005581,GO:0007391,GO:0005604,GO:0035848
ENSAPBT00000038915_R0	n/a	Unknown	n/a
ENSAPBT00000033577_R0	CG13321-PA	n/a	GO:0022008
ENSAPBT00000041032_R0	CG13608-PA	mitochondrial ribosomal protein S24	GO:0003735,GO:0006412,GO:0005762,GO:0005763
ENSAPBT00000040169_R0	CG31137-PC	twin	GO:0005737,GO:0000288,GO:0000289,GO:0030014,GO:0006357,GO:0005515,GO:0017148,GO:0006402,GO:0048477
ENSAPBT00000029273_R0	CG5953-PA	n/a	GO:0046331
ENSAPBT00000028886_R0	n/a	Unknown	n/a
ENSAPBT00000027617_R0	CG31137-PC	twin	GO:0005737,GO:0000288,GO:0000289,GO:0030014,GO:0006357,GO:0005515,GO:0017148,GO:0006402,GO:0048477
ENSAPBT00000035509_R0	CG42339-PB	n/a	GO:0005044,GO:0030247,GO:0006955
ENSAPBT00000037583_R0	CG12813-PA	Niemann-Pick type C-2d	GO:0032934,GO:0015918
ENSAPBT00000037708_R0	CG6414-PA	n/a	GO:0052689
ENSAPBT00000040217_R0	CG17374-PC	n/a	GO:0006633,GO:0005835,GO:0016788,GO:0004312,GO:0008270,GO:0055114,GO:0016491
ENSAPBT00000039128_R0	CG14438-PA	n/a	GO:0046872
ENSAPBT00000027593_R0	CG32016-PB	eIF4E-Transporter	n/a
ENSAPBT00000044558_R0	CG3019-PA	suppressor of white-apricot	GO:0006396,GO:0005634,GO:0005681,GO:0000398,GO:0003723
ENSAPBT00000026568_R1	CG6910-PB	n/a	GO:0005737,GO:0050113,GO:0019310,GO:0005506,GO:0055114
ENSAPBT00000026568_R0	CG6910-PB	n/a	GO:0005737,GO:0050113,GO:0019310,GO:0005506,GO:0055114
ENSAPBT00000026761_R1	CG13366-PB	n/a	GO:0048802,GO:0048734,GO:0045214,GO:0035220,GO:0007527
ENSAPBT00000041438_R0	CG2984-PA	Protein phosphatase 2C	GO:0006470,GO:0004722,GO:0055114,GO:0016491
ENSAPBT00000044648_R0	CG12373-PA	mitochondrial ribosomal protein L18	GO:0003735,GO:0032543,GO:0005762
ENSAPBT00000042152_R0	CG5344-PA	whacked	GO:0007430,GO:0032313,GO:0005097,GO:0035149,GO:0030175,GO:0060439
ENSAPBT00000027850_R0	CG4845-PA	phagocyte signaling impaired	GO:0005737,GO:0031416,GO:0010592,GO:0097374,GO:0006911,GO:0005764,GO:0043524,GO:0002253,GO:0006955,GO:0007298,GO:0006959
ENSAPBT00000029427_R0	CG42598-PB	n/a	GO:0019028
ENSAPBT00000027712_R0	CG9805-PA	eIF3-S10	GO:0005852,GO:0005829,GO:0007052,GO:0000022,GO:0006413,GO:0003743
ENSAPBT00000045279_R1	CG12123-PA	n/a	n/a
ENSAPBT00000045279_R0	CG12123-PA	n/a	n/a
ENSAPBT00000027765_R1	n/a	Unknown	n/a
ENSAPBT00000026632_R3	n/a	Unknown	n/a
ENSAPBT00000028009_R0	CG6058-PE	Ald,Aldolase	GO:0031430,GO:0007498,GO:0004332,GO:0007095,GO:0006096,GO:0030018
ENSAPBT00000031899_R2	CG6058-PE	Ald,Aldolase	GO:0031430,GO:0007498,GO:0004332,GO:0007095,GO:0006096,GO:0030018
ENSAPBT00000035351_R0	CG6058-PE	Ald,Aldolase	GO:0031430,GO:0007498,GO:0004332,GO:0007095,GO:0006096,GO:0030018
ENSAPBT00000036977_R0	CG2663-PA	n/a	GO:0005215,GO:0008431,GO:0006810,GO:0005622
ENSAPBT00000036977_R1	CG30339-PA	n/a	GO:0005215,GO:0006810,GO:0005622
ENSAPBT00000036977_R2	CG30339-PA	n/a	GO:0005215,GO:0006810,GO:0005622
ENSAPBT00000027842_R0	CG10609-PA	Odorant receptor co-receptor	GO:0005549,GO:0007608,GO:0048149,GO:0042048,GO:0016021,GO:0005886,GO:0051291,GO:0030425,GO:0004984,GO:0019236,GO:0042803
ENSAPBT00000043888_R1	CG4019-PF	n/a	GO:0015250,GO:0016021,GO:0015267,GO:0003014,GO:0055085
ENSAPBT00000043464_R1	CG4382-PB	n/a	GO:0005575,GO:0008150,GO:0052689
ENSAPBT00000043464_R0	CG8425-PA	Juvenile hormone esterase	GO:0060179,GO:0006719,GO:0048149,GO:0005739,GO:0004453,GO:0052689,GO:0005515
ENSAPBT00000029313_R0	CG10175-PD	n/a	GO:0005575,GO:0008150,GO:0008152,GO:0052689
ENSAPBT00000025298_R0	CG4382-PB	n/a	GO:0005575,GO:0008150,GO:0052689
ENSAPBT00000029607_R0	CG14669-PA	n/a	GO:0016020,GO:0005575,GO:0003674,GO:0006184,GO:0008150,GO:0007264,GO:0005525
ENSAPBT00000024739_R0	CG2663-PA	n/a	GO:0005215,GO:0008431,GO:0006810,GO:0005622
ENSAPBT00000043011_R3	CG2663-PA	n/a	GO:0005215,GO:0008431,GO:0006810,GO:0005622
ENSAPBT00000043011_R0	CG2663-PA	n/a	GO:0005215,GO:0008431,GO:0006810,GO:0005622
ENSAPBT00000031616_R0	CG2663-PA	n/a	GO:0005215,GO:0008431,GO:0006810,GO:0005622
ENSAPBT00000031003_R6	CG9436-PA	n/a	GO:0004032,GO:0055114
ENSAPBT00000031711_R0	CG18271-PB	nuclease slx1	GO:0006281,GO:0017108,GO:0004520,GO:0033557,GO:0005515,GO:0007095
ENSAPBT00000035212_R0	CG31223-PA	n/a	GO:0022008
ENSAPBT00000031976_R0	CG10260-PD	n/a	GO:0048599,GO:0008582,GO:0004430,GO:0016310,GO:0005575,GO:0046854,GO:0035329,GO:0048015
ENSAPBT00000029718_R0	n/a	Unknown	n/a
ENSAPBT00000037357_R0	CG12179-PC	n/a	GO:0005575,GO:0003674,GO:0008150
ENSAPBT00000035208_R0	n/a	Unknown	n/a
ENSAPBT00000037398_R0	CG3911-PA	BET3 ortholog (S. cerevisiae)	GO:0005737,GO:0006891,GO:0033227,GO:0006888,GO:0016192,GO:0017112,GO:0022008,GO:0030008
ENSAPBT00000043757_R0	n/a	Unknown	n/a
ENSAPBT00000044448_R0	CG5992-PA	Adenosine deaminase-related growth factor A	GO:0042386,GO:0005615,GO:0008283,GO:0004000,GO:0043617,GO:0043103,GO:0046103,GO:0006109,GO:0005829,GO:0006154,GO:0008083
ENSAPBT00000032679_R0	CG5992-PA	Adenosine deaminase-related growth factor A	GO:0042386,GO:0005615,GO:0008283,GO:0004000,GO:0043617,GO:0043103,GO:0046103,GO:0006109,GO:0005829,GO:0006154,GO:0008083
ENSAPBT00000031530_R0	n/a	Unknown	n/a
ENSAPBT00000045052_R1	CG3578-PF	bifid	GO:0007472,GO:0000122,GO:0003700,GO:0005634,GO:0035265,GO:0007476,GO:0048066,GO:0006355,GO:0048100,GO:0005515,GO:0003677,GO:0001745
ENSAPBT00000035426_R0	CG4078-PA	n/a	GO:0004003,GO:0003677,GO:0005524,GO:0006289
ENSAPBT00000034369_R1	CG6783-PC	fatty acid bindin protein	GO:0005504,GO:0005215,GO:0006810,GO:0005875,GO:0007616
ENSAPBT00000041202_R1	n/a	Unknown	n/a
ENSAPBT00000028153_R0	CG7372-PA	n/a	GO:0046872,GO:0003676
ENSAPBT00000033859_R0	CG11176-PB	Transport and Golgi organization 2	GO:0009306,GO:0005794,GO:0005829,GO:0003674,GO:0007030
ENSAPBT00000025537_R0	CG3224-PA	n/a	GO:0022008,GO:0008270,GO:0003676
ENSAPBT00000030742_R0	CG9012-PG	Clathrin heavy chain	GO:0008021,GO:0033227,GO:0007594,GO:0007268,GO:0035002,GO:0007291,GO:0005905,GO:0030130,GO:0030132,GO:0030135,GO:0030136,GO:0016183,GO:0031410,GO:0006886,GO:0005811,GO:0071439,GO:0005198,GO:0045747,GO:0030141,GO:0048471,GO:0048749,GO:0035159,GO:0032051,GO:0030129,GO:0007269,GO:0005886,GO:0046667,GO:0030125,GO:0006897,GO:0016079,GO:0005802,GO:0030198,GO:0005515,GO:0045807,GO:0040008,GO:0033363
ENSAPBT00000043539_R9	CG43088-PA	n/a	n/a
ENSAPBT00000045012_R0	CG6233-PA	Ubiquitin fusion-degradation 1-like	GO:0098586,GO:0006508,GO:0006511,GO:0032436,GO:0000502
ENSAPBT00000035186_R0	CG5972-PA	Actin-related protein 2/3 complex, subunit 4	GO:0005200,GO:0006909,GO:0000902,GO:0030031,GO:0030866,GO:0042060,GO:0003779,GO:0008360,GO:0005885,GO:0034314
ENSAPBT00000025107_R0	CG9575-PA	Rab35	GO:0000910,GO:0006909,GO:0031982,GO:0005811,GO:0003924,GO:0000281,GO:0032482,GO:0045202,GO:0015031,GO:0043025,GO:0016192,GO:0005525
ENSAPBT00000036733_R0	CG3711-PD	n/a	GO:0003700,GO:0005634
ENSAPBT00000041817_R0	CG11856-PB	Nucleoporin 358kD	GO:0005643,GO:0006606,GO:0005811,GO:0008536,GO:0006607,GO:0008270,GO:0005875,GO:0007184
ENSAPBT00000035320_R0	CG7225-PA	windbeutel	GO:0005783,GO:0009950,GO:0000042,GO:0040014,GO:0005788,GO:0009306,GO:0009792,GO:0007313,GO:0005515,GO:0008063,GO:0016485,GO:0042803
ENSAPBT00000025686_R0	CG6696-PA	n/a	GO:0017090,GO:0004222,GO:0008270,GO:0006508
ENSAPBT00000027841_R0	CG3823-PA	n/a	GO:0005215,GO:0008431,GO:0006810,GO:0005622
ENSAPBT00000034685_R0	CG43073-PF	RIM-binding protein	GO:0007274,GO:0048789,GO:0048788
ENSAPBT00000038203_R0	CG11124-PA	secretory Phospholipase A2	GO:0004623,GO:0006644,GO:0047498,GO:0005509,GO:0016042
ENSAPBT00000037949_R5	n/a	Unknown	n/a
ENSAPBT00000027047_R0	n/a	Unknown	n/a
ENSAPBT00000028193_R0	CG3208-PA	Rho GTPase activating protein at 5A	GO:0048749,GO:0030675,GO:0016337,GO:0007480,GO:0019992,GO:0032314,GO:0034334,GO:0005575,GO:0032855,GO:0005622,GO:0043408
ENSAPBT00000025340_R0	CG1795-PA	Ogg1	GO:0006974,GO:0006284,GO:0006281,GO:0005634,GO:0008534,GO:0006289,GO:0003906,GO:0003684
ENSAPBT00000024727_R0	CG1505-PD	gastrulation-defective	GO:0004252,GO:0009950,GO:0005576,GO:0007311,GO:0008063,GO:0016485,GO:0006508,GO:0008233,GO:0008236
ENSAPBT00000033670_R0	CG32133-PA	n/a	GO:0009880,GO:0008134,GO:0007448,GO:0016571,GO:0051568,GO:0044666,GO:0002805
ENSAPBT00000028867_R0	CG12532-PA	Adaptor Protein complex 1/2, beta subunit	GO:0008565,GO:0008021,GO:0016183,GO:0048749,GO:0016192,GO:0006886,GO:0005802,GO:0006901,GO:0005905,GO:0007269,GO:0005886,GO:0030122,GO:0030119,GO:0030121,GO:0030135,GO:0030136
ENSAPBT00000033648_R0	n/a	Unknown	n/a
ENSAPBT00000028758_R0	CG31045-PB	Myosin heavy chain-like	GO:0000146,GO:0042623,GO:0030898,GO:0030017,GO:0016459,GO:0008150,GO:0051015,GO:0005524
ENSAPBT00000041269_R1	CG31045-PB	Myosin heavy chain-like	GO:0000146,GO:0042623,GO:0030898,GO:0030017,GO:0016459,GO:0008150,GO:0051015,GO:0005524
ENSAPBT00000030861_R4	n/a	Unknown	n/a
ENSAPBT00000033347_R2	CG31045-PB	Myosin heavy chain-like	GO:0000146,GO:0042623,GO:0030898,GO:0030017,GO:0016459,GO:0008150,GO:0051015,GO:0005524
ENSAPBT00000025721_R0	CG7745-PA	n/a	n/a
ENSAPBT00000027686_R0	CG6783-PC	fatty acid bindin protein	GO:0005504,GO:0005215,GO:0006810,GO:0005875,GO:0007616
ENSAPBT00000034739_R0	CG11638-PA	n/a	GO:0005509
ENSAPBT00000042781_R0	CG14816-PA	Phosphoglycerate mutase 5	GO:0072347,GO:0005515,GO:0016021,GO:0090141,GO:0005739,GO:0010821,GO:0004721,GO:0035970,GO:0009408,GO:0043539
ENSAPBT00000029334_R0	CG1438-PA	Cytochrome P450-4c3	GO:0016020,GO:0043231,GO:0020037,GO:0016705,GO:0005506,GO:0055114,GO:0009055
ENSAPBT00000029061_R0	CG10722-PB	nessun dorma	GO:0007112,GO:0045171,GO:0030496,GO:0008335,GO:0030246,GO:0035323,GO:0035324,GO:0045169
ENSAPBT00000036244_R7	n/a	Unknown	n/a
ENSAPBT00000025384_R0	CG9993-PA	n/a	GO:0016207,GO:0008152
ENSAPBT00000025291_R0	CG18586-PB	n/a	GO:0003824,GO:0008152
ENSAPBT00000043466_R0	CG17999-PA	n/a	GO:0003824,GO:0008152
ENSAPBT00000025322_R0	CG6178-PA	n/a	GO:0006637,GO:0045289,GO:0004321,GO:0005777,GO:0004467,GO:0046949,GO:0001676
ENSAPBT00000037206_R0	CG8665-PA	n/a	GO:0005737,GO:0016155,GO:0006730,GO:0016620,GO:0016742,GO:0009058,GO:0008168,GO:0009258,GO:0055114
ENSAPBT00000029714_R0	CG1845-PA	n/a	GO:0033563,GO:0008270
ENSAPBT00000040855_R0	n/a	Unknown	n/a
ENSAPBT00000039993_R0	CG11430-PE	olf186-F	GO:0004252,GO:0015279,GO:0007399,GO:0051928,GO:0016021,GO:0002115,GO:0051533
ENSAPBT00000029842_R0	n/a	Unknown	n/a
ENSAPBT00000036069_R0	CG11033-PB	Lysine (K)-specific demethylase 2	GO:0033522,GO:0007379,GO:0034721,GO:0070544,GO:0034647,GO:0008270,GO:0003677,GO:0031519
ENSAPBT00000033648_R3	n/a	Unknown	n/a
ENSAPBT00000024694_R2	n/a	Unknown	n/a
ENSAPBT00000033648_R4	n/a	Unknown	n/a
ENSAPBT00000045080_R0	CG11354-PA	n/a	GO:0048749,GO:0043565,GO:0007479,GO:0007480,GO:0003700,GO:0005634,GO:0006355,GO:0045892,GO:0008270,GO:0010468,GO:0045893
ENSAPBT00000028178_R0	CG17230-PA	n/a	n/a
ENSAPBT00000033962_R7	n/a	Unknown	n/a
ENSAPBT00000039440_R0	CG4805-PA	pickpocket 28	GO:0005272,GO:0071462,GO:0016021,GO:0006814,GO:0042756,GO:0009415
ENSAPBT00000034730_R0	CG1057-PA	Mediator complex subunit 31	GO:0005634,GO:0003713,GO:0001104,GO:0008595,GO:0006357,GO:0006367,GO:0016592
ENSAPBT00000031804_R0	CG4954-PA	eIF3-S8	GO:0006413,GO:0005829,GO:0005852,GO:0031369,GO:0003743
ENSAPBT00000043566_R0	CG2128-PA	Histone deacetylase 3	GO:0005737,GO:0016049,GO:0004407,GO:0005634,GO:0043984,GO:0016575,GO:0006355,GO:0043066,GO:0005515,GO:0006342
ENSAPBT00000039195_R0	CG3307-PA	pr-set7	GO:0000077,GO:0035067,GO:0005700,GO:0030261,GO:0034771,GO:0016571,GO:0042799
ENSAPBT00000034829_R0	CG9054-PA	Dead-box-1	GO:0001700,GO:0000245,GO:0008026,GO:0006446,GO:0042254,GO:0004386,GO:0005575,GO:0003676,GO:0005524
ENSAPBT00000031051_R0	CG3337-PA	n/a	n/a
ENSAPBT00000029260_R0	CG10903-PB	n/a	GO:0008757,GO:0022008,GO:0008152
ENSAPBT00000039062_R1	CG2990-PB	n/a	GO:0043142,GO:0004003,GO:0017108,GO:0033567,GO:0000014
ENSAPBT00000039410_R0	CG2990-PB	n/a	GO:0043142,GO:0004003,GO:0017108,GO:0033567,GO:0000014
ENSAPBT00000028880_R1	CG2945-PA	cinnamon	GO:0006777,GO:0001700
ENSAPBT00000039675_R0	CG3564-PB	CHOp24	GO:0006888,GO:0000003,GO:0048193,GO:0090263,GO:0005215,GO:0016021,GO:0035220,GO:0061357,GO:0048042,GO:0030126,GO:0070863
ENSAPBT00000035481_R0	CG2663-PA	n/a	GO:0005215,GO:0008431,GO:0006810,GO:0005622
ENSAPBT00000044229_R0	CG10522-PB	sticky	GO:0000910,GO:0006468,GO:0000915,GO:0019992,GO:0005083,GO:0007109,GO:0000281,GO:0004674,GO:0006325,GO:0032956,GO:0035556,GO:2000431,GO:0005524,GO:0005826
ENSAPBT00000024530_R1	CG40351-PA	n/a	GO:0018024,GO:0046427,GO:0006338,GO:0005634,GO:0005700,GO:0000166,GO:0000791,GO:0048188,GO:0035327,GO:0003676,GO:0051568,GO:0044648,GO:0042800,GO:0080182
ENSAPBT00000043836_R1	CG30354-PA	n/a	GO:0005750,GO:0008121,GO:0006122
ENSAPBT00000035915_R1	CG41099-PC	n/a	GO:0005773,GO:0048598,GO:0046872,GO:0006897,GO:0003382
ENSAPBT00000043353_R0	n/a	Unknown	n/a
ENSAPBT00000026142_R1	n/a	Unknown	n/a
ENSAPBT00000037443_R0	CG8501-PA	n/a	n/a
ENSAPBT00000031906_R0	CG12288-PA	n/a	GO:0008143,GO:0000166,GO:0005875,GO:0003729
ENSAPBT00000028528_R0	n/a	Unknown	n/a
ENSAPBT00000031931_R1	CG11956-PC	SP1029	GO:0004046,GO:0004177,GO:0046331,GO:0008270,GO:0006508,GO:0008237
ENSAPBT00000025766_R0	CG34355-PE	n/a	n/a
ENSAPBT00000042351_R0	CG34355-PE	n/a	n/a
ENSAPBT00000041946_R0	CG4385-PB	Star	GO:0016318,GO:0005783,GO:0042051,GO:0007498,GO:0038004,GO:0035225,GO:0042058,GO:0009790,GO:0042461,GO:0048149,GO:0000042,GO:0016021,GO:0016020,GO:0007476,GO:0048477,GO:0061331,GO:0005794,GO:0007173,GO:0005886,GO:0046667,GO:0001751,GO:0048865,GO:0097038,GO:0007421,GO:0007422,GO:0046845
ENSAPBT00000033442_R0	CG42250-PC	liquid facets-Related	GO:0005737,GO:0005794,GO:0008283,GO:0005634,GO:0005802,GO:0030177,GO:0003674,GO:0007269,GO:0048477,GO:0005769,GO:0048488
ENSAPBT00000044024_R0	CG6182-PA	n/a	GO:0032313,GO:0005097
ENSAPBT00000026953_R0	CG6007-PA	glutamyl-tRNA amidotransferase subunit A	GO:0005739,GO:0050567,GO:0048477,GO:0006412,GO:0030717
ENSAPBT00000045072_R0	CG13436-PA	n/a	n/a
ENSAPBT00000040930_R0	CG1240-PA	n/a	GO:0005575,GO:0003674,GO:0008150,GO:0003677
ENSAPBT00000031229_R0	CG5824-PA	lethal (3) 07882	GO:0042274,GO:0030515,GO:0032040,GO:0005730
ENSAPBT00000035071_R4	n/a	Unknown	n/a
ENSAPBT00000035032_R0	CG2789-PA	n/a	GO:0008503,GO:0005740,GO:0016021
ENSAPBT00000037009_R0	CG2789-PA	n/a	GO:0008503,GO:0005740,GO:0016021
ENSAPBT00000039848_R0	CG14905-PA	n/a	n/a
ENSAPBT00000034097_R5	n/a	Unknown	n/a
ENSAPBT00000039212_R2	n/a	Unknown	n/a
ENSAPBT00000030797_R0	CG18208-PB	n/a	GO:0032795,GO:0007186,GO:0008227,GO:0005887,GO:0004935
ENSAPBT00000024883_R3	CG9839-PA	n/a	n/a
ENSAPBT00000035651_R1	n/a	Unknown	n/a
ENSAPBT00000034851_R0	n/a	Unknown	n/a
ENSAPBT00000045010_R0	CG18208-PB	n/a	GO:0032795,GO:0007186,GO:0008227,GO:0005887,GO:0004935
ENSAPBT00000031055_R3	n/a	Unknown	n/a
ENSAPBT00000038748_R0	CG3455-PB	Regulatory particle triple-A ATPase 4	GO:0005737,GO:0004175,GO:0005838,GO:0043161,GO:0005634,GO:0017111,GO:0001163,GO:0030163,GO:1901838,GO:0006508,GO:0022008,GO:0005875,GO:0005524,GO:0008540
ENSAPBT00000033091_R0	CG17746-PA	n/a	GO:0006470,GO:0004722
ENSAPBT00000029515_R3	CG43088-PA	n/a	n/a
ENSAPBT00000031135_R4	n/a	Unknown	n/a
ENSAPBT00000028221_R0	CG2988-PA	empty spiracles	GO:0007424,GO:0001700,GO:0007420,GO:0007409,GO:0007419,GO:0003700,GO:0005634,GO:0007383,GO:0014019,GO:0001158,GO:0035288,GO:0006355,GO:0048813,GO:0007389,GO:0035277,GO:0042305,GO:0035284,GO:0010468,GO:0000980
ENSAPBT00000035305_R0	CG11780-PA	beta-4-galactosyltransferase 7	GO:0005794,GO:0006491,GO:0030206,GO:0016021,GO:0030166,GO:0015012,GO:0046525,GO:0008378,GO:0046872,GO:0006024
ENSAPBT00000034557_R0	CG13645-PA	Nicotinamide mononucleotide adenylyltransferase	GO:0009435,GO:0097062,GO:0000309,GO:0045494
ENSAPBT00000033064_R0	CG6143-PB	Protein on ecdysone puffs	GO:0071011,GO:0005634,GO:0005703,GO:0000398,GO:0005875,GO:0003727,GO:0003677,GO:0048024,GO:0046872,GO:0071013,GO:0003697
ENSAPBT00000042657_R1	n/a	Unknown	n/a
ENSAPBT00000039228_R0	CG8474-PA	Meiotic central spindle	GO:0005737,GO:0005819,GO:0003700,GO:0005634,GO:0008270,GO:0003676,GO:0005876
ENSAPBT00000035601_R0	CG8573-PA	suppressor of Hairy wing	GO:0031936,GO:0043565,GO:0005634,GO:0005700,GO:0045892,GO:0005515,GO:0003677,GO:0000785,GO:0046872,GO:0043035
ENSAPBT00000037744_R0	CG6654-PA	n/a	GO:0005634,GO:0008270,GO:0003677
ENSAPBT00000038962_R1	CG14938-PA	crooked legs	GO:0045931,GO:0046331,GO:0031935,GO:0005634,GO:0007476,GO:0006357,GO:0045892,GO:0003676,GO:0007155,GO:0046872,GO:0030178
ENSAPBT00000033589_R5	CG14938-PA	crooked legs	GO:0045931,GO:0046331,GO:0031935,GO:0005634,GO:0007476,GO:0006357,GO:0045892,GO:0003676,GO:0007155,GO:0046872,GO:0030178
ENSAPBT00000045586_R0	CG14938-PA	crooked legs	GO:0045931,GO:0046331,GO:0031935,GO:0005634,GO:0007476,GO:0006357,GO:0045892,GO:0003676,GO:0007155,GO:0046872,GO:0030178
ENSAPBT00000040382_R0	CG1832-PB	Chromatin-linked adaptor for MSL proteins	GO:0046872,GO:0003676
ENSAPBT00000040382_R1	CG2711-PA	deformed wings	GO:0003700,GO:0005634,GO:0000790,GO:0008270,GO:0005515,GO:0003677,GO:0043035
ENSAPBT00000039608_R0	CG8474-PA	Meiotic central spindle	GO:0005737,GO:0005819,GO:0003700,GO:0005634,GO:0008270,GO:0003676,GO:0005876
ENSAPBT00000038962_R5	CG14938-PA	crooked legs	GO:0045931,GO:0046331,GO:0031935,GO:0005634,GO:0007476,GO:0006357,GO:0045892,GO:0003676,GO:0007155,GO:0046872,GO:0030178
ENSAPBT00000024388_R0	CG2711-PA	deformed wings	GO:0003700,GO:0005634,GO:0000790,GO:0008270,GO:0005515,GO:0003677,GO:0043035
ENSAPBT00000024860_R0	CG14938-PA	crooked legs	GO:0045931,GO:0046331,GO:0031935,GO:0005634,GO:0007476,GO:0006357,GO:0045892,GO:0003676,GO:0007155,GO:0046872,GO:0030178
ENSAPBT00000038962_R0	CG14938-PA	crooked legs	GO:0045931,GO:0046331,GO:0031935,GO:0005634,GO:0007476,GO:0006357,GO:0045892,GO:0003676,GO:0007155,GO:0046872,GO:0030178
ENSAPBT00000024860_R1	CG12299-PA	n/a	GO:0046872,GO:0003676
ENSAPBT00000038962_R2	CG14938-PA	crooked legs	GO:0045931,GO:0046331,GO:0031935,GO:0005634,GO:0007476,GO:0006357,GO:0045892,GO:0003676,GO:0007155,GO:0046872,GO:0030178
ENSAPBT00000026697_R4	n/a	Unknown	n/a
ENSAPBT00000038962_R4	CG14938-PA	crooked legs	GO:0045931,GO:0046331,GO:0031935,GO:0005634,GO:0007476,GO:0006357,GO:0045892,GO:0003676,GO:0007155,GO:0046872,GO:0030178
ENSAPBT00000034094_R4	n/a	Unknown	n/a
ENSAPBT00000038962_R3	CG14938-PA	crooked legs	GO:0045931,GO:0046331,GO:0031935,GO:0005634,GO:0007476,GO:0006357,GO:0045892,GO:0003676,GO:0007155,GO:0046872,GO:0030178
ENSAPBT00000030358_R0	CG9615-PA	tex	GO:0005875
ENSAPBT00000027849_R6	CG14938-PA	crooked legs	GO:0045931,GO:0046331,GO:0031935,GO:0005634,GO:0007476,GO:0006357,GO:0045892,GO:0003676,GO:0007155,GO:0046872,GO:0030178
ENSAPBT00000035670_R0	CG13667-PB	n/a	GO:0016709,GO:0005829,GO:0003958,GO:0008150,GO:0010181,GO:0005506,GO:0055114,GO:0016491
ENSAPBT00000033188_R0	CG11920-PA	n/a	GO:0030532
ENSAPBT00000031501_R0	CG11920-PA	n/a	GO:0030532
ENSAPBT00000039632_R0	CG1607-PC	n/a	GO:0003333,GO:0016020,GO:0015171
ENSAPBT00000034941_R0	CG14938-PA	crooked legs	GO:0045931,GO:0046331,GO:0031935,GO:0005634,GO:0007476,GO:0006357,GO:0045892,GO:0003676,GO:0007155,GO:0046872,GO:0030178
ENSAPBT00000027258_R3	n/a	Unknown	n/a
ENSAPBT00000038325_R0	CG14938-PA	crooked legs	GO:0045931,GO:0046331,GO:0031935,GO:0005634,GO:0007476,GO:0006357,GO:0045892,GO:0003676,GO:0007155,GO:0046872,GO:0030178
ENSAPBT00000028410_R1	CG14938-PA	crooked legs	GO:0045931,GO:0046331,GO:0031935,GO:0005634,GO:0007476,GO:0006357,GO:0045892,GO:0003676,GO:0007155,GO:0046872,GO:0030178
ENSAPBT00000028410_R3	CG14938-PA	crooked legs	GO:0045931,GO:0046331,GO:0031935,GO:0005634,GO:0007476,GO:0006357,GO:0045892,GO:0003676,GO:0007155,GO:0046872,GO:0030178
ENSAPBT00000039927_R6	n/a	Unknown	n/a
ENSAPBT00000030945_R4	n/a	Unknown	n/a
ENSAPBT00000031098_R9	n/a	Unknown	n/a
ENSAPBT00000027337_R2	n/a	Unknown	n/a
ENSAPBT00000028410_R7	CG14938-PA	crooked legs	GO:0045931,GO:0046331,GO:0031935,GO:0005634,GO:0007476,GO:0006357,GO:0045892,GO:0003676,GO:0007155,GO:0046872,GO:0030178
ENSAPBT00000028410_R8	CG14938-PA	crooked legs	GO:0045931,GO:0046331,GO:0031935,GO:0005634,GO:0007476,GO:0006357,GO:0045892,GO:0003676,GO:0007155,GO:0046872,GO:0030178
ENSAPBT00000028410_R6	CG14938-PA	crooked legs	GO:0045931,GO:0046331,GO:0031935,GO:0005634,GO:0007476,GO:0006357,GO:0045892,GO:0003676,GO:0007155,GO:0046872,GO:0030178
ENSAPBT00000043248_R4	n/a	Unknown	n/a
ENSAPBT00000030534_R1	CG14938-PA	crooked legs	GO:0045931,GO:0046331,GO:0031935,GO:0005634,GO:0007476,GO:0006357,GO:0045892,GO:0003676,GO:0007155,GO:0046872,GO:0030178
ENSAPBT00000032870_R0	n/a	Unknown	n/a
ENSAPBT00000039935_R0	CG17998-PA	G protein-coupled receptor kinase 2	GO:0005737,GO:0006468,GO:0008589,GO:0050830,GO:0002805,GO:0004674,GO:0007224,GO:0043950,GO:0038032,GO:0007474,GO:0045879,GO:0003384,GO:0009790,GO:0008277,GO:0007296,GO:0007165,GO:0004703,GO:0005886,GO:0008592,GO:0007186,GO:0005524
ENSAPBT00000042898_R0	CG6511-PA	n/a	n/a
ENSAPBT00000027635_R0	CG1213-PA	n/a	GO:0005355,GO:0016021,GO:0055085
ENSAPBT00000028104_R0	CG1208-PC	n/a	GO:0005355,GO:0016021,GO:0055085
ENSAPBT00000035295_R0	CG4033-PA	RNA polymerase I 135kD subunit	GO:0005736,GO:0005634,GO:0032549,GO:0006360,GO:0003677,GO:0003899,GO:0022008
ENSAPBT00000042654_R0	CG13849-PA	Nop56	GO:0022008,GO:0005730,GO:0030532
ENSAPBT00000026780_R0	n/a	Unknown	n/a
ENSAPBT00000036079_R0	CG7675-PB	n/a	GO:0016614,GO:0008152
ENSAPBT00000032316_R0	CG12395-PA	n/a	n/a
ENSAPBT00000036060_R0	n/a	Unknown	n/a
ENSAPBT00000045567_R0	CG9809-PB	spargel	GO:0005737,GO:0016607,GO:0008286,GO:0097009,GO:0030307,GO:0005634,GO:0046627,GO:0006355,GO:0010821,GO:0003676,GO:0001894,GO:0000166,GO:0003729
ENSAPBT00000041947_R0	CG9701-PA	n/a	GO:0005975,GO:0004553
ENSAPBT00000041947_R1	CG9701-PA	n/a	GO:0005975,GO:0004553
ENSAPBT00000041947_R2	CG9701-PA	n/a	GO:0005975,GO:0004553
ENSAPBT00000041947_R3	CG9701-PA	n/a	GO:0005975,GO:0004553
ENSAPBT00000032131_R0	CG9701-PA	n/a	GO:0005975,GO:0004553
ENSAPBT00000037287_R0	CG10742-PA	Tetraspanin 3A	GO:0006909,GO:0016021,GO:0003674,GO:0007298,GO:0045747
ENSAPBT00000044251_R0	CG18389-PC	Ecdysone-induced protein 93F	GO:0035071,GO:0006355,GO:0003700,GO:0006914,GO:0006919,GO:0071390,GO:0071456,GO:0005700,GO:0006911,GO:0048102,GO:0035327,GO:0008628,GO:0003677,GO:0045944,GO:0005634,GO:0045893
ENSAPBT00000029897_R3	n/a	Unknown	n/a
ENSAPBT00000040661_R0	CG5634-PB	distracted	GO:0005575,GO:0016020,GO:0003674,GO:0004872,GO:0008039
ENSAPBT00000035155_R0	CG6455-PE	n/a	GO:0005743,GO:0022008,GO:0003674,GO:0005739
ENSAPBT00000027944_R0	CG13410-PA	mitochondrial ribosomal protein L35	GO:0003735,GO:0032543,GO:0005739,GO:0005762,GO:0006412
ENSAPBT00000026966_R0	CG6028-PA	n/a	GO:0003824,GO:0008152
ENSAPBT00000033325_R0	CG5974-PA	pelle	GO:0005737,GO:0035172,GO:0006468,GO:0019732,GO:0009950,GO:0009620,GO:0008063,GO:0004672,GO:0006606,GO:0030097,GO:0006952,GO:0004674,GO:0030162,GO:0019904,GO:0005515,GO:0005886,GO:0048262,GO:0007352,GO:0046777,GO:0005524,GO:0007165
ENSAPBT00000040109_R0	CG4917-PA	wolfram syndrome 1	GO:0004357,GO:0017109
ENSAPBT00000038831_R0	CG10055-PA	n/a	GO:0005575,GO:0003674,GO:0008150
ENSAPBT00000041613_R0	CG5826-PA	Peroxiredoxin 3	GO:0006909,GO:0016209,GO:0043066,GO:0005739,GO:0042744,GO:0008379,GO:0008340,GO:0045454,GO:0004601,GO:0055114
ENSAPBT00000043184_R0	n/a	Unknown	n/a
ENSAPBT00000037702_R0	CG43088-PA	n/a	n/a
ENSAPBT00000034956_R0	CG6051-PB	n/a	GO:0046872
ENSAPBT00000034768_R1	CG2794-PA	n/a	GO:0005575,GO:0016773,GO:0008150,GO:0016798
ENSAPBT00000044103_R0	CG10624-PA	sinuous	GO:0007424,GO:0035151,GO:0016021,GO:0019991,GO:0007391,GO:0061343,GO:0060857,GO:0003015,GO:0005886,GO:0005918
ENSAPBT00000034768_R0	CG2794-PA	n/a	GO:0005575,GO:0016773,GO:0008150,GO:0016798
ENSAPBT00000043792_R0	CG1298-PA	kune-kune	GO:0035159,GO:0016021,GO:0019991,GO:0060857,GO:0005919,GO:0005918
ENSAPBT00000037926_R0	CG7175-PA	n/a	GO:0006390,GO:0005739
ENSAPBT00000026748_R0	CG11963-PC	skpA associated protein	GO:0005813,GO:0006099,GO:0010824,GO:0007052,GO:0009361,GO:0004775,GO:0046872,GO:0005875,GO:0005524
ENSAPBT00000044695_R0	CG10986-PB	garnet,g	GO:0006887,GO:0005783,GO:0007041,GO:0007040,GO:0030131,GO:0030123,GO:0008565,GO:0006886,GO:0005770,GO:0005795,GO:0005798,GO:0006727,GO:0006726,GO:0060967,GO:0008055,GO:0008057,GO:0008340,GO:0048072,GO:0007220,GO:0006897,GO:0006895,GO:0046907
ENSAPBT00000028767_R1	CG4562-PE	n/a	GO:0005215,GO:0042626,GO:0055085,GO:0005524,GO:0043190
ENSAPBT00000028767_R0	CG4562-PE	n/a	GO:0005215,GO:0042626,GO:0055085,GO:0005524,GO:0043190
ENSAPBT00000042293_R0	CG4562-PE	n/a	GO:0005215,GO:0042626,GO:0055085,GO:0005524,GO:0043190
ENSAPBT00000040863_R0	CG7168-PA	n/a	n/a
ENSAPBT00000037764_R0	CG4562-PE	n/a	GO:0005215,GO:0042626,GO:0055085,GO:0005524,GO:0043190
ENSAPBT00000042648_R0	CG16740-PA	Rhodopsin 2	GO:0008020,GO:0007601,GO:0016021,GO:0007186,GO:0007602
ENSAPBT00000045295_R0	CG13617-PA	n/a	GO:0046872
ENSAPBT00000033207_R0	n/a	Unknown	n/a
ENSAPBT00000033676_R0	CG1263-PB	Ribosomal protein L8	GO:0048749,GO:0005737,GO:0008286,GO:0005840,GO:0000228,GO:0022625,GO:0005730,GO:0008361,GO:0003735,GO:0007052,GO:0000022,GO:0006412,GO:0051298
ENSAPBT00000034841_R0	CG2488-PA	(6-4)-photolyase	GO:0003914,GO:0006281
ENSAPBT00000032472_R0	CG12938-PA	Lsm10	GO:0006398,GO:0006397,GO:0016604,GO:0035363,GO:0071254
ENSAPBT00000028409_R0	CG8675-PA	n/a	n/a
ENSAPBT00000033565_R0	CG3493-PA	Golgin-245 ortholog (H. sapiens)	GO:0048193,GO:0000042,GO:0017137,GO:0000138,GO:0030306,GO:0042803
ENSAPBT00000043347_R0	CG1231-PA	n/a	GO:0005634,GO:0008270,GO:0003676
ENSAPBT00000044004_R1	CG5789-PA	n/a	GO:0043190,GO:0042626,GO:0005215,GO:0008559,GO:0055085,GO:0005524
ENSAPBT00000043797_R0	n/a	Unknown	n/a
ENSAPBT00000032780_R0	n/a	Unknown	n/a
ENSAPBT00000027902_R0	n/a	Unknown	n/a
ENSAPBT00000037911_R0	CG5789-PA	n/a	GO:0043190,GO:0042626,GO:0005215,GO:0008559,GO:0055085,GO:0005524
ENSAPBT00000038643_R0	CG7627-PA	n/a	GO:0043190,GO:0042626,GO:0005215,GO:0042060,GO:0008559,GO:0055085,GO:0005524
ENSAPBT00000031921_R0	n/a	Unknown	n/a
ENSAPBT00000039261_R0	CG1430-PA	by S6	GO:0005634,GO:0003674,GO:0022008
ENSAPBT00000030817_R0	n/a	Unknown	n/a
ENSAPBT00000032868_R0	CG6746-PA	n/a	n/a
ENSAPBT00000039296_R0	CG10652-PE	Ribosomal protein L30	GO:0040007,GO:0007422,GO:0022625,GO:0003735,GO:0007052,GO:0000022,GO:0006412,GO:0051298,GO:0005840
ENSAPBT00000026453_R0	n/a	Unknown	n/a
ENSAPBT00000036309_R0	CG15863-PA	n/a	GO:0016272,GO:0006457,GO:0051082
ENSAPBT00000035635_R0	CG16973-PA	misshapen	GO:0000185,GO:0005083,GO:0001748,GO:0007411,GO:0007254,GO:0007476,GO:0009611,GO:0004674,GO:0016476,GO:0048477,GO:0046529,GO:0006468,GO:0008349,GO:0008360,GO:0046580,GO:0042656,GO:0001736,GO:0008594,GO:0007391,GO:0005524,GO:0004702,GO:0007097,GO:0005938
ENSAPBT00000045123_R0	CG4374-PC	n/a	GO:0046872,GO:0003676
ENSAPBT00000026155_R0	CG18525-PA	Serpin 88Ea	GO:0005615,GO:0005576,GO:0045751,GO:0004867,GO:0010951,GO:0030162,GO:0045861,GO:0048526
ENSAPBT00000037377_R1	n/a	Unknown	n/a
ENSAPBT00000045308_R0	CG17337-PA	n/a	GO:0006508,GO:0005576,GO:0016805,GO:0008237,GO:0034701
ENSAPBT00000041342_R0	CG7012-PE	nicastrin	GO:0046331,GO:0007219,GO:0007010,GO:0070765,GO:0016021,GO:0005770,GO:0008594,GO:0016485,GO:0007220,GO:0045463,GO:0005886,GO:0006509,GO:0045314,GO:0055037
ENSAPBT00000033821_R0	n/a	Unknown	n/a
ENSAPBT00000034512_R0	CG4908-PB	n/a	GO:0005743,GO:0006461,GO:0034551,GO:0016887,GO:0005524
ENSAPBT00000037975_R0	n/a	Unknown	n/a
ENSAPBT00000032965_R0	CG7175-PA	n/a	GO:0006390,GO:0005739
ENSAPBT00000041615_R0	CG8111-PA	n/a	GO:0005575,GO:0008150,GO:0003674
ENSAPBT00000035649_R0	CG4871-PB	Sialyltransferase	GO:0005794,GO:0006486,GO:0009311,GO:0007528,GO:0003835,GO:0005576,GO:0008373
ENSAPBT00000042232_R0	CG4859-PC	Matrix metalloproteinase 1	GO:0042060,GO:0007424,GO:0004222,GO:0005509,GO:0035071,GO:0042246,GO:0007591,GO:0071711,GO:0034769,GO:0007561,GO:0030425,GO:0031012,GO:0048102,GO:0030198,GO:0035001,GO:0008270,GO:0035159,GO:0007155,GO:0006508,GO:0002168
ENSAPBT00000036326_R7	CG30269-PA	n/a	GO:0005575,GO:0008150,GO:0003674
ENSAPBT00000027896_R0	CG5859-PA	Integrator 8	GO:0016180,GO:0003674,GO:0034472,GO:0032039
ENSAPBT00000026824_R0	CG42575-PA	n/a	GO:0044341,GO:0015321,GO:0015114,GO:0016020,GO:0005315
ENSAPBT00000035304_R0	CG8972-PA	rhomboid-7	GO:0004252,GO:0004175,GO:0016021,GO:0005739,GO:0008053,GO:0016485,GO:0006508
ENSAPBT00000041411_R0	CG4390-PB	n/a	GO:0018738,GO:0046294
ENSAPBT00000029139_R0	CG6395-PB	Cysteine string protein	GO:0031987,GO:0008021,GO:0048854,GO:0006457,GO:0016192,GO:0016191,GO:0016079,GO:0006887,GO:0001964,GO:0061177,GO:0061176,GO:0007269,GO:0005886,GO:0043195
ENSAPBT00000030626_R0	CG9455-PA	Serpin 42Dc	GO:0005615,GO:0005575,GO:0030162,GO:0004867,GO:0010951,GO:0045861
ENSAPBT00000026696_R5	n/a	Unknown	n/a
ENSAPBT00000025967_R0	CG9453-PB	Serpin 42Da	GO:0060570,GO:0005783,GO:0005576,GO:0030162,GO:0004867,GO:0010951,GO:0004869,GO:0010955,GO:0005615
ENSAPBT00000037525_R0	CG33547-PF	Rab3 interacting molecule	GO:0008021,GO:0070073,GO:0016192,GO:0016079,GO:0006886,GO:0048786,GO:0017137,GO:0048167,GO:0007269,GO:0007274,GO:0005083,GO:0017157
ENSAPBT00000034404_R0	CG1710-PB	Host cell factor	GO:0043966,GO:0000123,GO:0043967,GO:0003700,GO:0004402,GO:0005634,GO:0003713,GO:0044665,GO:0048188,GO:0045893,GO:0016573,GO:0051568,GO:0006338,GO:0003682,GO:0044666,GO:0045927
ENSAPBT00000039909_R0	CG32448-PB	n/a	GO:0005575,GO:0008150,GO:0003674
ENSAPBT00000044497_R0	CG2885-PA	RabX2	GO:0031982,GO:0003924,GO:0032482,GO:0015031,GO:0005525,GO:0016192
ENSAPBT00000038007_R0	CG13213-PC	n/a	GO:0005654,GO:0031647,GO:0032093,GO:2000060
ENSAPBT00000045093_R0	CG5180-PB	n/a	n/a
ENSAPBT00000042540_R0	CG12437-PA	raw	GO:0007443,GO:0007442,GO:0008104,GO:0035071,GO:0048567,GO:0002009,GO:0046329,GO:0007422,GO:0008406,GO:0007391,GO:0007390,GO:0035262,GO:0048102,GO:0008360,GO:0007435,GO:0035297,GO:0046328,GO:0007394,GO:0007417
ENSAPBT00000040546_R0	CG4709-PA	n/a	GO:0046872,GO:0003676
ENSAPBT00000039194_R0	n/a	Unknown	n/a
ENSAPBT00000043403_R6	n/a	Unknown	n/a
ENSAPBT00000024757_R0	CG6769-PB	n/a	GO:0008270,GO:0003676
ENSAPBT00000041195_R0	CG14156-PA	Odorant receptor 67c	GO:0050911,GO:0005549,GO:0016021,GO:0007608,GO:0004984
ENSAPBT00000041810_R0	CG10936-PA	n/a	n/a
ENSAPBT00000025239_R8	n/a	Unknown	n/a
ENSAPBT00000032199_R5	CG6277-PA	n/a	GO:0005575,GO:0008970,GO:0016298,GO:0022008,GO:0016042
ENSAPBT00000024737_R0	CG1134-PA	Mitochondrial E3 ubiquitin protein ligase 1 homologue	GO:0005777,GO:0004842,GO:0008270,GO:0007005
ENSAPBT00000045078_R0	n/a	Unknown	n/a
ENSAPBT00000041005_R0	CG42328-PH	C3G ortholog (H. sapiens)	GO:0016203,GO:0005088,GO:0017034,GO:0032317,GO:0005622,GO:0005575,GO:0032854,GO:0045214,GO:0007265,GO:0007525
ENSAPBT00000043166_R0	CG11990-PA	hyrax	GO:0043234,GO:0007480,GO:0008134,GO:0016055,GO:0008587,GO:0008586,GO:0008407,GO:0045880,GO:0016593,GO:0001745,GO:0005634,GO:0045893
ENSAPBT00000028256_R0	CG9413-PB	n/a	GO:0003333,GO:0016020,GO:0015171
ENSAPBT00000033047_R0	CG17528-PC	n/a	GO:0006468,GO:0007017,GO:0008017,GO:0004674,GO:0004672,GO:0035556,GO:0005875,GO:0005524
ENSAPBT00000032847_R0	CG9596-PB	n/a	GO:0006446,GO:0046331,GO:0003743
ENSAPBT00000044715_R0	CG10622-PA	Sucb	GO:0004776,GO:0005811,GO:0006099,GO:0005524,GO:0045244
ENSAPBT00000042736_R0	CG8728-PA	n/a	GO:0016485,GO:0005759,GO:0046872,GO:0004222,GO:0006508
ENSAPBT00000036843_R0	CG12390-PA	defective in the avoidance of repellents	GO:0007552,GO:0035073,GO:0007619,GO:0042048,GO:0042331,GO:0007591,GO:0005739,GO:0004324,GO:0015039,GO:0042810,GO:0006694,GO:0005759,GO:0006707,GO:0055114,GO:0009055
ENSAPBT00000027679_R0	CG8922-PD	Ribosomal protein S5a	GO:0005737,GO:0005840,GO:0000228,GO:0005730,GO:0003735,GO:0007052,GO:0003723,GO:0000022,GO:0006412,GO:0022627
ENSAPBT00000036133_R0	CG3035-PA	carmine	GO:0008565,GO:0008021,GO:0016183,GO:0006897,GO:0046907,GO:0006886,GO:0006887,GO:0006901,GO:0006727,GO:0008340,GO:0007220,GO:0007269,GO:0007040,GO:0030131,GO:0030123,GO:0022008,GO:0030135
ENSAPBT00000031341_R0	CG17911-PA	Odorant receptor 85c	GO:0005549,GO:0007608,GO:0016021,GO:0016020,GO:0050911,GO:0004984
ENSAPBT00000039918_R0	CG17131-PA	trynity	GO:0007015,GO:0016324,GO:0007160,GO:0003674,GO:0003383,GO:0016476
ENSAPBT00000029147_R0	CG9804-PA	n/a	GO:0016979,GO:0005737,GO:0016415,GO:0009107,GO:0006464
ENSAPBT00000036617_R0	n/a	Unknown	n/a
ENSAPBT00000041478_R9	n/a	Unknown	n/a
ENSAPBT00000026788_R0	CG43720-PI	sickie	GO:0005575,GO:0050829,GO:0017111,GO:0005524
ENSAPBT00000027875_R0	n/a	Unknown	n/a
ENSAPBT00000032083_R0	CG15274-PB	metabotropic GABA-B receptor subtype 1	GO:0006813,GO:0038039,GO:0016021,GO:0016020,GO:0007214,GO:0006814,GO:0005391,GO:0005890,GO:0005887,GO:0004965,GO:0046982,GO:0007186,GO:0007194
ENSAPBT00000026436_R6	n/a	Unknown	n/a
ENSAPBT00000034324_R0	CG3812-PA	n/a	GO:0000502,GO:0003841,GO:0016020,GO:0008654
ENSAPBT00000032726_R0	CG3812-PA	n/a	GO:0000502,GO:0003841,GO:0016020,GO:0008654
ENSAPBT00000045143_R0	CG17608-PA	fu12	GO:0003841,GO:0016020,GO:0048149,GO:0008654
ENSAPBT00000040367_R0	CG3040-PA	n/a	n/a
ENSAPBT00000043712_R0	CG5109-PA	Polycomblike	GO:0003700,GO:0005634,GO:0050832,GO:0045892,GO:0008270,GO:0005515,GO:0022008,GO:0003682
ENSAPBT00000038179_R0	CG2252-PG	female sterile (1) homeotic	GO:0007362,GO:0003677,GO:0007476,GO:0006357,GO:0045892,GO:0004672
ENSAPBT00000026715_R0	CG3977-PC	Copper transporter 1A	GO:0015679,GO:0016021,GO:0035434,GO:0015088,GO:0002027,GO:0005886,GO:0006825,GO:0005375,GO:0006878
ENSAPBT00000026150_R0	CG5249-PB	Blimp-1	GO:0035152,GO:0000122,GO:0005634,GO:0003676,GO:0046872,GO:0001078,GO:0071390
ENSAPBT00000027954_R0	CG32174-PB	n/a	GO:0005743,GO:0006744,GO:0003674,GO:0005739
ENSAPBT00000026898_R0	CG3730-PA	capsuleen	GO:0005737,GO:0006479,GO:0007315,GO:0008276,GO:0008168,GO:0007067,GO:0007318,GO:0030719,GO:0008298
ENSAPBT00000044055_R0	CG4510-PA	Surfeit 6	GO:0008535,GO:0022008,GO:0015232,GO:0042254,GO:0005730
ENSAPBT00000035930_R0	CG2711-PA	deformed wings	GO:0003700,GO:0005634,GO:0000790,GO:0008270,GO:0005515,GO:0003677,GO:0043035
ENSAPBT00000026502_R0	CG13098-PA	mitochondrial ribosomal protein L51	GO:0003735,GO:0006412,GO:0005762
ENSAPBT00000026474_R5	CG6142-PA	n/a	GO:0006066,GO:0050660,GO:0055114,GO:0008812
ENSAPBT00000025086_R0	CG8859-PA	Cyp6g2	GO:0004497,GO:0016705,GO:0043231,GO:0020037,GO:0016020,GO:0017085,GO:0005506,GO:0055114,GO:0009055
ENSAPBT00000034123_R0	CG15015-PB	Cdc42-interacting protein 4	GO:0051126,GO:0008104,GO:0005515,GO:0030837,GO:0007498,GO:0008582,GO:0097320,GO:0030496,GO:0007349,GO:0017048,GO:0032154,GO:0045886,GO:0005543,GO:0007165,GO:0012506,GO:0005886,GO:0035317
ENSAPBT00000025734_R0	CG14325-PB	n/a	n/a
ENSAPBT00000030641_R0	CG9115-PA	myotubularin	GO:0030866,GO:0000278,GO:0008138,GO:0016311,GO:0006470,GO:0004725,GO:0016020,GO:0009611,GO:0004438,GO:0032456,GO:0005938,GO:0005515,GO:0030031,GO:0007059
ENSAPBT00000030881_R0	CG6385-PA	n/a	GO:0005737,GO:0004047,GO:0008480,GO:0006546,GO:0055114
ENSAPBT00000043403_R2	n/a	Unknown	n/a
ENSAPBT00000031350_R0	CG11777-PA	n/a	GO:0006457,GO:0003755
ENSAPBT00000037958_R0	CG11142-PB	obstructor-E	GO:0006030,GO:0005576,GO:0008061,GO:0016490
ENSAPBT00000037958_R2	CG11142-PB	obstructor-E	GO:0006030,GO:0005576,GO:0008061,GO:0016490
ENSAPBT00000037958_R1	CG11142-PB	obstructor-E	GO:0006030,GO:0005576,GO:0008061,GO:0016490
ENSAPBT00000031257_R0	CG11142-PB	obstructor-E	GO:0006030,GO:0005576,GO:0008061,GO:0016490
ENSAPBT00000041177_R0	CG9171-PC	n/a	GO:0002121,GO:0008109
ENSAPBT00000044613_R0	n/a	Unknown	n/a
ENSAPBT00000036157_R0	CG6105-PA	lethal (2) 06225	GO:0008553,GO:0015992,GO:0005811,GO:0000276,GO:0015986
ENSAPBT00000043130_R0	CG31637-PA	n/a	GO:0008146
ENSAPBT00000038864_R0	CG9542-PA	Kynurenine formamidase	GO:0019441,GO:0016272,GO:0004061
ENSAPBT00000028324_R0	n/a	Unknown	n/a
ENSAPBT00000024501_R1	CG4145-PC	Collagen type IV	GO:0005201,GO:0005587,GO:0005581,GO:0007391,GO:0005604,GO:0035848
ENSAPBT00000043420_R0	CG9537-PA	Daxx-like protein	GO:0008340,GO:0042981,GO:0045893,GO:0005515,GO:0006979
ENSAPBT00000028404_R0	CG7375-PC	Ubiquitin conjugating enzyme 12	GO:0005575,GO:0045879,GO:0004842,GO:0045116,GO:0019788
ENSAPBT00000037780_R0	CG3850-PA	sugarbabe	GO:0016607,GO:0042594,GO:0000122,GO:0031670,GO:0048009,GO:0045892,GO:0045893,GO:0003676,GO:0046872
ENSAPBT00000032336_R0	CG8831-PA	Nucleoporin 54kD	GO:0005643,GO:0006606,GO:0006913,GO:0006607,GO:0005487,GO:0006605
ENSAPBT00000041667_R0	CG8800-PA	n/a	n/a
ENSAPBT00000036516_R0	CG8611-PB	n/a	GO:0003676,GO:0005524,GO:0004004
ENSAPBT00000038058_R0	CG5529-PA	BarH1	GO:0043565,GO:0007479,GO:0000122,GO:0003700,GO:0007455,GO:0005634,GO:0008407,GO:0003705,GO:0006355,GO:0008052,GO:0045892,GO:0008057,GO:0003677,GO:0001751
ENSAPBT00000032465_R0	n/a	Unknown	n/a
ENSAPBT00000035972_R0	CG18102-PN	shibire	GO:0007637,GO:0050803,GO:0007614,GO:0005886,GO:0007612,GO:0007613,GO:0000281,GO:0007291,GO:0045202,GO:0007298,GO:0070864,GO:0001661,GO:0005875,GO:0048488,GO:0008355,GO:0090148,GO:0007435,GO:0016185,GO:0040008,GO:0007349,GO:0003779,GO:0045747,GO:0030198,GO:0048489,GO:0003777,GO:0005525,GO:0035152,GO:0046667,GO:0008017,GO:0032970,GO:0003924,GO:0072583,GO:0030536,GO:0048172,GO:0032956,GO:0009408,GO:…
ENSAPBT00000039811_R0	CG17255-PC	no circadian temperature entrainment	GO:0005575,GO:0003674,GO:0010378,GO:0009649
ENSAPBT00000037899_R0	CG11880-PA	n/a	GO:0005575,GO:0008150,GO:0003674
ENSAPBT00000028514_R0	CG3931-PB	Rrp4	GO:0005737,GO:0000176,GO:0000177,GO:0000175,GO:0003723,GO:0005652,GO:0010468,GO:0006397
ENSAPBT00000035638_R0	CG14802-PA	Mediator complex subunit 18	GO:0001104,GO:0016592,GO:0005634,GO:0006357,GO:0006366
ENSAPBT00000036605_R0	n/a	Unknown	n/a
ENSAPBT00000039355_R0	CG9653-PA	brinker	GO:0043565,GO:0007432,GO:0035212,GO:0007399,GO:0000122,GO:0003700,GO:0010468,GO:0005634,GO:0007476,GO:0061328,GO:0001158,GO:0007472,GO:0010629,GO:0030510,GO:0030512,GO:0007179,GO:0000980
ENSAPBT00000042381_R0	CG3527-PA	n/a	GO:0005730,GO:0042274,GO:0042742,GO:0008168,GO:0022008,GO:0006364
ENSAPBT00000030580_R0	CG1643-PA	Autophagy-specific gene 5	GO:0005737,GO:0035071,GO:0006914,GO:0016236,GO:0048102,GO:0003674
ENSAPBT00000041511_R0	CG3024-PA	Torsin	GO:0040011,GO:0006457,GO:0048085,GO:0051085,GO:0005788,GO:0043104,GO:0051082,GO:0042053,GO:0005524
ENSAPBT00000044363_R0	n/a	Unknown	n/a
ENSAPBT00000030323_R1	n/a	Unknown	n/a
ENSAPBT00000039928_R0	CG6205-PA	porcupine	GO:0006497,GO:0005783,GO:0009306,GO:0030111,GO:0016746,GO:0005886
ENSAPBT00000027055_R0	CG4017-PA	n/a	GO:0006508,GO:0004181,GO:0008270
ENSAPBT00000028792_R0	CG5942-PE	brahma	GO:0035060,GO:0043974,GO:0006909,GO:0008587,GO:0008586,GO:0016887,GO:0003677,GO:0007517,GO:2000134,GO:0005634,GO:0043044,GO:0003713,GO:0007474,GO:0007480,GO:0045742,GO:0048477,GO:0005524,GO:0048666,GO:0048096,GO:0035172,GO:0004386,GO:0045893,GO:0007409,GO:0022008,GO:0008094,GO:0070983,GO:0048813,GO:0005515
ENSAPBT00000028583_R0	CG12299-PA	n/a	GO:0046872,GO:0003676
ENSAPBT00000033761_R0	CG17489-PA	Ribosomal protein L5	GO:0008097,GO:0005840,GO:0022625,GO:0003735,GO:0005515,GO:0006412
ENSAPBT00000033470_R0	CG3812-PA	n/a	GO:0000502,GO:0003841,GO:0016020,GO:0008654
ENSAPBT00000033361_R0	CG1344-PA	n/a	GO:0016772,GO:0004672
ENSAPBT00000037027_R0	CG3192-PA	n/a	GO:0008137,GO:0006120,GO:0005747,GO:0003954
ENSAPBT00000042431_R0	CG3034-PA	Mediator complex subunit 22	GO:0001104,GO:0016592,GO:0005634,GO:0006357,GO:0007067
ENSAPBT00000025814_R0	CG1315-PA	n/a	GO:0004055,GO:0000050,GO:0000053,GO:0006526,GO:0005524
ENSAPBT00000028497_R0	CG15811-PB	Ras opposite	GO:0005737,GO:0016020,GO:0016082,GO:0043195,GO:0012506,GO:0006904,GO:0005829,GO:0006887,GO:0000281,GO:0019898,GO:0007317,GO:0032940,GO:0009416,GO:0007269,GO:0007268,GO:0019905,GO:0048489,GO:0000149,GO:0016192
ENSAPBT00000037464_R3	n/a	Unknown	n/a
ENSAPBT00000029261_R0	CG42684-PI	n/a	GO:0005737,GO:0005099,GO:0007476,GO:0046580,GO:0007265,GO:0002121
ENSAPBT00000036556_R0	CG8882-PA	Trip1	GO:0005852,GO:0005829,GO:0005875,GO:0006413,GO:0006412,GO:0003743
ENSAPBT00000027008_R0	CG12217-PD	Protein phosphatase V	GO:0005737,GO:0016787,GO:0000278,GO:0006470,GO:0000082,GO:0004722
ENSAPBT00000026830_R0	n/a	Unknown	n/a
ENSAPBT00000041283_R0	CG43058-PA	n/a	n/a
ENSAPBT00000039520_R0	CG10874-PD	n/a	n/a
ENSAPBT00000033090_R0	CG9200-PA	Ada2a-containing complex component 1	GO:0000123,GO:0043966,GO:0006338,GO:0043967,GO:0004402,GO:0016573,GO:0003677,GO:0003682
ENSAPBT00000030880_R1	n/a	Unknown	n/a
ENSAPBT00000024470_R0	n/a	Unknown	n/a
ENSAPBT00000026398_R3	n/a	Unknown	n/a
ENSAPBT00000038513_R0	CG7038-PA	mitochondrial ribosomal protein L30	GO:0003735,GO:0006412,GO:0005762
ENSAPBT00000033688_R0	CG3136-PC	Atf6	GO:0003700,GO:0006355,GO:0043565,GO:0042803
ENSAPBT00000037660_R0	CG11734-PC	HECT and RLD domain containing protein 2 ortholog (H. sapiens)	GO:0005737,GO:0020037,GO:0005634,GO:0005085,GO:0042787,GO:0046872,GO:0004842
ENSAPBT00000031036_R6	n/a	Unknown	n/a
ENSAPBT00000028155_R0	CG2471-PC	Sclp	GO:0005575,GO:0003012,GO:0003674
ENSAPBT00000024404_R0	CG10362-PA	n/a	GO:0019992,GO:0035556
ENSAPBT00000045483_R0	CG3127-PE	Phosphoglycerate kinase	GO:0005737,GO:0031430,GO:0046716,GO:0007268,GO:0004618,GO:0006096,GO:0030018
ENSAPBT00000037377_R3	n/a	Unknown	n/a
ENSAPBT00000029849_R0	CG17437-PA	will die slowly	GO:0044545,GO:0006338,GO:0005634,GO:0004402,GO:0022008,GO:0005671,GO:0016573,GO:0051568,GO:0007095,GO:0048188,GO:0044666,GO:0005875,GO:0044665
ENSAPBT00000029647_R0	CG43368-PN	cacophony	GO:0007632,GO:0006887,GO:0007619,GO:0008331,GO:0008332,GO:0045887,GO:0005891,GO:0050908,GO:0048786,GO:0002027,GO:0005509,GO:0042045,GO:0016324,GO:0006816,GO:0007602,GO:0046928,GO:0007269,GO:0007268,GO:0016323,GO:0008344,GO:0045433,GO:0070588,GO:0005245
ENSAPBT00000032071_R0	CG12367-PA	n/a	GO:0035194,GO:0008173,GO:0008171,GO:0001510
ENSAPBT00000039704_R1	CG17052-PA	obstructor-A	GO:0040003,GO:0005615,GO:0010716,GO:0008061,GO:0006030,GO:0016490
ENSAPBT00000039704_R0	CG17052-PA	obstructor-A	GO:0040003,GO:0005615,GO:0010716,GO:0008061,GO:0006030,GO:0016490
ENSAPBT00000036986_R0	CG4778-PA	obstructor-B	GO:0006030,GO:0005576,GO:0008061,GO:0016490
ENSAPBT00000032576_R0	CG10287-PA	Gasp	GO:0006030,GO:0005576,GO:0008061,GO:0016490
ENSAPBT00000035647_R0	CG18301-PA	n/a	GO:0006629,GO:0016788
ENSAPBT00000035647_R1	CG6113-PC	Lipase 4	GO:0004806,GO:0006629
ENSAPBT00000045254_R0	CG5495-PA	Thioredoxin-like	GO:0006974,GO:0006662,GO:0015035,GO:0045454,GO:0015036
ENSAPBT00000025111_R0	CG7288-PA	n/a	GO:0071011,GO:0006511,GO:0008270,GO:0000398
ENSAPBT00000043305_R1	n/a	Unknown	n/a
ENSAPBT00000031467_R0	CG9023-PF	Drip	GO:0016021,GO:0055085,GO:0015250,GO:0006833,GO:0003014,GO:0030104,GO:0005372,GO:0046662
ENSAPBT00000026612_R0	CG7759-PA	n/a	GO:0005737,GO:0010629,GO:0042826
ENSAPBT00000042691_R0	CG5359-PA	n/a	n/a
ENSAPBT00000040043_R0	CG10105-PA	SAPK-interacting protein 1	GO:0051124,GO:0031932,GO:0048813,GO:0001932,GO:0003674
ENSAPBT00000036861_R0	n/a	Unknown	n/a
ENSAPBT00000032668_R0	CG7112-PB	GTPase activating protein and centrosome-associated ortholog (H. sapiens)	GO:0032313,GO:0005097
ENSAPBT00000034934_R8	n/a	Unknown	n/a
ENSAPBT00000039908_R0	CG42748-PK	n/a	GO:0008157
ENSAPBT00000035642_R0	CG2070-PA	n/a	GO:0008152,GO:0016491
ENSAPBT00000025236_R0	CG9994-PA	Rab9	GO:0008021,GO:0005770,GO:0016192,GO:0055037,GO:0005802,GO:0003924,GO:0032482,GO:0045202,GO:0042147,GO:0015031,GO:0005525,GO:0005769,GO:0031982
ENSAPBT00000039630_R0	CG8676-PB	Hormone receptor-like in 39	GO:0035072,GO:0035211,GO:0006919,GO:0003700,GO:0005634,GO:0045433,GO:0003712,GO:0016321,GO:0006355,GO:0008270,GO:0043401,GO:0003677,GO:0000978,GO:0003707,GO:0004879,GO:0060968
ENSAPBT00000035071_R3	n/a	Unknown	n/a
ENSAPBT00000027607_R1	CG15255-PA	n/a	GO:0006508,GO:0022008,GO:0004222,GO:0008270
ENSAPBT00000027607_R0	CG15255-PA	n/a	GO:0006508,GO:0022008,GO:0004222,GO:0008270
ENSAPBT00000043862_R6	n/a	Unknown	n/a
ENSAPBT00000031566_R5	n/a	Unknown	n/a
ENSAPBT00000027607_R2	CG15255-PA	n/a	GO:0006508,GO:0022008,GO:0004222,GO:0008270
ENSAPBT00000038857_R0	CG15255-PA	n/a	GO:0006508,GO:0022008,GO:0004222,GO:0008270
ENSAPBT00000038000_R0	CG9876-PA	n/a	GO:0003700,GO:0006355,GO:0005634,GO:0043565
ENSAPBT00000034462_R0	CG12314-PA	zucchini	GO:0043186,GO:0030717,GO:0005739,GO:0031047,GO:0034587,GO:0048477,GO:0046843
ENSAPBT00000032211_R0	CG3603-PA	n/a	GO:0016614,GO:0008152
ENSAPBT00000024724_R0	CG31265-PA	n/a	GO:0004252,GO:0006508
ENSAPBT00000031638_R0	CG32683-PA	n/a	GO:0007165
ENSAPBT00000036617_R9	n/a	Unknown	n/a
ENSAPBT00000027403_R0	CG10287-PA	Gasp	GO:0006030,GO:0005576,GO:0008061,GO:0016490
ENSAPBT00000031495_R0	CG6950-PC	n/a	GO:0009058,GO:0030170,GO:0016212
ENSAPBT00000044157_R0	CG15433-PA	Elongator complex protein 3	GO:0005737,GO:0007626,GO:0008023,GO:0048789,GO:0045202,GO:0008080,GO:2000289,GO:0051124,GO:0051536,GO:0018394,GO:0016407,GO:0006357,GO:0030431,GO:0050808,GO:0005634,GO:0008607
ENSAPBT00000026809_R0	CG18335-PA	n/a	GO:0005575,GO:0008150,GO:0003674
ENSAPBT00000044241_R0	n/a	Unknown	n/a
ENSAPBT00000029532_R0	CG1738-PA	n/a	n/a
ENSAPBT00000037056_R0	CG13761-PB	Buzidau	GO:0005575,GO:0006413,GO:0003743
ENSAPBT00000026335_R9	n/a	Unknown	n/a
ENSAPBT00000038308_R5	CG1742-PA	Microsomal glutathione S-transferase-like	GO:0005741,GO:0004364,GO:0005811,GO:0043231
ENSAPBT00000042763_R6	n/a	Unknown	n/a
ENSAPBT00000028265_R0	n/a	Unknown	n/a
ENSAPBT00000030861_R0	n/a	Unknown	n/a
ENSAPBT00000040159_R0	CG3774-PA	ER GDP-fucose transporter	GO:0036066,GO:0005457,GO:0005783,GO:0015012,GO:0015783,GO:0015782,GO:0016021,GO:0005338,GO:0015787,GO:0015786,GO:0015784,GO:0005460,GO:0005458,GO:0015788,GO:0015790,GO:0005462,GO:0005464,GO:0036084,GO:0005456,GO:0055085,GO:0005461
ENSAPBT00000030052_R0	CG17136-PD	RNA-binding protein 1	GO:0008380,GO:0003676,GO:0005634,GO:0000398,GO:0000166,GO:0006376,GO:0005515,GO:0035327,GO:0045292,GO:0003729
ENSAPBT00000039341_R0	CG2212-PA	swiss cheese	GO:0006643,GO:0005789,GO:0061024,GO:0051402,GO:0005515,GO:0004622,GO:0046470,GO:0007608,GO:0007420
ENSAPBT00000043458_R0	CG3936-PA	Notch	GO:0007616,GO:0030720,GO:0007615,GO:0008587,GO:0007293,GO:0045465,GO:0045463,GO:0007297,GO:0007298,GO:0001745,GO:0061382,GO:0045468,GO:0007219,GO:0016021,GO:0005770,GO:0007519,GO:0007451,GO:0042688,GO:0042689,GO:0042686,GO:0035172,GO:0035170,GO:0035171,GO:0046331,GO:0007521,GO:0045316,GO:0043234,GO:0007440,GO:0007447,GO:0007446,GO:0045466,GO:0009608,GO:0046843,GO:0048749,GO:0035165,GO:0035167,GO:…
ENSAPBT00000034346_R0	n/a	Unknown	n/a
ENSAPBT00000028179_R0	CG43947-PE	,Protostome-specific GEF	GO:0005089,GO:0016319,GO:0030833,GO:1900029,GO:0005544,GO:0005622,GO:0035022,GO:0035023
ENSAPBT00000037575_R0	CG2467-PC	papillote	GO:0045177,GO:0040005,GO:0008039,GO:0007475,GO:0008362,GO:0003674
ENSAPBT00000031088_R0	CG11377-PA	n/a	GO:0005509
ENSAPBT00000041623_R0	CG9581-PA	n/a	GO:0004177,GO:0008235,GO:0030145,GO:0006508
ENSAPBT00000031692_R0	CG10078-PB	Phosphoribosylamidotransferase 2	GO:0009113,GO:0004044,GO:0006189,GO:0009116
ENSAPBT00000043995_R2	n/a	Unknown	n/a
ENSAPBT00000031516_R0	CG3989-PA	ade5	GO:0005737,GO:0007476,GO:0004639,GO:0004638,GO:0006189,GO:0002121,GO:0005524
ENSAPBT00000040695_R0	CG4353-PA	hemipterous	GO:0048675,GO:0030032,GO:0071243,GO:0035006,GO:0034769,GO:0009408,GO:0043507,GO:0008545,GO:0007298,GO:0007254,GO:0030381,GO:0043652,GO:0000165,GO:0030707,GO:0004674,GO:0010508,GO:0004672,GO:0005524,GO:0046528,GO:0048666,GO:0006468,GO:0070328,GO:0033500,GO:0051017,GO:0042060,GO:0071276,GO:0046330,GO:0045893,GO:0008340,GO:0030424,GO:0001736,GO:0007395,GO:0007561,GO:0007391,GO:0006357,GO:0046529,GO:…
ENSAPBT00000030760_R0	CG1657-PA	n/a	GO:0051056,GO:0005085,GO:0032483,GO:0005096,GO:0017112,GO:0005622,GO:0005575,GO:0051223
ENSAPBT00000028541_R0	CG8415-PB	Ribosomal protein S23	GO:0005840,GO:0051297,GO:0003735,GO:0022627,GO:0006412,GO:0051298
ENSAPBT00000027729_R4	n/a	Unknown	n/a
ENSAPBT00000042371_R0	CG9924-PE	roadkill	GO:0031648,GO:0042067,GO:0048592,GO:0007349,GO:0045879,GO:0043065,GO:0016567,GO:0046330,GO:0046331,GO:0030162,GO:0005515,GO:0042308,GO:0005634,GO:0042803
ENSAPBT00000028412_R0	CG15224-PE	Casein kinase II beta subunit	GO:0016319,GO:0005737,GO:0006468,GO:0007623,GO:0007622,GO:0019887,GO:0005634,GO:0005956,GO:0004674,GO:0045475,GO:0008062,GO:0004672,GO:0022008,GO:0005829
ENSAPBT00000036521_R0	CG12537-PF	roadkill	GO:0031648,GO:0042067,GO:0048592,GO:0007349,GO:0045879,GO:0043065,GO:0016567,GO:0046330,GO:0046331,GO:0030162,GO:0005515,GO:0042308,GO:0005634,GO:0042803
ENSAPBT00000034061_R0	CG6369-PA	Smg6	GO:0050808,GO:0043487,GO:0035195,GO:0004540,GO:0000184,GO:0016246,GO:0007274
ENSAPBT00000030374_R0	n/a	Unknown	n/a
ENSAPBT00000027526_R0	CG2995-PB	G9a	GO:0050775,GO:0035076,GO:0018024,GO:0007616,GO:0005634,GO:0005705,GO:0035220,GO:0010468,GO:0002165,GO:0000791,GO:0008270,GO:0046959,GO:0051567,GO:0008345,GO:0007614
ENSAPBT00000032417_R0	CG7643-PB	altered disjunction	GO:0031577,GO:0007100,GO:0000942,GO:0033316,GO:0000278,GO:0005813,GO:0032837,GO:0007126,GO:0000705,GO:0006468,GO:0016321,GO:0004674,GO:0005819,GO:0033046,GO:0043060,GO:0004672,GO:0007094,GO:0000776,GO:0001666,GO:0007143,GO:0005524
ENSAPBT00000035487_R0	CG1977-PB	alpha Spectrin,discs lost	GO:0005811,GO:0016337,GO:0005886,GO:0050807,GO:0030721,GO:0031594,GO:0007009,GO:0003674,GO:0048790,GO:0007294,GO:0007308,GO:0007274,GO:0007417,GO:0005856,GO:0045170,GO:0007026,GO:0030727,GO:0030707,GO:0003779,GO:0005509,GO:0002168,GO:0042127,GO:0005794,GO:0046331,GO:0042048,GO:0008017,GO:0042062,GO:0016323,GO:0008360,GO:0005938,GO:0008302,GO:0045478,GO:0007010,GO:0048134,GO:0008091,GO:0008092,GO:…
ENSAPBT00000026733_R0	CG7893-PC	Vav ortholog (H. sapiens)	GO:0030676,GO:0007015,GO:0007424,GO:0019992,GO:0072499,GO:0005085,GO:0007391,GO:0005575,GO:0007520,GO:0032863,GO:0008360,GO:0032864,GO:0007409,GO:0007155,GO:0007411,GO:0016477,GO:0035011,GO:0031532,GO:0007417
ENSAPBT00000041706_R0	CG6762-PA	n/a	GO:0005575,GO:0032542,GO:0055114
ENSAPBT00000032252_R0	CG8933-PB	extradenticle	GO:0033613,GO:0000060,GO:0003677,GO:0005737,GO:0043565,GO:0007479,GO:0007432,GO:0005634,GO:0003713,GO:0007438,GO:0005515,GO:0008134,GO:0042659,GO:0007525,GO:0007420,GO:0007422,GO:0003700,GO:0003705,GO:0006357,GO:0045944,GO:0005667,GO:0001654,GO:0046982
ENSAPBT00000042563_R0	CG1622-PA	n/a	GO:0071011,GO:0000398
ENSAPBT00000027587_R0	CG6202-PA	Surfeit 4	GO:0016021,GO:0045169,GO:0046331,GO:0005789
ENSAPBT00000040106_R0	CG3262-PD	n/a	GO:0005524,GO:0000166
ENSAPBT00000024754_R0	CG16787-PA	n/a	n/a
ENSAPBT00000034771_R0	CG10335-PA	Porphobilinogen synthase	GO:0004655,GO:0046872,GO:0033014
ENSAPBT00000044210_R0	CG4147-PE	Heat shock 70-kDa protein cognate 3	GO:0005783,GO:0005811,GO:0030431,GO:0016887,GO:0016246,GO:0009408,GO:0005875,GO:0051298,GO:0005615
ENSAPBT00000027489_R0	CG15543-PA	n/a	GO:0006139,GO:0005524,GO:0019205
ENSAPBT00000038527_R0	CG2543-PA	n/a	GO:0005737,GO:0046901,GO:0004326,GO:0005739,GO:0005524
ENSAPBT00000024782_R0	CG34183-PA	n/a	n/a
ENSAPBT00000041306_R0	CG2875-PA	n/a	GO:0022008,GO:0042254
ENSAPBT00000044635_R0	CG4849-PA	n/a	GO:0030532,GO:0071011,GO:0005829,GO:0003924,GO:0000398,GO:0003746,GO:0006414,GO:0071013,GO:0005682,GO:0005525
ENSAPBT00000043684_R0	CG11508-PA	PSEA-binding protein 49kD	GO:0043565,GO:0003677,GO:0019185,GO:0005515,GO:0065004,GO:0003681,GO:0042795,GO:0042796
ENSAPBT00000028341_R1	CG34195-PA	n/a	n/a
ENSAPBT00000035998_R1	CG6712-PA	n/a	GO:0003723,GO:0005730
ENSAPBT00000038715_R0	CG4590-PA	Innexin 2	GO:0010496,GO:0007440,GO:0007293,GO:0042048,GO:0016327,GO:0016331,GO:0016324,GO:0007154,GO:0005243,GO:0030727,GO:0005921
ENSAPBT00000034524_R0	n/a	Unknown	n/a
ENSAPBT00000040520_R1	CG2977-PA	Innexin 7	GO:0005737,GO:0010496,GO:0072375,GO:0016021,GO:0007476,GO:0005243,GO:0005634,GO:0005921
ENSAPBT00000033207_R9	n/a	Unknown	n/a
ENSAPBT00000041318_R1	CG3039-PA	optic ganglion reduced	GO:0010496,GO:0007399,GO:0016021,GO:0007632,GO:0007602,GO:0005886,GO:0016323,GO:0005243,GO:0005921
ENSAPBT00000031913_R1	n/a	Unknown	n/a
ENSAPBT00000032844_R0	CG34358-PI	shaking B	GO:0007630,GO:0016264,GO:0010496,GO:0009881,GO:0003254,GO:0007602,GO:0009416,GO:0005886,GO:0010644,GO:0005243,GO:0005921
ENSAPBT00000028328_R0	CG2258-PB	n/a	GO:0017022
ENSAPBT00000026398_R4	n/a	Unknown	n/a
ENSAPBT00000030214_R1	CG8545-PA	n/a	GO:0003723,GO:0008757,GO:0006364,GO:0005730
ENSAPBT00000044021_R0	CG9410-PB	n/a	n/a
ENSAPBT00000030371_R0	CG17266-PA	n/a	GO:0006457,GO:0030532,GO:0071011,GO:0000398,GO:0003755,GO:0005681
ENSAPBT00000034561_R1	CG2911-PA	n/a	n/a
ENSAPBT00000036384_R0	CG43119-PI	Ectoderm-expressed 4	GO:1901214,GO:0043025,GO:0007165,GO:0043005
ENSAPBT00000043436_R2	CG11211-PA	n/a	GO:0030246,GO:0005537
ENSAPBT00000043436_R1	CG11211-PA	n/a	GO:0030246,GO:0005537
ENSAPBT00000025224_R1	CG7950-PA	n/a	GO:0005575,GO:0008150,GO:0003674
ENSAPBT00000035107_R0	n/a	Unknown	n/a
ENSAPBT00000032519_R3	n/a	Unknown	n/a
ENSAPBT00000034911_R8	n/a	Unknown	n/a
ENSAPBT00000024913_R1	CG3085-PA	n/a	GO:0005874,GO:0000226
ENSAPBT00000033588_R1	CG6181-PA	Ge-1 ortholog (H. sapiens)	GO:0033962,GO:0035195,GO:0000932,GO:0050832,GO:0005515,GO:0045451
ENSAPBT00000024599_R1	CG6181-PA	Ge-1 ortholog (H. sapiens)	GO:0033962,GO:0035195,GO:0000932,GO:0050832,GO:0005515,GO:0045451
ENSAPBT00000031549_R0	CG31650-PA	n/a	GO:0007030,GO:0005509,GO:0005788,GO:0005783
ENSAPBT00000037656_R0	CG3664-PI	Rab5	GO:0050803,GO:0035220,GO:0048227,GO:0045202,GO:0007298,GO:0007067,GO:0048488,GO:0035088,GO:0031982,GO:0006325,GO:0016189,GO:0005811,GO:0007349,GO:0048803,GO:0048477,GO:0005525,GO:0008285,GO:0003924,GO:0016321,GO:0016348,GO:0032482,GO:0007409,GO:0046664,GO:0030100,GO:0034058,GO:0007220,GO:0006897,GO:0016192,GO:0043025,GO:0048813,GO:0005515,GO:0015031,GO:0005769
ENSAPBT00000025392_R0	CG17652-PB	n/a	GO:0032040,GO:0006909
ENSAPBT00000043614_R0	n/a	Unknown	n/a
ENSAPBT00000041051_R0	CG12750-PA	nucampholin	GO:0006909,GO:0003723
ENSAPBT00000026415_R1	CG31641-PD	stathmin	GO:0031110,GO:0015631,GO:0007017,GO:0007399,GO:0008017,GO:0008088,GO:0007298,GO:0005875,GO:0008354
ENSAPBT00000027962_R1	CG3573-PA	Oculocerebrorenal syndrome of Lowe ortholog (H. sapiens)	GO:0000910,GO:0005737,GO:0030675,GO:0006897,GO:0032187,GO:2000431,GO:0055037,GO:0005770,GO:0034593,GO:0007165,GO:0004445,GO:0005100,GO:0043087,GO:0005769,GO:0046856
ENSAPBT00000036473_R1	CG17068-PA	n/a	n/a
ENSAPBT00000034199_R0	CG9175-PA	n/a	GO:0009306,GO:0000902,GO:0005634,GO:0005783,GO:0003677
ENSAPBT00000037945_R1	CG11172-PB	NFAT homolog	GO:0003700,GO:0005634,GO:0007476,GO:0006355,GO:0006351,GO:2001020,GO:0009651,GO:2000301,GO:0046580
ENSAPBT00000025871_R6	n/a	Unknown	n/a
ENSAPBT00000045016_R1	CG7041-PA	Heterochromatin Protein 1b	GO:0005719,GO:0000122,GO:0005634,GO:0031452,GO:0010369,GO:0000792,GO:0045944,GO:0003682
ENSAPBT00000041555_R5	n/a	Unknown	n/a
ENSAPBT00000033834_R0	CG1609-PC	Gcn2	GO:0004686,GO:0045793,GO:0071011,GO:0005829,GO:0006468,GO:0000398,GO:0004672,GO:0006417,GO:0071013,GO:0005524
ENSAPBT00000039966_R0	CG2614-PA	n/a	GO:0005575,GO:0008168,GO:0008152
ENSAPBT00000042740_R0	CG31678-PB	n/a	GO:0046331
ENSAPBT00000039865_R0	CG9662-PA	n/a	GO:0005575,GO:0003674,GO:0008150
ENSAPBT00000028888_R0	CG9236-PB	CIB2 ortholog	GO:0007602,GO:0008597,GO:0005509,GO:0055074
ENSAPBT00000036507_R0	CG6092-PA	Dak1	GO:0009041,GO:0046939,GO:0004127,GO:0005524
ENSAPBT00000030221_R0	CG17146-PA	Adenylate kinase-1	GO:0005737,GO:0046034,GO:0005524,GO:0004017,GO:0004849
ENSAPBT00000027631_R0	CG9541-PD	n/a	GO:0006139,GO:0005524,GO:0004017
ENSAPBT00000029501_R0	CG10234-PA	Heparan sulfate 2-O-sulfotransferase	GO:0007424,GO:0016021,GO:0007165,GO:0004394
ENSAPBT00000034949_R0	CG8419-PA	n/a	GO:0008270,GO:0005622
ENSAPBT00000044576_R0	CG4184-PA	Mediator complex subunit 15	GO:0001104,GO:0016592,GO:0006357,GO:0006367
ENSAPBT00000033925_R0	CG10528-PA	female sterile (2) ltoPP43	GO:0007304
ENSAPBT00000025241_R0	CG2762-PC	u-shaped	GO:0009996,GO:0008258,GO:0035167,GO:0004879,GO:0007362,GO:0042440,GO:0000122,GO:0005634,GO:0046872,GO:0048749,GO:0002805,GO:0008134,GO:0022416,GO:0001102,GO:0030097,GO:0046665,GO:0043433,GO:0048542,GO:0007507,GO:0007398,GO:0003700,GO:0007393,GO:0007391,GO:0007390,GO:0006355,GO:0005515,GO:0008293,GO:0042690
ENSAPBT00000037667_R0	CG4427-PA	cabut	GO:0043565,GO:0007254,GO:0007472,GO:0048190,GO:0007423,GO:0035071,GO:0000122,GO:0090098,GO:0048592,GO:0005634,GO:0007391,GO:0007390,GO:0048102,GO:0045893,GO:0046872,GO:0001736,GO:0000981
ENSAPBT00000029903_R0	CG4713-PB	lethal (2) giant discs 1	GO:0048749,GO:0005737,GO:0007423,GO:0045732,GO:0007472,GO:0016197,GO:0006886,GO:0005543,GO:0008586,GO:0045746,GO:0016324,GO:0036257,GO:0008593,GO:0030100,GO:0045035
ENSAPBT00000030151_R0	CG1938-PD	Dynein light intermediate chain	GO:0051028,GO:0042623,GO:0007018,GO:0007052,GO:0008088,GO:0005875,GO:0048813,GO:0000226,GO:0048814,GO:0007409,GO:0005868,GO:0030286,GO:0007067,GO:0048477,GO:0003774,GO:0003777
ENSAPBT00000032527_R0	n/a	Unknown	n/a
ENSAPBT00000035530_R0	n/a	Unknown	n/a
ENSAPBT00000035213_R0	CG12132-PA	c11.1	GO:0005575,GO:0008150,GO:0003674
ENSAPBT00000031244_R0	CG30467-PA	n/a	GO:0006953,GO:0005576
ENSAPBT00000038828_R0	CG10922-PA	La autoantigen-like	GO:0005634,GO:0008098,GO:0000166,GO:0030529,GO:0006396,GO:0003729
ENSAPBT00000028217_R0	CG4426-PA	asteroid	GO:0007476,GO:0008586,GO:0005575,GO:0003674,GO:0007173,GO:0001745,GO:0007526,GO:0001752
ENSAPBT00000043694_R0	CG7788-PA	Ice	GO:0010165,GO:0035070,GO:0035103,GO:0006915,GO:0046672,GO:0016322,GO:0012501,GO:0004197,GO:0046668,GO:0048515,GO:0045476,GO:0010623,GO:0006508
ENSAPBT00000034912_R0	CG3625-PB	n/a	GO:0016021
ENSAPBT00000028935_R0	CG31719-PA	RluA-1	GO:0008835,GO:0001522,GO:0003723,GO:0009982,GO:0009231
ENSAPBT00000035028_R0	CG15678-PA	poor Imd response upon knock-in	GO:0050777,GO:0009609,GO:0045824,GO:0005515,GO:0061060,GO:0005102
ENSAPBT00000029611_R0	CG4851-PA	Palmitoyl-protein Thioesterase 2	GO:0005764,GO:0008474,GO:0002084
ENSAPBT00000026447_R0	CG10805-PA	lethal (2) k09022	GO:0005575,GO:0022008,GO:0003674
ENSAPBT00000044521_R7	n/a	Unknown	n/a
ENSAPBT00000034842_R0	CG5193-PB	Transcription factor IIB	GO:0006367,GO:0001174,GO:0005634,GO:0051101,GO:0006357,GO:0008270,GO:0005667,GO:0017025,GO:0008134
ENSAPBT00000024883_R9	n/a	Unknown	n/a
ENSAPBT00000041550_R0	CG5408-PA	tribbles	GO:0007370,GO:0006468,GO:0051726,GO:0005634,GO:0007369,GO:2000060,GO:0004674,GO:0004672,GO:0045839,GO:0046982,GO:0005524,GO:0042803
ENSAPBT00000027344_R0	CG9140-PA	n/a	GO:0051539,GO:0008137,GO:0010181,GO:0006120,GO:0005747,GO:0051287,GO:0003954
ENSAPBT00000040267_R0	CG12375-PA	n/a	GO:0005575,GO:0008150,GO:0003674,GO:0016787
ENSAPBT00000028974_R0	CG1810-PA	mRNA-capping-enzyme	GO:0004484,GO:0008138,GO:0006470,GO:0004725,GO:0004651,GO:0006370,GO:0005634
ENSAPBT00000043656_R0	CG5830-PB	n/a	GO:0016791
ENSAPBT00000038449_R3	n/a	Unknown	n/a
ENSAPBT00000043690_R0	CG7158-PA	n/a	GO:0035011,GO:0032483,GO:0031982,GO:0017112
ENSAPBT00000037128_R0	CG9124-PA	Eukaryotic initiation factor 3 p40 subunit	GO:0005852,GO:0005829,GO:0045747,GO:0022008,GO:0006413,GO:0003743
ENSAPBT00000034710_R1	CG3935-PA	aristaless	GO:0043234,GO:0043565,GO:0045747,GO:0003700,GO:0005634,GO:0007480,GO:0035218,GO:0006355,GO:0048800,GO:0022416,GO:0000976,GO:0045892,GO:0035015,GO:0007449
ENSAPBT00000034710_R0	CG3935-PA	aristaless	GO:0043234,GO:0043565,GO:0045747,GO:0003700,GO:0005634,GO:0007480,GO:0035218,GO:0006355,GO:0048800,GO:0022416,GO:0000976,GO:0045892,GO:0035015,GO:0007449
ENSAPBT00000040141_R0	CG8359-PA	hinge2	GO:0003677
ENSAPBT00000026099_R0	CG8359-PA	hinge2	GO:0003677
ENSAPBT00000040532_R0	CG4379-PB	cAMP-dependent protein kinase 1	GO:0007448,GO:0008103,GO:0048149,GO:0007615,GO:0007612,GO:0007613,GO:0007611,GO:0008359,GO:0019933,GO:0004691,GO:0040040,GO:0008355,GO:0007476,GO:0004674,GO:0048477,GO:0005524,GO:0048749,GO:0006468,GO:0007622,GO:0007480,GO:0045879,GO:0007317,GO:0007314,GO:0045475,GO:0005886,GO:0005952,GO:0050804,GO:0007228,GO:0045187,GO:0005515
ENSAPBT00000031115_R0	CG4567-PA	iconoclast	GO:0005634,GO:0003924,GO:0005739,GO:0003746,GO:0006414,GO:0005525
ENSAPBT00000044825_R0	CG1857-PA	necrotic	GO:0019732,GO:0005615,GO:0004867,GO:0006952,GO:0010951,GO:0030162,GO:0006955,GO:0008063,GO:0045751
ENSAPBT00000027970_R0	CG42253-PC	Na[+]-driven anion exchanger 1	GO:0015701,GO:0015992,GO:0015301,GO:0016021,GO:0008510,GO:0006814,GO:0006821,GO:0006820,GO:0015106,GO:0005886,GO:0005452
ENSAPBT00000044355_R0	n/a	Unknown	n/a
ENSAPBT00000032698_R0	CG4698-PA	Wnt oncogene analog 4	GO:0035206,GO:0008045,GO:0008585,GO:0006928,GO:0048041,GO:0009798,GO:0007435,GO:0005615,GO:0000122,GO:0031290,GO:0016201,GO:0042067,GO:0009986,GO:0060071,GO:0060070,GO:0005886,GO:0001737,GO:0035567,GO:0016477,GO:0009952,GO:0016055,GO:0001664,GO:0005109,GO:0005576,GO:0003407,GO:0005515,GO:0005102
ENSAPBT00000033414_R0	CG4889-PA	wingless	GO:0005783,GO:0050840,GO:0007616,GO:0035263,GO:0001745,GO:0061382,GO:0007367,GO:0060914,GO:0016023,GO:0005771,GO:0005770,GO:0007450,GO:0042127,GO:0048749,GO:0048076,GO:0035170,GO:0035277,GO:0007523,GO:0007442,GO:0042326,GO:0007447,GO:0007446,GO:0007444,GO:0016055,GO:0042691,GO:0046847,GO:0061331,GO:0007448,GO:0035167,GO:0035311,GO:0002168,GO:0007346,GO:0014019,GO:0035153,GO:0060070,GO:0035017,GO:…
ENSAPBT00000044812_R0	n/a	Unknown	n/a
ENSAPBT00000033132_R0	CG4969-PB	Wnt oncogene analog 6	GO:0005615,GO:0000122,GO:0016055,GO:0001664,GO:0060070,GO:0005576,GO:0045893,GO:0005886,GO:0009798,GO:0005102,GO:0009952
ENSAPBT00000045247_R2	CG4971-PB	Wnt oncogene analog 10	GO:0007435,GO:0009952,GO:0000122,GO:0042067,GO:0016055,GO:0008585,GO:0060070,GO:0005576,GO:0005886,GO:0009798,GO:0001664,GO:0005102,GO:0001737,GO:0005615
ENSAPBT00000036928_R0	CG5125-PB	neither inactivation nor afterpotential C	GO:0008104,GO:0006468,GO:1990146,GO:0033227,GO:0009416,GO:0005875,GO:0005737,GO:0016028,GO:0016062,GO:0042623,GO:0006886,GO:0016027,GO:0004674,GO:0016459,GO:0004713,GO:0004672,GO:0003774,GO:0005524,GO:0005856,GO:0042385,GO:0007604,GO:0007603,GO:0007010,GO:0016059,GO:0035091,GO:0016461,GO:0005516,GO:0004702,GO:0045494
ENSAPBT00000039666_R0	CG5738-PB	lola like	GO:0007435,GO:0031519,GO:0007426,GO:0003700,GO:0006342,GO:0005634,GO:0016458,GO:0006357,GO:0031208,GO:0005515,GO:0003677,GO:0042803
ENSAPBT00000043759_R2	CG6113-PC	Lipase 4	GO:0004806,GO:0006629
ENSAPBT00000028808_R0	n/a	Unknown	n/a
ENSAPBT00000027807_R5	n/a	Unknown	n/a
ENSAPBT00000039243_R0	n/a	Unknown	n/a
ENSAPBT00000043637_R8	n/a	Unknown	n/a
ENSAPBT00000027793_R0	CG1560-PA	myospheroid	GO:0006930,GO:0007494,GO:0007508,GO:0016339,GO:0035160,GO:0007160,GO:0035001,GO:0004872,GO:0007411,GO:0007298,GO:0005925,GO:0003344,GO:0007417,GO:0007517,GO:0007431,GO:0051492,GO:0007475,GO:0048803,GO:0016477,GO:0016203,GO:0005178,GO:0031589,GO:0007608,GO:0016340,GO:0007015,GO:0031252,GO:0008305,GO:0008360,GO:0005886,GO:0007155,GO:0008340,GO:0007157,GO:0050839,GO:0035099,GO:0030718,GO:0007427,GO:…
ENSAPBT00000029062_R0	CG1560-PA	myospheroid	GO:0006930,GO:0007494,GO:0007508,GO:0016339,GO:0035160,GO:0007160,GO:0035001,GO:0004872,GO:0007411,GO:0007298,GO:0005925,GO:0003344,GO:0007417,GO:0007517,GO:0007431,GO:0051492,GO:0007475,GO:0048803,GO:0016477,GO:0016203,GO:0005178,GO:0031589,GO:0007608,GO:0016340,GO:0007015,GO:0031252,GO:0008305,GO:0008360,GO:0005886,GO:0007155,GO:0008340,GO:0007157,GO:0050839,GO:0035099,GO:0030718,GO:0007427,GO:…
ENSAPBT00000042928_R0	CG11323-PA	Tubulin tyrosine ligase-like 3A	GO:0018094,GO:0004835
ENSAPBT00000035683_R0	CG31712-PA	n/a	GO:0005575,GO:0003674,GO:0008150
ENSAPBT00000031084_R0	CG3792-PA	n/a	GO:0016021,GO:0006486
ENSAPBT00000045689_R1	CG6621-PA	n/a	GO:0005575,GO:0003674,GO:0008150
ENSAPBT00000031887_R1	n/a	Unknown	n/a
ENSAPBT00000035683_R1	CG31712-PA	n/a	GO:0005575,GO:0003674,GO:0008150
ENSAPBT00000031084_R1	CG3792-PA	n/a	GO:0016021,GO:0006486
ENSAPBT00000045689_R0	CG6621-PA	n/a	GO:0005575,GO:0003674,GO:0008150
ENSAPBT00000031887_R0	n/a	Unknown	n/a
ENSAPBT00000038536_R0	CG18024-PB	SoxNeuro	GO:0007399,GO:0031490,GO:0003700,GO:0005634,GO:0003705,GO:0006355,GO:0030111,GO:0045944,GO:0005515,GO:0007411,GO:0007417
ENSAPBT00000033081_R0	CG10691-PB	lethal (2) 37Cc	GO:0005737,GO:0005811,GO:0016020,GO:0002165,GO:0005739,GO:0005740,GO:0071456,GO:0005875
ENSAPBT00000042936_R0	CG7595-PA	crinkled	GO:0007469,GO:0008407,GO:0032027,GO:0007015,GO:0007423,GO:0042623,GO:0007605,GO:0035293,GO:0045179,GO:0048800,GO:0030898,GO:0003774,GO:0003779,GO:0030048,GO:0016461,GO:0016459,GO:0031477,GO:0005902,GO:0008586,GO:0035317,GO:0005524
ENSAPBT00000030225_R0	CG3416-PB	Regulatory particle non-ATPase 8	GO:0004175,GO:0005838,GO:0008283,GO:0043161,GO:0009987,GO:0030425,GO:0007052,GO:0006511,GO:0006508,GO:0000502,GO:0000022,GO:0022008,GO:0008541
ENSAPBT00000042168_R0	CG5955-PA	n/a	GO:0050662,GO:0003978,GO:0044237
ENSAPBT00000029025_R0	CG30051-PC	n/a	GO:0005575,GO:0008150,GO:0003674
ENSAPBT00000039338_R0	CG5553-PA	DNA polymerase alpha 60kD	GO:0000278,GO:0005634,GO:0003887,GO:0006260,GO:0006261,GO:0003896,GO:0005658,GO:0006269
ENSAPBT00000037194_R0	CG6230-PA	n/a	GO:0000166,GO:0006812,GO:0016021,GO:0019829,GO:0015662,GO:0046872
ENSAPBT00000036661_R0	n/a	Unknown	n/a
ENSAPBT00000044566_R1	CG5708-PA	n/a	GO:0008270
ENSAPBT00000044566_R0	CG5708-PA	n/a	GO:0008270
ENSAPBT00000024756_R0	CG8451-PA	Sodium/solute co-transporter-like 5A11	GO:0008343,GO:0051780,GO:0008523,GO:0016020,GO:0055085
ENSAPBT00000024866_R6	n/a	Unknown	n/a
ENSAPBT00000035266_R0	n/a	Unknown	n/a
ENSAPBT00000030319_R0	CG7075-PA	Neurotransmitter transporter-like	GO:0005326,GO:0005328,GO:0007287,GO:0005634,GO:0016020,GO:0005739,GO:0007291,GO:0016007,GO:0016006,GO:0006836,GO:0015187,GO:0030317,GO:0016021
ENSAPBT00000025925_R0	CG7196-PA	n/a	n/a
ENSAPBT00000040686_R0	CG7171-PA	Urate oxidase	GO:0004846,GO:0019428,GO:0005777,GO:0006144,GO:0055114
ENSAPBT00000036180_R0	CG9326-PB	varicose	GO:0035151,GO:0019991,GO:0016328,GO:0007424,GO:0035159,GO:0016020,GO:0004385,GO:0035001,GO:0005918
ENSAPBT00000042617_R0	CG6931-PA	n/a	n/a
ENSAPBT00000030861_R8	n/a	Unknown	n/a
ENSAPBT00000045482_R0	CG10077-PA	n/a	GO:0003676,GO:0003724,GO:0005524,GO:0008026,GO:0005875
ENSAPBT00000026318_R0	CG8787-PC	Additional sex combs	GO:0007469,GO:0035522,GO:0035186,GO:0006342,GO:0005634,GO:0001709,GO:0007475,GO:2000152,GO:0045498,GO:0000785,GO:0003677,GO:0035800,GO:0003682,GO:0010468,GO:0035517
ENSAPBT00000039637_R0	CG3488-PA	alpha/beta hydrolase2	GO:0022416,GO:0016298,GO:0006629,GO:0035220
ENSAPBT00000044476_R0	CG11081-PA	Plexin A	GO:0016020,GO:0016199,GO:0005622,GO:0071889,GO:0008046,GO:0005515,GO:0008045,GO:0007411,GO:2000305,GO:0017154,GO:0008201
ENSAPBT00000031281_R0	CG33554-PE	Nipped-A	GO:0005737,GO:0000124,GO:0006909,GO:0000123,GO:0045747,GO:0016773,GO:0005634,GO:0035222,GO:0000281,GO:0005700,GO:0005703,GO:0006355,GO:0004672,GO:0005875
ENSAPBT00000028543_R0	CG42389-PE	n/a	GO:0005575,GO:0008150,GO:0003674
ENSAPBT00000029782_R0	CG33955-PE	eyes shut	GO:0000902,GO:0005201,GO:0042052,GO:0009986,GO:0010378,GO:0031513,GO:0005576,GO:0005509,GO:0005515,GO:0005886,GO:0005615
ENSAPBT00000031683_R0	CG9967-PB	n/a	n/a
ENSAPBT00000032412_R0	CG7532-PA	lethal (2) 34Fc	GO:0004252
ENSAPBT00000041478_R5	n/a	Unknown	n/a
ENSAPBT00000028701_R0	CG3710-PA	RNA polymerase II elongation factor	GO:0005634,GO:0032784,GO:0006355,GO:0006357,GO:0008270,GO:0003677,GO:0006368
ENSAPBT00000040403_R0	CG9932-PA	n/a	GO:0046872,GO:0035220,GO:0022416
ENSAPBT00000040087_R0	n/a	Unknown	n/a
ENSAPBT00000027459_R2	n/a	Unknown	n/a
ENSAPBT00000043850_R0	CG12547-PA	n/a	n/a
ENSAPBT00000025944_R0	CG4428-PA	Autophagy-specific gene 4a	GO:0010508,GO:0004197,GO:0010506
ENSAPBT00000041322_R0	CG7115-PA	n/a	GO:0007155,GO:0006470,GO:0008360,GO:0004722
ENSAPBT00000029387_R1	CG9449-PF	n/a	GO:0006909,GO:0003993
ENSAPBT00000029387_R0	CG9449-PF	n/a	GO:0006909,GO:0003993
ENSAPBT00000029387_R3	CG9449-PF	n/a	GO:0006909,GO:0003993
ENSAPBT00000030781_R0	CG9449-PF	n/a	GO:0006909,GO:0003993
ENSAPBT00000030536_R0	CG42533-PK	Zizimin ortholog (H. sapiens)	GO:0005575,GO:0005089,GO:0035023
ENSAPBT00000029417_R0	CG4926-PA	Ror	GO:0006468,GO:0016021,GO:0016020,GO:0004714,GO:0005030,GO:0007165,GO:0005886,GO:0007169,GO:0004713,GO:0005524,GO:0007417
ENSAPBT00000045223_R0	CG18635-PA	n/a	n/a
ENSAPBT00000033396_R0	CG9166-PA	312	GO:0005575,GO:0008150,GO:0003674
ENSAPBT00000032410_R0	CG14939-PA	Cyclin Y	GO:0019901,GO:0000079,GO:0048589
ENSAPBT00000033060_R0	CG10473-PA	Acinus	GO:0005737,GO:0071011,GO:0005634,GO:0006915,GO:0000398,GO:0000166,GO:0006622,GO:0005515,GO:0010506,GO:0071013
ENSAPBT00000031811_R0	CG11034-PB	n/a	GO:0008239,GO:0006508,GO:0016020,GO:0008236
ENSAPBT00000036443_R0	CG11034-PB	n/a	GO:0008239,GO:0006508,GO:0016020,GO:0008236
ENSAPBT00000044089_R0	CG17684-PC	n/a	GO:0008239,GO:0006508,GO:0016020,GO:0008236
ENSAPBT00000036387_R0	CG7753-PA	meiotic W68	GO:0048477,GO:0006265,GO:0042138,GO:0042139,GO:0000706,GO:0042140,GO:0003677,GO:0007131,GO:0005694,GO:0003918,GO:0005524
ENSAPBT00000043866_R0	CG12245-PA	glial cells missing	GO:0035169,GO:0021782,GO:0035165,GO:0035164,GO:0001158,GO:0035289,GO:0010628,GO:0010001,GO:0003677,GO:0045687,GO:0007516,GO:0005634,GO:0042688,GO:0060857,GO:0031290,GO:0010468,GO:0042387,GO:0030182,GO:0008283,GO:0042063,GO:0060252,GO:0006952,GO:0045893,GO:0030097,GO:0007403,GO:0003700,GO:0006355,GO:0048813,GO:0045944,GO:0042690,GO:0045610
ENSAPBT00000044752_R0	CG1347-PB	Autophagy-specific gene 17	GO:0006914,GO:0016236,GO:0034273
ENSAPBT00000042519_R0	CG12529-PA	Zwischenferment	GO:0004345,GO:0006006,GO:0006098,GO:0050661,GO:0055114
ENSAPBT00000036785_R5	n/a	Unknown	n/a
ENSAPBT00000031689_R0	CG4380-PA	ultraspiracle	GO:0016319,GO:0030425,GO:0001077,GO:0008270,GO:0043401,GO:0003677,GO:0008230,GO:0007298,GO:0008232,GO:0004879,GO:0007517,GO:0005634,GO:0007552,GO:0005500,GO:0042803,GO:0048666,GO:0035075,GO:0035073,GO:0071390,GO:0008289,GO:0016322,GO:0007281,GO:0045596,GO:0045892,GO:0045893,GO:0042562,GO:0040034,GO:0003700,GO:0005700,GO:0048813,GO:0000976,GO:0005515,GO:0046982,GO:0004884
ENSAPBT00000044745_R0	n/a	Unknown	n/a
ENSAPBT00000040503_R0	CG3107-PB	n/a	GO:0005759,GO:0006508,GO:0046872,GO:0004222
ENSAPBT00000044062_R0	CG7400-PD	Fatty acid (long chain) transport protein	GO:0070328,GO:0005324,GO:0003824,GO:0008152,GO:0005886,GO:0015909
ENSAPBT00000043486_R0	CG7400-PD	Fatty acid (long chain) transport protein	GO:0070328,GO:0005324,GO:0003824,GO:0008152,GO:0005886,GO:0015909
ENSAPBT00000036984_R0	CG7400-PD	Fatty acid (long chain) transport protein	GO:0070328,GO:0005324,GO:0003824,GO:0008152,GO:0005886,GO:0015909
ENSAPBT00000029324_R0	n/a	Unknown	n/a
ENSAPBT00000043819_R0	CG4840-PA	centrosomin's beautiful sister	GO:0005737,GO:0005819,GO:0048193,GO:0000042,GO:0005813,GO:0017137,GO:0000138,GO:0030306,GO:0007098,GO:0000785,GO:0048471,GO:0042803
ENSAPBT00000036232_R0	CG33197-PR	n/a	GO:0005737,GO:0007517,GO:0000381,GO:0042052,GO:0045924,GO:0007422,GO:0005634,GO:0006915,GO:0007476,GO:0046716,GO:0010468,GO:0009790,GO:0003676,GO:0003677,GO:0048471,GO:0046872,GO:0001751,GO:0007525
ENSAPBT00000031894_R0	CG4715-PA	Iris	GO:0048477
ENSAPBT00000029674_R0	CG33275-PA	n/a	GO:0005575,GO:0005089,GO:0007480,GO:0005085,GO:0035025
ENSAPBT00000032741_R0	CG33966-PA	n/a	GO:0005215,GO:0008431,GO:0006810,GO:0005622
ENSAPBT00000027627_R4	CG33966-PA	n/a	GO:0005215,GO:0008431,GO:0006810,GO:0005622
ENSAPBT00000031294_R0	CG12926-PA	n/a	GO:0005215,GO:0008431,GO:0006810,GO:0005622
ENSAPBT00000026365_R0	CG33966-PA	n/a	GO:0005215,GO:0008431,GO:0006810,GO:0005622
ENSAPBT00000029482_R0	CG33966-PA	n/a	GO:0005215,GO:0008431,GO:0006810,GO:0005622
ENSAPBT00000024694_R7	n/a	Unknown	n/a
ENSAPBT00000039624_R0	CG6117-PB	cAMP-dependent protein kinase 3	GO:0006468,GO:0007476,GO:0004674,GO:0005515,GO:0005952,GO:0004691,GO:0005524
ENSAPBT00000039691_R0	CG4947-PA	tRNA-guanine transglycosylase	GO:0008616,GO:0008479
ENSAPBT00000044264_R0	CG4593-PA	n/a	GO:0022008
ENSAPBT00000030548_R0	n/a	Unknown	n/a
ENSAPBT00000043841_R0	CG4599-PA	Tetratricopeptide repeat protein 2	GO:0005575,GO:0006457,GO:0051082
ENSAPBT00000033036_R0	n/a	Unknown	n/a
ENSAPBT00000035540_R0	CG5971-PA	Cdc6	GO:0003689,GO:0005656,GO:0006267,GO:0005634,GO:0000166
ENSAPBT00000041245_R0	CG6055-PA	n/a	GO:0030246
ENSAPBT00000034325_R0	CG8863-PA	DnaJ-like-2	GO:0006457,GO:0031072,GO:0051082,GO:0009408,GO:0022008,GO:0005524
ENSAPBT00000033143_R0	CG18124-PA	mitochondrial transcription termination factor	GO:0006393,GO:0005739,GO:0003677
ENSAPBT00000034583_R0	n/a	Unknown	n/a
ENSAPBT00000041904_R0	CG3294-PA	n/a	GO:0042060,GO:0000398,GO:0000166,GO:0003723,GO:0046872,GO:0005681,GO:0003729
ENSAPBT00000043984_R0	n/a	Unknown	n/a
ENSAPBT00000030304_R0	CG4832-PL	centrosomin	GO:0000242,GO:0007494,GO:0055059,GO:0007279,GO:0000226,GO:0008356,GO:0005875,GO:0007417,GO:0005737,GO:0005813,GO:0000280,GO:0005814,GO:0000922,GO:0016459,GO:0051297,GO:0030997,GO:0008017,GO:0016321,GO:0008594,GO:0007052,GO:0007017,GO:0007422,GO:0040016,GO:0007098,GO:0007099,GO:0005515
ENSAPBT00000038189_R0	CG3880-PA	n/a	n/a
ENSAPBT00000035940_R0	CG18507-PA	n/a	n/a
ENSAPBT00000030459_R0	CG2818-PA	n/a	GO:0006071,GO:0006629,GO:2001070,GO:0008889
ENSAPBT00000031709_R0	CG33526-PD	PNUTS	GO:0006909,GO:0019888,GO:0005634,GO:0050790,GO:0006605,GO:0008157,GO:0006351,GO:0003677,GO:0046872,GO:0035304
ENSAPBT00000035902_R0	CG10470-PA	n/a	GO:0016020
ENSAPBT00000032834_R0	CG10655-PA	lethal (2) 37Bb	GO:0055114,GO:0016491
ENSAPBT00000030572_R0	CG4901-PA	n/a	GO:0000390,GO:0004004,GO:0004386,GO:0005524,GO:0003676,GO:0022008,GO:0005681
ENSAPBT00000031566_R3	n/a	Unknown	n/a
ENSAPBT00000031412_R0	CG13772-PA	Neuroligin 2	GO:0050808,GO:0045433,GO:0035176,GO:0009986,GO:0048065,GO:0052689,GO:0007628,GO:0051124,GO:0060074,GO:0005887,GO:0045202,GO:0042043,GO:0007274,GO:0002121,GO:0007416,GO:0004872
ENSAPBT00000027807_R8	n/a	Unknown	n/a
ENSAPBT00000025535_R0	CG10806-PA	Na[+]/H[+] hydrogen antiporter 1	GO:0015385,GO:0005903,GO:0016021,GO:0003096,GO:0055085
ENSAPBT00000041366_R0	CG6802-PA	Cyp313a4	GO:0016705,GO:0043231,GO:0020037,GO:0016020,GO:0005506,GO:0055114,GO:0009055
ENSAPBT00000044467_R0	CG10806-PA	Na[+]/H[+] hydrogen antiporter 1	GO:0015385,GO:0005903,GO:0016021,GO:0003096,GO:0055085
ENSAPBT00000026861_R4	CG10175-PD	n/a	GO:0005575,GO:0008150,GO:0008152,GO:0052689
ENSAPBT00000040359_R0	CG5562-PA	glass bottom boat	GO:0008083,GO:0005160,GO:0035222,GO:0008586,GO:0007474,GO:0030707,GO:0007528,GO:0030509,GO:0045887,GO:0005576,GO:0007391,GO:0048636,GO:0007274,GO:0007179,GO:0046928
ENSAPBT00000041337_R9	n/a	Unknown	n/a
ENSAPBT00000041416_R0	CG12135-PA	c12.1	GO:0071011,GO:0007052,GO:0003674,GO:0071013,GO:0000398
ENSAPBT00000040535_R0	CG12085-PA	poly U binding factor 68kD	GO:0043234,GO:0000381,GO:0000380,GO:0051726,GO:0071011,GO:0005634,GO:0000398,GO:0000166,GO:0008266,GO:0007282,GO:0006376,GO:0001558,GO:0005515,GO:0022008,GO:0071013,GO:0003729
ENSAPBT00000039591_R0	n/a	Unknown	n/a
ENSAPBT00000039434_R0	CG17508-PA	n/a	n/a
ENSAPBT00000041898_R0	CG31759-PC	n/a	n/a
ENSAPBT00000044076_R0	CG17697-PC	frizzled	GO:0048675,GO:0016318,GO:0008105,GO:0008104,GO:0035206,GO:0001944,GO:0009790,GO:0007163,GO:0007164,GO:0007165,GO:0030010,GO:0007298,GO:0001745,GO:0008356,GO:0035317,GO:0032231,GO:0007435,GO:0016021,GO:0007476,GO:0045746,GO:0030165,GO:0006357,GO:0035159,GO:0016360,GO:0007186,GO:0042067,GO:0060070,GO:0035320,GO:0045198,GO:0005938,GO:0005887,GO:0005886,GO:0007156,GO:0001737,GO:0001736,GO:0007507,GO:…
ENSAPBT00000038533_R0	CG10850-PA	imaginal discs arrested	GO:0005737,GO:0045842,GO:0007444,GO:0051726,GO:0000090,GO:0030162,GO:0090302,GO:0022008,GO:0005680
ENSAPBT00000026295_R0	CG8211-PA	Integrator 2	GO:0016180,GO:0022008,GO:0003674,GO:0034472,GO:0032039
ENSAPBT00000035574_R0	CG1506-PA	Ac3	GO:0016021,GO:0045475,GO:0006171,GO:0035556,GO:0004016
ENSAPBT00000033082_R0	CG32209-PB	serpentine	GO:0005737,GO:0007424,GO:0005975,GO:0035159,GO:0005770,GO:0005576,GO:0008061,GO:0004099,GO:0006030
ENSAPBT00000033082_R1	CG8756-PI	vermiform	GO:0007424,GO:0007632,GO:0005975,GO:0060439,GO:0035159,GO:0005041,GO:0035001,GO:0005576,GO:0008061,GO:0004099,GO:0006030
ENSAPBT00000037969_R0	CG7011-PA	n/a	GO:0006888,GO:0003674,GO:0030134
ENSAPBT00000040924_R0	CG5047-PA	n/a	GO:0006264,GO:0006390,GO:0032543,GO:0051726
ENSAPBT00000031112_R9	n/a	Unknown	n/a
ENSAPBT00000026866_R0	CG4244-PC	Suppressor of deltex	GO:0005737,GO:0007219,GO:0031623,GO:0005634,GO:0008587,GO:0008586,GO:0016348,GO:0045746,GO:0042787,GO:0019915,GO:0004842,GO:0005112,GO:0032880
ENSAPBT00000035348_R0	CG11759-PG	Kinesin associated protein 3	GO:0019894,GO:0035058,GO:0030951,GO:0007605,GO:0007018,GO:0008089,GO:0016939,GO:0005515,GO:0007288,GO:0005871,GO:0003777,GO:0007608
ENSAPBT00000029569_R0	CG1041-PA	n/a	GO:0004092,GO:0005777,GO:0006635,GO:0005739
ENSAPBT00000033824_R0	CG4212-PB	Rab14	GO:0016192,GO:0005770,GO:0003924,GO:0032482,GO:0045202,GO:0015031,GO:0005525,GO:0043025,GO:0031982
ENSAPBT00000025303_R0	CG8680-PA	n/a	GO:0008137,GO:0005747
ENSAPBT00000040543_R0	CG14818-PA	n/a	GO:0005575,GO:0008150,GO:0003674
ENSAPBT00000024358_R0	CG3696-PC	kismet	GO:0040011,GO:0007614,GO:0007031,GO:0019730,GO:0008026,GO:0007379,GO:0005634,GO:0007476,GO:0016322,GO:0046622,GO:0008340,GO:0045892,GO:0003677,GO:0007411,GO:0007298,GO:0007350,GO:0005875,GO:0005524
ENSAPBT00000036951_R0	CG17293-PA	n/a	GO:0051013,GO:0035097,GO:0048188,GO:0051568,GO:0008352,GO:0080182
ENSAPBT00000041200_R0	CG4825-PA	n/a	GO:0022008,GO:0006659,GO:0003882
ENSAPBT00000027515_R3	n/a	Unknown	n/a
ENSAPBT00000030137_R0	CG11061-PA	Golgi matrix protein 130 kD ortholog	GO:0005795,GO:0000137,GO:0007030,GO:0005783,GO:0048193,GO:0017137
ENSAPBT00000033449_R0	CG10723-PA	Kua	GO:0008150,GO:0016021,GO:0080132
ENSAPBT00000041117_R0	CG1675-PA	N-terminal methyltransferase	GO:0035568,GO:0005634,GO:0042054,GO:0018016,GO:0071885
ENSAPBT00000042593_R0	CG12366-PA	O-fucosyltransferase 1	GO:0006897,GO:0005794,GO:0016337,GO:0005783,GO:0007399,GO:0031410,GO:0008417,GO:0045746,GO:0046331,GO:0030163,GO:0030173,GO:0008593,GO:0006493,GO:0005112
ENSAPBT00000037876_R0	CG4111-PA	Ribosomal protein L35	GO:0005840,GO:0022625,GO:0003735,GO:0007052,GO:0000022,GO:0006412,GO:0051298
ENSAPBT00000040042_R0	CG14722-PA	n/a	GO:0005575,GO:0016505,GO:0050829
ENSAPBT00000035531_R0	n/a	Unknown	n/a
ENSAPBT00000038626_R0	CG9881-PA	Actin-related protein 2/3 complex, subunit 5	GO:0005200,GO:0006909,GO:0000902,GO:0030027,GO:0003779,GO:0005885,GO:0034314
ENSAPBT00000042635_R0	CG5073-PA	Cerebral cavernous malformation 3 ortholog	GO:0060439
ENSAPBT00000027889_R0	CG3758-PA	escargot	GO:0035147,GO:0055059,GO:0035220,GO:0003677,GO:0001078,GO:0007417,GO:0042332,GO:0000122,GO:0005634,GO:0001709,GO:0046872,GO:0035215,GO:0035156,GO:0030718,GO:0042048,GO:0048076,GO:0007489,GO:0032876,GO:0007424,GO:0007427,GO:0007422,GO:0003700,GO:0006357,GO:0045944,GO:0001708
ENSAPBT00000028699_R0	CG9867-PB	EGF-domain O-GlcNAc transferase	GO:0097370,GO:0008363,GO:0097363,GO:0006493,GO:0005788
ENSAPBT00000027865_R0	CG4654-PA	DP transcription factor	GO:0043565,GO:0045850,GO:0045476,GO:0051726,GO:0003700,GO:0008134,GO:0007307,GO:0007113,GO:0008069,GO:0006355,GO:0008630,GO:0006357,GO:0010628,GO:0005515,GO:0003677,GO:0031523,GO:0005634,GO:0048477,GO:0035189,GO:0000981,GO:0000278
ENSAPBT00000025612_R0	CG1434-PA	n/a	GO:0017150,GO:0050660,GO:0008033,GO:0055114
ENSAPBT00000041217_R2	n/a	Unknown	n/a
ENSAPBT00000033192_R0	CG7959-PB	Big brother	GO:0035206,GO:0005634,GO:0003713,GO:0016513,GO:0006357,GO:0045944,GO:0046982,GO:0008134
ENSAPBT00000038621_R0	CG10536-PB	crossbronx	GO:0016881,GO:0005575,GO:0007291,GO:0003674,GO:0042742,GO:0007286
ENSAPBT00000025424_R0	CG30010-PA	n/a	GO:0005575,GO:0003674,GO:0042060
ENSAPBT00000027110_R0	CG13956-PB	katanin 80	GO:0008352,GO:0051013,GO:0008017,GO:0007017,GO:0046843
ENSAPBT00000030130_R0	CG7516-PA	lethal (2) 34Fd	GO:0005634
ENSAPBT00000040953_R0	CG3831-PC	n/a	n/a
ENSAPBT00000035055_R0	n/a	Unknown	n/a
ENSAPBT00000028181_R0	CG1517-PF	narrow abdomen	GO:0050975,GO:0072347,GO:0007623,GO:0043679,GO:0006811,GO:0016020,GO:0005216,GO:0048512,GO:0055085,GO:0022008,GO:0042752,GO:0005261,GO:0005245,GO:0043025,GO:0008344
ENSAPBT00000026869_R0	CG2069-PA	Outer segment 4	GO:0030991,GO:0042384,GO:0035058,GO:0031513,GO:0003674,GO:0022008
ENSAPBT00000043294_R0	CG3887-PA	n/a	GO:0005575,GO:0045454,GO:0008430
ENSAPBT00000042603_R0	CG6153-PA	n/a	GO:0005575,GO:0006974,GO:0003674
ENSAPBT00000030613_R0	CG16858-PA	viking	GO:0007443,GO:0005201,GO:0005587,GO:0005581,GO:0005811,GO:0007519,GO:0061327
ENSAPBT00000033022_R0	CG14591-PA	n/a	n/a
ENSAPBT00000038105_R0	CG4643-PB	n/a	GO:0005737,GO:0005634,GO:0045732,GO:0045886,GO:0005938,GO:0005515,GO:0007274,GO:0045495
ENSAPBT00000034364_R0	CG1120-PA	Integrator 10	GO:0016180,GO:0003674,GO:0032039
ENSAPBT00000028501_R0	CG7704-PA	TBP-associated factor 5	GO:0000124,GO:0006355,GO:0005634,GO:0001075,GO:0045944,GO:0006367,GO:0005669,GO:0022008
ENSAPBT00000033906_R0	CG10621-PA	n/a	GO:0008898,GO:0016205
ENSAPBT00000026873_R0	CG10043-PF	Rho-type guanine nucleotide exchange factor	GO:0005089,GO:0043547,GO:0005085,GO:0050807,GO:0035023,GO:0097482
ENSAPBT00000045215_R0	CG42734-PU	Ankyrin 2	GO:0048675,GO:0031594,GO:0007016,GO:0005200,GO:0043195,GO:0042734,GO:0008092,GO:0007605,GO:0007614,GO:0036062,GO:0070050,GO:0007528,GO:0045887,GO:0000226,GO:0007165,GO:0005886,GO:1900074
ENSAPBT00000027016_R0	CG44001-PA	n/a	n/a
ENSAPBT00000042301_R0	CG33995-PA	n/a	GO:0005575,GO:0003674,GO:0008150
ENSAPBT00000027116_R0	CG34381-PB	Trissin receptor	GO:0008528,GO:0004930,GO:0006935,GO:0016021,GO:0004950,GO:0005887,GO:0008188,GO:0007186
ENSAPBT00000044689_R0	n/a	Unknown	n/a
ENSAPBT00000044689_R1	n/a	Unknown	n/a
ENSAPBT00000029843_R0	n/a	Unknown	n/a
ENSAPBT00000038474_R0	CG40080-PA	Haspin	GO:0005575,GO:0004674,GO:0006468,GO:0005524,GO:0004672
ENSAPBT00000026170_R0	n/a	Unknown	n/a
ENSAPBT00000041954_R0	CG6812-PA	n/a	GO:0016020,GO:0006281,GO:0006812,GO:0008324,GO:0003677,GO:0055085
ENSAPBT00000029580_R0	CG6040-PA	n/a	n/a
ENSAPBT00000035957_R0	CG7988-PA	n/a	GO:0005575,GO:0007623,GO:0003674
ENSAPBT00000042123_R0	CG1416-PA	n/a	GO:0006950,GO:0051087,GO:0001671
ENSAPBT00000034009_R0	n/a	Unknown	n/a
ENSAPBT00000027373_R0	CG32096-PB	rolling pebbles	GO:0005737,GO:0061327,GO:0009986,GO:0008270,GO:0005515,GO:0007520,GO:0007298,GO:0005912
ENSAPBT00000039532_R1	CG12091-PA	n/a	GO:0003824
ENSAPBT00000044663_R1	CG4260-PA	Adaptor Protein complex 2, alpha subunit	GO:0008565,GO:0008021,GO:0016183,GO:0006897,GO:0016192,GO:0008356,GO:0006886,GO:0006901,GO:0030100,GO:0008104,GO:0007269,GO:0005886,GO:0030122,GO:0045807,GO:0030135,GO:0022008,GO:0048489
ENSAPBT00000029263_R0	CG18004-PA	n/a	GO:0006260,GO:0031011,GO:0006281
ENSAPBT00000033962_R4	n/a	Unknown	n/a
ENSAPBT00000029735_R0	CG8443-PA	clueless	GO:0048312,GO:0005737,GO:0055059,GO:0072686,GO:0005852,GO:0051646,GO:0006413,GO:0003743
ENSAPBT00000034854_R0	CG8445-PB	calypso	GO:0004221,GO:0006342,GO:0005634,GO:0007385,GO:0035517,GO:0000790,GO:0006511,GO:0035522,GO:0003682,GO:0004843
ENSAPBT00000044132_R0	n/a	Unknown	n/a
ENSAPBT00000035449_R3	n/a	Unknown	n/a
ENSAPBT00000039694_R3	n/a	Unknown	n/a
ENSAPBT00000044039_R0	n/a	Unknown	n/a
ENSAPBT00000044245_R0	CG43662-PF	complexin	GO:0048786,GO:0051124,GO:0043195,GO:0016079,GO:0005326,GO:0016020,GO:0050804,GO:0046928,GO:0019905,GO:0007274
ENSAPBT00000031239_R0	n/a	Unknown	n/a
ENSAPBT00000026138_R1	n/a	Unknown	n/a
ENSAPBT00000032435_R0	CG11070-PA	n/a	GO:0016567,GO:0034450,GO:0006511,GO:0000151
ENSAPBT00000039061_R0	CG6222-PA	suppressor of sable	GO:0005634,GO:0071027,GO:0005700,GO:0005654,GO:0045892,GO:0003723,GO:0035327,GO:0046872,GO:0003729
ENSAPBT00000045446_R0	CG7891-PA	GTPase indispensable for equal segregation of chromosomes	GO:0005764,GO:0007264,GO:0000819,GO:0005525
ENSAPBT00000035776_R0	n/a	Unknown	n/a
ENSAPBT00000035105_R0	CG11206-PC	Liprin-gamma	GO:0043234,GO:0007412,GO:0045886,GO:0005515,GO:0042803
ENSAPBT00000027687_R7	n/a	Unknown	n/a
ENSAPBT00000037976_R0	CG5887-PA	Desaturase 1	GO:0006633,GO:0060179,GO:0009744,GO:0070328,GO:0005783,GO:0019216,GO:0031410,GO:0006723,GO:0005811,GO:0042593,GO:0048047,GO:0042811,GO:0004768,GO:0010506,GO:0055114
ENSAPBT00000032616_R0	CG30077-PB	Biogenesis of lysosome-related organelles complex 1, subunit 1	GO:0008057,GO:0007274,GO:0031083,GO:0005515
ENSAPBT00000036993_R0	CG4446-PB	n/a	GO:0005737,GO:0009443,GO:0008478
ENSAPBT00000036014_R0	CG9526-PB	farjavit	GO:0030258,GO:0016020,GO:0071617
ENSAPBT00000039291_R0	CG40129-PB	G protein-coupled receptor kinase 1	GO:0006468,GO:0016060,GO:0035091,GO:0038032,GO:0007603,GO:0004674,GO:0008277,GO:0007165,GO:0004703,GO:0007474,GO:0001664,GO:0050254,GO:0007186,GO:0005524
ENSAPBT00000041148_R0	CG4225-PA	Heavy metal tolerance factor 1	GO:0043190,GO:0042626,GO:0015232,GO:0070574,GO:0005215,GO:0015886,GO:0015086,GO:0005774,GO:0005743,GO:0046686,GO:0071585,GO:0016021,GO:0005524
ENSAPBT00000031366_R0	CG4886-PA	cyclophilin-33	GO:0006457,GO:0071011,GO:0005634,GO:0000398,GO:0000166,GO:0003723,GO:0003755,GO:0006909,GO:0071013,GO:0003729
ENSAPBT00000029144_R1	CG16989-PA	n/a	n/a
ENSAPBT00000040985_R1	n/a	Unknown	n/a
ENSAPBT00000035669_R0	CG6499-PB	n/a	GO:0016020,GO:0008519,GO:0072488
ENSAPBT00000029806_R1	CG2917-PA	Origin recognition complex subunit 4	GO:0000166,GO:0006270,GO:0003677,GO:0005664,GO:0017111
ENSAPBT00000043407_R1	CG3168-PC	n/a	GO:0022857,GO:0016021,GO:0055085
ENSAPBT00000041143_R1	CG31550-PD	n/a	GO:0003723,GO:0006396
ENSAPBT00000029486_R0	CG3683-PA	NADH dehydrogenase (ubiquinone) 1 alpha subcomplex, 8	GO:0008137,GO:0006120,GO:0005747,GO:0003954
ENSAPBT00000039160_R0	n/a	Unknown	n/a
ENSAPBT00000041620_R0	CG31301-PA	n/a	GO:0003676
ENSAPBT00000037787_R0	n/a	Unknown	n/a
ENSAPBT00000045641_R0	n/a	Unknown	n/a
ENSAPBT00000033770_R4	CG2397-PA	Cyp6a13	GO:0016020,GO:0043231,GO:0020037,GO:0016705,GO:0042742,GO:0005506,GO:0055114,GO:0009055
ENSAPBT00000028946_R1	CG9438-PA	Cytochrome P450-6a2	GO:0016020,GO:0043231,GO:0020037,GO:0016705,GO:0031000,GO:0017085,GO:0005506,GO:0055114,GO:0009055
ENSAPBT00000039351_R3	CG13977-PA	Cyp6a18	GO:0016020,GO:0043231,GO:0020037,GO:0016705,GO:0005506,GO:0055114,GO:0009055
ENSAPBT00000033770_R0	CG9438-PA	Cytochrome P450-6a2	GO:0016020,GO:0043231,GO:0020037,GO:0016705,GO:0031000,GO:0017085,GO:0005506,GO:0055114,GO:0009055
ENSAPBT00000041370_R0	CG9438-PA	Cytochrome P450-6a2	GO:0016020,GO:0043231,GO:0020037,GO:0016705,GO:0031000,GO:0017085,GO:0005506,GO:0055114,GO:0009055
ENSAPBT00000039351_R0	CG9438-PA	Cytochrome P450-6a2	GO:0016020,GO:0043231,GO:0020037,GO:0016705,GO:0031000,GO:0017085,GO:0005506,GO:0055114,GO:0009055
ENSAPBT00000039351_R2	CG9438-PA	Cytochrome P450-6a2	GO:0016020,GO:0043231,GO:0020037,GO:0016705,GO:0031000,GO:0017085,GO:0005506,GO:0055114,GO:0009055
ENSAPBT00000040690_R0	CG9438-PA	Cytochrome P450-6a2	GO:0016020,GO:0043231,GO:0020037,GO:0016705,GO:0031000,GO:0017085,GO:0005506,GO:0055114,GO:0009055
ENSAPBT00000039248_R0	CG9438-PA	Cytochrome P450-6a2	GO:0016020,GO:0043231,GO:0020037,GO:0016705,GO:0031000,GO:0017085,GO:0005506,GO:0055114,GO:0009055
ENSAPBT00000026487_R1	CG7675-PB	n/a	GO:0016614,GO:0008152
ENSAPBT00000039248_R8	CG2397-PA	Cyp6a13	GO:0016020,GO:0043231,GO:0020037,GO:0016705,GO:0042742,GO:0005506,GO:0055114,GO:0009055
ENSAPBT00000040561_R0	CG9438-PA	Cytochrome P450-6a2	GO:0016020,GO:0043231,GO:0020037,GO:0016705,GO:0031000,GO:0017085,GO:0005506,GO:0055114,GO:0009055
ENSAPBT00000036531_R0	CG2862-PC	n/a	GO:0008252
ENSAPBT00000043580_R0	CG11761-PA	translin	GO:0005737,GO:0043565,GO:0005634,GO:0004521,GO:0050821,GO:0003677,GO:0016246,GO:0007630
ENSAPBT00000041370_R7	CG9438-PA	Cytochrome P450-6a2	GO:0016020,GO:0043231,GO:0020037,GO:0016705,GO:0031000,GO:0017085,GO:0005506,GO:0055114,GO:0009055
ENSAPBT00000039581_R0	n/a	Unknown	n/a
ENSAPBT00000031781_R0	CG13431-PA	UDP-GlcNAc:a-3-D-mannoside-beta-1,2-N-acetylglucosaminyltransferase I	GO:0016319,GO:0005797,GO:0006487,GO:0008344,GO:0000139,GO:0035010,GO:0003827,GO:0008340,GO:0008375,GO:0018279
ENSAPBT00000027890_R8	n/a	Unknown	n/a
ENSAPBT00000029600_R5	n/a	Unknown	n/a
ENSAPBT00000027890_R3	n/a	Unknown	n/a
ENSAPBT00000043375_R2	n/a	Unknown	n/a
ENSAPBT00000029600_R2	n/a	Unknown	n/a
ENSAPBT00000029600_R8	n/a	Unknown	n/a
ENSAPBT00000027890_R2	n/a	Unknown	n/a
ENSAPBT00000029600_R0	n/a	Unknown	n/a
ENSAPBT00000027890_R0	n/a	Unknown	n/a
ENSAPBT00000027890_R1	n/a	Unknown	n/a
ENSAPBT00000029600_R1	n/a	Unknown	n/a
ENSAPBT00000040472_R2	n/a	Unknown	n/a
ENSAPBT00000029600_R4	n/a	Unknown	n/a
ENSAPBT00000029600_R7	n/a	Unknown	n/a
ENSAPBT00000040472_R0	n/a	Unknown	n/a
ENSAPBT00000029600_R6	n/a	Unknown	n/a
ENSAPBT00000040472_R1	n/a	Unknown	n/a
ENSAPBT00000033155_R0	CG3760-PA	n/a	GO:0005575,GO:0003674,GO:0008150
ENSAPBT00000036921_R0	CG11678-PA	Actin-related protein 6	GO:0005634,GO:0003682,GO:0000785,GO:0070828
ENSAPBT00000041089_R0	CG8439-PA	T-complex Chaperonin 5	GO:0006457,GO:0042623,GO:0005832,GO:0007052,GO:0051082,GO:0022008,GO:0005875,GO:0005524
ENSAPBT00000032820_R0	CG8759-PB	Nascent polypeptide associated complex protein alpha subunit	GO:0007317,GO:0005854,GO:0048477,GO:0022008,GO:0005515
ENSAPBT00000027209_R0	CG10776-PB	wishful thinking	GO:0006468,GO:0016020,GO:0005886,GO:0005026,GO:0045887,GO:0005024,GO:0007528,GO:0048813,GO:0046331,GO:0007165,GO:0004672,GO:0007274,GO:0005769,GO:0005524
ENSAPBT00000041000_R0	CG11596-PC	n/a	GO:0005575,GO:0008150,GO:0003674
ENSAPBT00000038860_R0	CG3587-PA	n/a	n/a
ENSAPBT00000041672_R0	CG8080-PA	n/a	GO:0003951,GO:0006741,GO:0019674
ENSAPBT00000040774_R0	CG8735-PA	n/a	n/a
ENSAPBT00000036221_R0	n/a	Unknown	n/a
ENSAPBT00000034443_R0	CG8004-PA	n/a	GO:0006626,GO:0005741
ENSAPBT00000026002_R0	CG8781-PA	tsunagi	GO:0005737,GO:0035145,GO:0007294,GO:0006396,GO:0005634,GO:0000398,GO:0000166,GO:0007317,GO:0007314,GO:0000226,GO:0007312,GO:0005515,GO:0007310,GO:0007173,GO:0045451,GO:0046595,GO:0071013,GO:0006406,GO:0003729
ENSAPBT00000030537_R0	CG3661-PA	Ribosomal protein L23	GO:0005840,GO:0022625,GO:0022008,GO:0017022,GO:0003735,GO:0007052,GO:0000022,GO:0006412
ENSAPBT00000039206_R0	CG12000-PB	Proteasome beta7 subunit	GO:0005737,GO:0051603,GO:0004175,GO:0005839,GO:0008283,GO:0022008,GO:0043161,GO:0005634,GO:0009987,GO:0004298,GO:0006974,GO:0007052,GO:0006511,GO:0006508,GO:0000022,GO:0051297
ENSAPBT00000025876_R0	CG34350-PB	Notopleural	GO:0004252,GO:0006508
ENSAPBT00000034714_R0	CG34350-PB	Notopleural	GO:0004252,GO:0006508
ENSAPBT00000032421_R0	n/a	Unknown	n/a
ENSAPBT00000034427_R0	CG10897-PE	toutatis	GO:0007399,GO:0006338,GO:0005634,GO:0045944,GO:0008270,GO:0005515,GO:0003677,GO:0003682,GO:0008134
ENSAPBT00000036237_R2	n/a	Unknown	n/a
ENSAPBT00000040157_R0	CG33183-PE	Hormone receptor-like in 46	GO:0016319,GO:0043401,GO:0000122,GO:0003700,GO:0005634,GO:0007552,GO:0008270,GO:0003707,GO:0045944,GO:0000977,GO:0005515,GO:0004887,GO:0004879,GO:0040034
ENSAPBT00000041713_R0	CG3625-PB	n/a	GO:0016021
ENSAPBT00000040229_R0	CG3625-PB	n/a	GO:0016021
ENSAPBT00000040429_R1	n/a	Unknown	n/a
ENSAPBT00000040429_R0	CG11601-PA	n/a	GO:0016021
ENSAPBT00000040429_R2	n/a	Unknown	n/a
ENSAPBT00000031736_R0	n/a	Unknown	n/a
ENSAPBT00000026401_R0	n/a	Unknown	n/a
ENSAPBT00000042495_R0	CG3454-PA	Histidine decarboxylase	GO:0043052,GO:0004398,GO:0006520,GO:0030170,GO:0042051
ENSAPBT00000036045_R0	CG10585-PA	n/a	GO:0000010
ENSAPBT00000040229_R1	CG3625-PB	n/a	GO:0016021
ENSAPBT00000030640_R0	CG42326-PE	n/a	GO:0003674,GO:0005615,GO:0032504
ENSAPBT00000034312_R0	CG10907-PA	n/a	GO:0071011,GO:0071013,GO:0006457,GO:0000398,GO:0003755
ENSAPBT00000032630_R0	CG2054-PA	Chitinase 2	GO:0005575,GO:0004568,GO:0005975,GO:0006036
ENSAPBT00000040613_R1	n/a	Unknown	n/a
ENSAPBT00000033914_R0	CG3541-PB	piopio	GO:0007424,GO:0045177,GO:0040005,GO:0007475,GO:0008362,GO:0003674
ENSAPBT00000039767_R0	CG8172-PF	n/a	GO:0006508,GO:0004252
ENSAPBT00000038499_R0	CG6178-PA	n/a	GO:0006637,GO:0045289,GO:0004321,GO:0005777,GO:0004467,GO:0046949,GO:0001676
ENSAPBT00000027009_R0	CG1877-PC	Cullin 1	GO:0031625,GO:0000152,GO:0046627,GO:0006511,GO:0016322,GO:0019005,GO:0007095,GO:0032007,GO:0031461
ENSAPBT00000027054_R0	n/a	Unknown	n/a
ENSAPBT00000041914_R2	n/a	Unknown	n/a
ENSAPBT00000037516_R0	CG3770-PA	n/a	GO:0007163,GO:0060857,GO:0005918
ENSAPBT00000025594_R0	CG3629-PC	Distal-less	GO:0007469,GO:0007487,GO:0035215,GO:0007479,GO:0016319,GO:0007480,GO:0003700,GO:0010092,GO:0008587,GO:0007485,GO:0035114,GO:0042048,GO:0010629,GO:0000976,GO:0007449,GO:0048728,GO:0021553,GO:0005634,GO:0048264,GO:0045893
ENSAPBT00000042884_R0	CG3663-PA	n/a	GO:0003824,GO:0008152
ENSAPBT00000025448_R0	CG3948-PA	Coat Protein (coatomer) zeta	GO:0006890,GO:0006909,GO:0005215,GO:0005198,GO:0010883,GO:0030126,GO:0055114,GO:0016491
ENSAPBT00000036617_R1	n/a	Unknown	n/a
ENSAPBT00000037767_R1	CG1862-PA	Ephrin	GO:0016319,GO:0007422,GO:0035011,GO:0005887,GO:0007411,GO:0046875
ENSAPBT00000028266_R4	n/a	Unknown	n/a
ENSAPBT00000032734_R0	CG13364-PA	n/a	GO:0005575,GO:0003674,GO:0008150
ENSAPBT00000032578_R2	n/a	Unknown	n/a
ENSAPBT00000042895_R0	n/a	Unknown	n/a
ENSAPBT00000032378_R0	CG3682-PI	PIP5K59B	GO:0005575,GO:0016310,GO:0016308,GO:0046488,GO:0008582
ENSAPBT00000035408_R0	n/a	Unknown	n/a
ENSAPBT00000026181_R0	n/a	Unknown	n/a
ENSAPBT00000041702_R0	CG11804-PD	ced-6	GO:0005575,GO:0005515,GO:0016322,GO:0043277
ENSAPBT00000033457_R1	n/a	Unknown	n/a
ENSAPBT00000030302_R0	CG6292-PB	Cyclin T	GO:0007015,GO:0008024,GO:0000278,GO:0006355,GO:0005634,GO:0032783,GO:0005703,GO:0005700,GO:0019901,GO:0016538,GO:0008360,GO:0006351,GO:0008353,GO:0009408,GO:0000079
ENSAPBT00000025443_R0	CG18041-PC	dim gamma-tubulin 1	GO:0022008,GO:0007095,GO:0044545,GO:0005634
ENSAPBT00000041521_R0	n/a	Unknown	n/a
ENSAPBT00000035215_R3	n/a	Unknown	n/a
ENSAPBT00000035013_R0	CG8230-PA	n/a	GO:0005575,GO:0008150,GO:0003674
ENSAPBT00000029264_R0	CG31755-PB	Sister of Yb	GO:0003676,GO:0010526,GO:0005524,GO:0004004,GO:0070725
ENSAPBT00000039685_R0	CG2262-PA	Smad on X	GO:0016319,GO:0048666,GO:0005072,GO:0005667,GO:0003700,GO:0007476,GO:0007346,GO:0006355,GO:0048813,GO:0090256,GO:0005515,GO:0007411,GO:0007179
ENSAPBT00000042713_R0	n/a	Unknown	n/a
ENSAPBT00000040958_R0	CG2146-PC	dilute class unconventional myosin	GO:0030898,GO:0032027,GO:0016028,GO:0045856,GO:0042052,GO:0007291,GO:0042623,GO:0043025,GO:0006886,GO:0047497,GO:0051015,GO:0003779,GO:0008595,GO:0016459,GO:0005516,GO:0030048,GO:0031475,GO:0048477,GO:0003774,GO:0005524
ENSAPBT00000037166_R0	CG10927-PA	n/a	GO:0016787,GO:0008270
ENSAPBT00000025753_R0	n/a	Unknown	n/a
ENSAPBT00000032272_R0	CG30011-PC	gemini	GO:0003700,GO:0006355,GO:0005634
ENSAPBT00000030090_R0	CG3849-PB	Lasp	GO:0005925,GO:0045856,GO:0015629,GO:0003779,GO:0007279,GO:0007283,GO:0007291,GO:0008270,GO:0070864
ENSAPBT00000028502_R0	n/a	Unknown	n/a
ENSAPBT00000038642_R0	CG17766-PA	Rabconnectin-3B	GO:0005834,GO:0003924,GO:0008593,GO:0007186,GO:0007035
ENSAPBT00000026009_R0	n/a	Unknown	n/a
ENSAPBT00000024400_R0	CG33865-PA	His2A:CG33865	GO:0005634,GO:0000786,GO:0006333,GO:0003677,GO:0046982,GO:0006334
ENSAPBT00000043080_R0	CG3522-PA	Start1	GO:0015485,GO:0017127,GO:0006694
ENSAPBT00000041757_R0	CG3522-PA	Start1	GO:0015485,GO:0017127,GO:0006694
ENSAPBT00000043133_R0	n/a	Unknown	n/a
ENSAPBT00000042506_R0	n/a	Unknown	n/a
ENSAPBT00000037175_R0	n/a	Unknown	n/a
ENSAPBT00000025060_R0	CG3821-PB	Aspartyl-tRNA synthetase	GO:0005737,GO:0004815,GO:0040007,GO:0003676,GO:0006422,GO:0022008,GO:0005875,GO:0005524
ENSAPBT00000030455_R0	CG6817-PA	fear-of-intimacy	GO:0007506,GO:0035147,GO:0006829,GO:0009986,GO:0005385,GO:0008406,GO:0016323,GO:0035262,GO:0007280,GO:0005886,GO:0022008,GO:0016477,GO:0055085,GO:0008354,GO:0007417
ENSAPBT00000037435_R0	CG3029-PA	orange	GO:0008565,GO:0008021,GO:0016183,GO:0016192,GO:0046907,GO:0006886,GO:0006901,GO:0048072,GO:0006727,GO:0006726,GO:0007269,GO:0007040,GO:0030123,GO:0030135
ENSAPBT00000027473_R1	n/a	Unknown	n/a
ENSAPBT00000045553_R0	CG9015-PB	engrailed	GO:0035224,GO:0035215,GO:0001158,GO:0035288,GO:0035289,GO:0010629,GO:0048100,GO:0007474,GO:0007411,GO:0001078,GO:0007417,GO:0007388,GO:0043565,GO:0007367,GO:0000122,GO:0005634,GO:0008406,GO:0007386,GO:0007400,GO:0010468,GO:0000980,GO:0007487,GO:0007486,GO:0007485,GO:0048099,GO:0045892,GO:0035277,GO:0035290,GO:0007418,GO:0007447,GO:0003700,GO:0007448,GO:0021960
ENSAPBT00000031778_R0	CG10863-PA	n/a	GO:0004032,GO:0055114
ENSAPBT00000038567_R0	CG10638-PA	n/a	GO:0004032,GO:0006081,GO:0055114
ENSAPBT00000038723_R0	CG7306-PA	obstructor-F	GO:0006030,GO:0005576,GO:0008061,GO:0016490
ENSAPBT00000031124_R0	CG4449-PA	n/a	GO:0005575,GO:0003674,GO:0008150
ENSAPBT00000039693_R0	CG5830-PB	n/a	GO:0016791
ENSAPBT00000038594_R0	n/a	Unknown	n/a
ENSAPBT00000036246_R0	n/a	Unknown	n/a
ENSAPBT00000025577_R0	n/a	Unknown	n/a
ENSAPBT00000036205_R0	CG6546-PA	Brahma associated protein 55kD	GO:0035060,GO:0007517,GO:0006338,GO:0070983,GO:0003713,GO:0000281,GO:0048813,GO:0045893,GO:0007067,GO:2000637
ENSAPBT00000032888_R0	n/a	Unknown	n/a
ENSAPBT00000036153_R0	CG11534-PA	n/a	GO:0005575,GO:0008150,GO:0035556,GO:0003674,GO:0008270
ENSAPBT00000040673_R0	n/a	Unknown	n/a
ENSAPBT00000035622_R0	CG5726-PA	n/a	GO:0005811
ENSAPBT00000036089_R0	CG9977-PA	n/a	GO:0004013,GO:0006730
ENSAPBT00000045204_R0	CG7348-PA	obstructor-J	GO:0006030,GO:0005576,GO:0008061,GO:0016490
ENSAPBT00000042745_R0	CG4973-PA	midlife crisis	GO:0022008,GO:0005634,GO:0008270,GO:0030182
ENSAPBT00000043308_R6	n/a	Unknown	n/a
ENSAPBT00000032093_R0	CG5493-PA	n/a	GO:0046439,GO:0005506,GO:0017172,GO:0055114
[truncated: 10,916 more rows]

## Sheet: Appendix 7
Appendix 7 Comparison of ratio of bi-allelic positions between pairs of P. fridayi and pairs of P. samuelis
P. fridayi				P. samuelis
sample pair (sample1__sample2)	geo distance	difference in collection year	bi/multi allelic loci ratio	sample pair (sample1__sample2)	geo distance	difference in collection year	bi/multi allelic loci ratio
KN09__KN10	0	0	0.0121	Lms-11_26__Lms-13_1	0.81	0	0.0146
KN09__KN10	0	0	0.0121	Lms-11_26__Lms-13_13	0.81	0	0.014
KN09__KN10	0	0	0.0121	Lms-11_26__Lms-13_14	0.81	0	0.0134
KN09__KN10	0	0	0.0121	Lms-11_26__Lms-13_18	0.81	0	0.0152
KN09__KN10	0	0	0.0121	Lms-11_26__Lms-13_19	0.81	0	0.0142
KN09__KN10	0	0	0.0121	Lms-11_26__Lms-13_31	0.81	0	0.0136
KN09__KN10	0	0	0.0121	Lms-11_29__Lms-13_1	0.81	0	0.0129
KN09__KN10	0	0	0.0121	Lms-11_29__Lms-13_13	0.81	0	0.0123
KN09__KN10	0	0	0.0121	Lms-11_29__Lms-13_14	0.81	0	0.0119
KN09__KN10	0	0	0.0121	Lms-11_29__Lms-13_18	0.81	0	0.0134
KN09__KN10	0	0	0.0121	Lms-11_29__Lms-13_19	0.81	0	0.0124
KN09__KN10	0	0	0.0121	Lms-11_29__Lms-13_31	0.81	0	0.0121
KN09__KN10	0	0	0.0121	Lms-11_30__Lms-13_1	0.81	0	0.0095
KN09__KN10	0	0	0.0121	Lms-11_30__Lms-13_13	0.81	0	0.0089
KN09__KN10	0	0	0.0121	Lms-11_30__Lms-13_14	0.81	0	0.0083
KN09__KN10	0	0	0.0121	Lms-11_30__Lms-13_18	0.81	0	0.01
KN09__KN10	0	0	0.0121	Lms-11_30__Lms-13_19	0.81	0	0.0091
KN09__KN10	0	0	0.0121	Lms-11_30__Lms-13_31	0.81	0	0.0085
KN09__KN10	0	0	0.0121	Lms-11_6__Lms-13_1	0.81	0	0.0088
KN09__KN10	0	0	0.0121	Lms-11_6__Lms-13_13	0.81	0	0.0083
KN09__KN10	0	0	0.0121	Lms-11_6__Lms-13_14	0.81	0	0.0082
KN09__KN10	0	0	0.0121	Lms-11_6__Lms-13_18	0.81	0	0.0094
KN09__KN10	0	0	0.0121	Lms-11_6__Lms-13_19	0.81	0	0.0086
KN09__KN10	0	0	0.0121	Lms-11_6__Lms-13_31	0.81	0	0.0082
KN09__KN10	0	0	0.0121	Lms-15_12__Lms-27_1	0.19	1	0.0071
KN09__KN10	0	0	0.0121	Lms-15_12__Lms-27_2	0.19	1	0.0071
KN09__KN10	0	0	0.0121	Lms-15_12__Lms-27_3	0.19	1	0.005
KN09__KN10	0	0	0.0121	Lms-15_12__Lms-27_4	0.19	1	0.0064
KN09__KN10	0	0	0.0121	Lms-15_12__Lms-27_5	0.19	1	0.0075
KN09__KN10	0	0	0.0121	Lms-15_12__Lms-27_6	0.19	1	0.0061
KN09__KN10	0	0	0.0121	Lms-15_20__Lms-27_1	0.19	1	0.0101
KN09__KN10	0	0	0.0121	Lms-15_20__Lms-27_2	0.19	1	0.01
KN09__KN10	0	0	0.0121	Lms-15_20__Lms-27_3	0.19	1	0.0071
KN09__KN10	0	0	0.0121	Lms-15_20__Lms-27_4	0.19	1	0.0093
KN09__KN10	0	0	0.0121	Lms-15_20__Lms-27_5	0.19	1	0.0104
KN09__KN10	0	0	0.0121	Lms-15_20__Lms-27_6	0.19	1	0.0088
KN09__KN10	0	0	0.0121	Lms-15_27__Lms-27_1	0.19	1	0.0089
KN09__KN10	0	0	0.0121	Lms-15_27__Lms-27_2	0.19	1	0.0091
KN09__KN10	0	0	0.0121	Lms-15_27__Lms-27_3	0.19	1	0.0063
KN09__KN10	0	0	0.0121	Lms-15_27__Lms-27_4	0.19	1	0.0083
KN09__KN10	0	0	0.0121	Lms-15_27__Lms-27_5	0.19	1	0.0096
KN09__KN10	0	0	0.0121	Lms-15_27__Lms-27_6	0.19	1	0.0079
KN09__KN10	0	0	0.0121	Lms-15_29__Lms-27_1	0.19	1	0.0112
KN09__KN10	0	0	0.0121	Lms-15_29__Lms-27_2	0.19	1	0.0111
KN09__KN10	0	0	0.0121	Lms-15_29__Lms-27_3	0.19	1	0.0086
KN09__KN10	0	0	0.0121	Lms-15_29__Lms-27_4	0.19	1	0.0103
KN09__KN10	0	0	0.0121	Lms-15_29__Lms-27_5	0.19	1	0.0116
KN09__KN10	0	0	0.0121	Lms-15_29__Lms-27_6	0.19	1	0.0101
KN09__KN10	0	0	0.0121	Lms-15_30__Lms-27_1	0.19	1	0.0111
KN09__KN10	0	0	0.0121	Lms-15_30__Lms-27_2	0.19	1	0.0111
KN09__KN10	0	0	0.0121	Lms-15_30__Lms-27_3	0.19	1	0.0082
KN09__KN10	0	0	0.0121	Lms-15_30__Lms-27_4	0.19	1	0.0105
KN09__KN10	0	0	0.0121	Lms-15_30__Lms-27_5	0.19	1	0.0115
KN09__KN10	0	0	0.0121	Lms-15_30__Lms-27_6	0.19	1	0.0098
KN09__KN10	0	0	0.0121	Lms-18_15__Lms-19_10	8.33	0	0.0158
KN09__KN10	0	0	0.0121	Lms-18_15__Lms-19_15	8.33	0	0.0162
KN09__KN10	0	0	0.0121	Lms-18_15__Lms-19_18	8.33	0	0.0155
KN09__KN10	0	0	0.0121	Lms-18_15__Lms-19_3	8.33	0	0.0151
KN09__KN10	0	0	0.0121	Lms-18_15__Lms-19_5	8.33	0	0.0138
KN09__KN10	0	0	0.0121	Lms-18_15__Lms-19_8	8.33	0	0.0146
KN09__KN10	0	0	0.0121	Lms-18_16__Lms-19_10	8.33	0	0.0159
KN09__KN10	0	0	0.0121	Lms-18_16__Lms-19_15	8.33	0	0.0162
KN09__KN10	0	0	0.0121	Lms-18_16__Lms-19_18	8.33	0	0.0156
KN09__KN10	0	0	0.0121	Lms-18_16__Lms-19_3	8.33	0	0.0152
KN09__KN10	0	0	0.0121	Lms-18_16__Lms-19_5	8.33	0	0.0138
KN09__KN10	0	0	0.0121	Lms-18_16__Lms-19_8	8.33	0	0.0147
KN09__KN10	0	0	0.0121	Lms-18_17__Lms-19_10	8.33	0	0.0162
KN09__KN10	0	0	0.0121	Lms-18_17__Lms-19_15	8.33	0	0.0163
KN09__KN10	0	0	0.0121	Lms-18_17__Lms-19_18	8.33	0	0.0157
KN09__KN10	0	0	0.0121	Lms-18_17__Lms-19_3	8.33	0	0.0154
KN09__KN10	0	0	0.0121	Lms-18_17__Lms-19_5	8.33	0	0.014
KN09__KN10	0	0	0.0121	Lms-18_17__Lms-19_8	8.33	0	0.0148
KN09__KN10	0	0	0.0121	Lms-18_5__Lms-19_10	8.33	0	0.0128
KN09__KN10	0	0	0.0121	Lms-18_5__Lms-19_15	8.33	0	0.0129
KN09__KN10	0	0	0.0121	Lms-18_5__Lms-19_18	8.33	0	0.0123
KN09__KN10	0	0	0.0121	Lms-18_5__Lms-19_3	8.33	0	0.0123
KN09__KN10	0	0	0.0121	Lms-18_5__Lms-19_5	8.33	0	0.0105
KN09__KN10	0	0	0.0121	Lms-18_5__Lms-19_8	8.33	0	0.0112
KN09__KN10	0	0	0.0121	Lms-18_6__Lms-19_10	8.33	0	0.0132
KN09__KN10	0	0	0.0121	Lms-18_6__Lms-19_15	8.33	0	0.0132
KN09__KN10	0	0	0.0121	Lms-18_6__Lms-19_18	8.33	0	0.0129
KN09__KN10	0	0	0.0121	Lms-18_6__Lms-19_3	8.33	0	0.0127
KN09__KN10	0	0	0.0121	Lms-18_6__Lms-19_5	8.33	0	0.0108
KN09__KN10	0	0	0.0121	Lms-18_6__Lms-19_8	8.33	0	0.0116
KN09__KN10	0	0	0.0121	Lms-18_8__Lms-19_10	8.33	0	0.0144
KN09__KN10	0	0	0.0121	Lms-18_8__Lms-19_15	8.33	0	0.0144
KN09__KN10	0	0	0.0121	Lms-18_8__Lms-19_18	8.33	0	0.014
KN09__KN10	0	0	0.0121	Lms-18_8__Lms-19_3	8.33	0	0.0137
KN09__KN10	0	0	0.0121	Lms-18_8__Lms-19_5	8.33	0	0.012
KN09__KN10	0	0	0.0121	Lms-18_8__Lms-19_8	8.33	0	0.0128
KN09__KN10	0	0	0.0121	Lms-2_3__Lms-3_21	4.99	0	0.011
KN09__KN10	0	0	0.0121	Lms-2_3__Lms-3_22	4.99	0	0.0113
KN09__KN10	0	0	0.0121	Lms-2_3__Lms-3_23	4.99	0	0.011
KN09__KN10	0	0	0.0121	Lms-2_3__Lms-3_24	4.99	0	0.0112
KN09__KN10	0	0	0.0121	Lms-2_3__Lms-3_25	4.99	0	0.0109
KN09__KN10	0	0	0.0121	Lms-2_3__Lms-3_26	4.99	0	0.0115
KN09__KN10	0	0	0.0121	Lms-2_3__Lms-3_27	4.99	0	0.0118
KN09__KN10	0	0	0.0121	Lms-2_3__Lms-3_28	4.99	0	0.0107
KN09__KN10	0	0	0.0121	Lms-2_3__Lms-3_29	4.99	0	0.0117
KN09__KN10	0	0	0.0121	Lms-2_3__Lms-3_30	4.99	0	0.012
KN09__KN10	0	0	0.0121	Lms-2_3__Lms-3_11	4.99	0	0.0105
KN09__KN10	0	0	0.0121	Lms-2_3__Lms-3_12	4.99	0	0.0116
KN09__KN10	0	0	0.0121	Lms-2_3__Lms-31_1	3.61	1	0.0095
KN09__KN10	0	0	0.0121	Lms-2_3__Lms-31_9	3.61	1	0.0122
KN09__KN10	0	0	0.0121	Lms-2_3__Lms-31_11	3.61	1	0.0111
KN09__KN10	0	0	0.0121	Lms-2_5__Lms-3_21	4.99	0	0.0114
KN09__KN10	0	0	0.0121	Lms-2_5__Lms-3_22	4.99	0	0.0116
KN09__KN10	0	0	0.0121	Lms-2_5__Lms-3_23	4.99	0	0.0115
KN09__KN10	0	0	0.0121	Lms-2_5__Lms-3_24	4.99	0	0.0117
KN09__KN10	0	0	0.0121	Lms-2_5__Lms-3_25	4.99	0	0.0114
KN09__KN10	0	0	0.0121	Lms-2_5__Lms-3_26	4.99	0	0.012
KN09__KN10	0	0	0.0121	Lms-2_5__Lms-3_27	4.99	0	0.0122
KN09__KN10	0	0	0.0121	Lms-2_5__Lms-3_28	4.99	0	0.0112
KN09__KN10	0	0	0.0121	Lms-2_5__Lms-3_29	4.99	0	0.0122
KN09__KN10	0	0	0.0121	Lms-2_5__Lms-3_30	4.99	0	0.0126
KN09__KN10	0	0	0.0121	Lms-2_5__Lms-3_11	4.99	0	0.0111
KN09__KN10	0	0	0.0121	Lms-2_5__Lms-3_12	4.99	0	0.0121
KN09__KN10	0	0	0.0121	Lms-2_5__Lms-31_1	3.61	1	0.0099
KN09__KN10	0	0	0.0121	Lms-2_5__Lms-31_9	3.61	1	0.0127
KN09__KN10	0	0	0.0121	Lms-2_5__Lms-31_11	3.61	1	0.0116
KN09__KN10	0	0	0.0121	Lms-2_6__Lms-3_21	4.99	0	0.0119
KN09__KN10	0	0	0.0121	Lms-2_6__Lms-3_22	4.99	0	0.0119
KN09__KN10	0	0	0.0121	Lms-2_6__Lms-3_23	4.99	0	0.0117
KN09__KN10	0	0	0.0121	Lms-2_6__Lms-3_24	4.99	0	0.0121
KN09__KN10	0	0	0.0121	Lms-2_6__Lms-3_25	4.99	0	0.0118
KN09__KN10	0	0	0.0121	Lms-2_6__Lms-3_26	4.99	0	0.0122
KN09__KN10	0	0	0.0121	Lms-2_6__Lms-3_27	4.99	0	0.0125
KN09__KN10	0	0	0.0121	Lms-2_6__Lms-3_28	4.99	0	0.0115
KN09__KN10	0	0	0.0121	Lms-2_6__Lms-3_29	4.99	0	0.0124
KN09__KN10	0	0	0.0121	Lms-2_6__Lms-3_30	4.99	0	0.0128
KN09__KN10	0	0	0.0121	Lms-2_6__Lms-3_11	4.99	0	0.0113
KN09__KN10	0	0	0.0121	Lms-2_6__Lms-3_12	4.99	0	0.0125
KN09__KN10	0	0	0.0121	Lms-2_6__Lms-31_1	3.61	1	0.0101
KN09__KN10	0	0	0.0121	Lms-2_6__Lms-31_9	3.61	1	0.013
KN09__KN10	0	0	0.0121	Lms-2_6__Lms-31_11	3.61	1	0.0119
KN09__KN10	0	0	0.0121	Lms-2_7__Lms-3_21	4.99	0	0.0113
KN09__KN10	0	0	0.0121	Lms-2_7__Lms-3_22	4.99	0	0.0115
KN09__KN10	0	0	0.0121	Lms-2_7__Lms-3_23	4.99	0	0.0114
KN09__KN10	0	0	0.0121	Lms-2_7__Lms-3_24	4.99	0	0.0116
KN09__KN10	0	0	0.0121	Lms-2_7__Lms-3_25	4.99	0	0.0113
KN09__KN10	0	0	0.0121	Lms-2_7__Lms-3_26	4.99	0	0.0118
KN09__KN10	0	0	0.0121	Lms-2_7__Lms-3_27	4.99	0	0.0122
KN09__KN10	0	0	0.0121	Lms-2_7__Lms-3_28	4.99	0	0.0111
KN09__KN10	0	0	0.0121	Lms-2_7__Lms-3_29	4.99	0	0.012
KN09__KN10	0	0	0.0121	Lms-2_7__Lms-3_30	4.99	0	0.0124
KN09__KN10	0	0	0.0121	Lms-2_7__Lms-3_11	4.99	0	0.011
KN09__KN10	0	0	0.0121	Lms-2_7__Lms-3_12	4.99	0	0.012
KN09__KN10	0	0	0.0121	Lms-2_7__Lms-31_1	3.61	1	0.0098
KN09__KN10	0	0	0.0121	Lms-2_7__Lms-31_9	3.61	1	0.0127
KN09__KN10	0	0	0.0121	Lms-2_7__Lms-31_11	3.61	1	0.0115
KN09__KN10	0	0	0.0121	Lms-2_8__Lms-3_21	4.99	0	0.0103
KN09__KN10	0	0	0.0121	Lms-2_8__Lms-3_22	4.99	0	0.0105
KN09__KN10	0	0	0.0121	Lms-2_8__Lms-3_23	4.99	0	0.0103
KN09__KN10	0	0	0.0121	Lms-2_8__Lms-3_24	4.99	0	0.0108
KN09__KN10	0	0	0.0121	Lms-2_8__Lms-3_25	4.99	0	0.0103
KN09__KN10	0	0	0.0121	Lms-2_8__Lms-3_26	4.99	0	0.0108
KN09__KN10	0	0	0.0121	Lms-2_8__Lms-3_27	4.99	0	0.0113
KN09__KN10	0	0	0.0121	Lms-2_8__Lms-3_28	4.99	0	0.0102
KN09__KN10	0	0	0.0121	Lms-2_8__Lms-3_29	4.99	0	0.0111
KN09__KN10	0	0	0.0121	Lms-2_8__Lms-3_30	4.99	0	0.0113
KN09__KN10	0	0	0.0121	Lms-2_8__Lms-3_11	4.99	0	0.0099
KN09__KN10	0	0	0.0121	Lms-2_8__Lms-3_12	4.99	0	0.011
KN09__KN10	0	0	0.0121	Lms-2_8__Lms-31_1	3.61	1	0.0085
KN09__KN10	0	0	0.0121	Lms-2_8__Lms-31_9	3.61	1	0.0116
KN09__KN10	0	0	0.0121	Lms-2_8__Lms-31_11	3.61	1	0.0103
KN09__KN10	0	0	0.0121	Lms-29_1__Lms-30_1	9.99	0	0.0127
KN09__KN10	0	0	0.0121	Lms-29_1__Lms-30_2	9.99	0	0.0134
KN09__KN10	0	0	0.0121	Lms-29_1__Lms-30_3	9.99	0	0.0118
KN09__KN10	0	0	0.0121	Lms-29_1__Lms-30_4	9.99	0	0.0127
KN09__KN10	0	0	0.0121	Lms-29_1__Lms-30_5	9.99	0	0.0139
KN09__KN10	0	0	0.0121	Lms-29_1__Lms-30_6	9.99	0	0.0139
KN09__KN10	0	0	0.0121	Lms-29_2__Lms-30_1	9.99	0	0.0124
KN09__KN10	0	0	0.0121	Lms-29_2__Lms-30_2	9.99	0	0.0118
KN09__KN10	0	0	0.0121	Lms-29_2__Lms-30_3	9.99	0	0.0111
KN09__KN10	0	0	0.0121	Lms-29_2__Lms-30_4	9.99	0	0.0114
KN09__KN10	0	0	0.0121	Lms-29_2__Lms-30_5	9.99	0	0.0124
KN09__KN10	0	0	0.0121	Lms-29_2__Lms-30_6	9.99	0	0.0124
KN09__KN10	0	0	0.0121	Lms-29_3__Lms-30_1	9.99	0	0.0127
KN09__KN10	0	0	0.0121	Lms-29_3__Lms-30_2	9.99	0	0.0122
KN09__KN10	0	0	0.0121	Lms-29_3__Lms-30_3	9.99	0	0.0114
KN09__KN10	0	0	0.0121	Lms-29_3__Lms-30_4	9.99	0	0.0118
KN09__KN10	0	0	0.0121	Lms-29_3__Lms-30_5	9.99	0	0.0127
KN09__KN10	0	0	0.0121	Lms-29_3__Lms-30_6	9.99	0	0.0128
KN09__KN10	0	0	0.0121	Lms-29_5__Lms-30_1	9.99	0	0.0124
KN09__KN10	0	0	0.0121	Lms-29_5__Lms-30_2	9.99	0	0.0129
KN09__KN10	0	0	0.0121	Lms-29_5__Lms-30_3	9.99	0	0.0115
KN09__KN10	0	0	0.0121	Lms-29_5__Lms-30_4	9.99	0	0.0123
KN09__KN10	0	0	0.0121	Lms-29_5__Lms-30_5	9.99	0	0.0136
KN09__KN10	0	0	0.0121	Lms-29_5__Lms-30_6	9.99	0	0.0136
KN09__KN10	0	0	0.0121	Lms-29_6__Lms-30_1	9.99	0	0.0132
KN09__KN10	0	0	0.0121	Lms-29_6__Lms-30_2	9.99	0	0.0128
KN09__KN10	0	0	0.0121	Lms-29_6__Lms-30_3	9.99	0	0.0119
KN09__KN10	0	0	0.0121	Lms-29_6__Lms-30_4	9.99	0	0.0124
KN09__KN10	0	0	0.0121	Lms-29_6__Lms-30_5	9.99	0	0.0133
KN09__KN10	0	0	0.0121	Lms-29_6__Lms-30_6	9.99	0	0.0134
KN09__KN10	0	0	0.0121	Lms-2_19__Lms-3_21	4.99	0	0.0062
KN09__KN10	0	0	0.0121	Lms-2_19__Lms-3_22	4.99	0	0.0061
KN09__KN10	0	0	0.0121	Lms-2_19__Lms-3_23	4.99	0	0.0059
KN09__KN10	0	0	0.0121	Lms-2_19__Lms-3_24	4.99	0	0.0061
KN09__KN10	0	0	0.0121	Lms-2_19__Lms-3_25	4.99	0	0.0059
KN09__KN10	0	0	0.0121	Lms-2_19__Lms-3_26	4.99	0	0.0064
KN09__KN10	0	0	0.0121	Lms-2_19__Lms-3_27	4.99	0	0.0068
KN09__KN10	0	0	0.0121	Lms-2_19__Lms-3_28	4.99	0	0.0057
KN09__KN10	0	0	0.0121	Lms-2_19__Lms-3_29	4.99	0	0.0067
KN09__KN10	0	0	0.0121	Lms-2_19__Lms-3_30	4.99	0	0.007
KN09__KN10	0	0	0.0121	Lms-2_19__Lms-3_11	4.99	0	0.0055
KN09__KN10	0	0	0.0121	Lms-2_19__Lms-3_12	4.99	0	0.0065
KN09__KN10	0	0	0.0121	Lms-2_19__Lms-31_1	3.61	1	0.005
KN09__KN10	0	0	0.0121	Lms-2_19__Lms-31_9	3.61	1	0.0072
KN09__KN10	0	0	0.0121	Lms-2_19__Lms-31_11	3.61	1	0.0064
KN09__KN10	0	0	0.0121	Lms-3_21__Lms-31_1	8.15	1	0.006
KN09__KN10	0	0	0.0121	Lms-3_21__Lms-31_9	8.15	1	0.0086
KN09__KN10	0	0	0.0121	Lms-3_21__Lms-31_11	8.15	1	0.0077
KN09__KN10	0	0	0.0121	Lms-3_22__Lms-31_1	8.15	1	0.0058
KN09__KN10	0	0	0.0121	Lms-3_22__Lms-31_9	8.15	1	0.0087
KN09__KN10	0	0	0.0121	Lms-3_22__Lms-31_11	8.15	1	0.0077
KN09__KN10	0	0	0.0121	Lms-3_23__Lms-31_1	8.15	1	0.0057
KN09__KN10	0	0	0.0121	Lms-3_23__Lms-31_9	8.15	1	0.0086
KN09__KN10	0	0	0.0121	Lms-3_23__Lms-31_11	8.15	1	0.0074
KN09__KN10	0	0	0.0121	Lms-3_24__Lms-31_1	8.15	1	0.0058
KN09__KN10	0	0	0.0121	Lms-3_24__Lms-31_9	8.15	1	0.0088
KN09__KN10	0	0	0.0121	Lms-3_24__Lms-31_11	8.15	1	0.0076
KN09__KN10	0	0	0.0121	Lms-3_25__Lms-31_1	8.15	1	0.0057
KN09__KN10	0	0	0.0121	Lms-3_25__Lms-31_9	8.15	1	0.0085
KN09__KN10	0	0	0.0121	Lms-3_25__Lms-31_11	8.15	1	0.0075
KN09__KN10	0	0	0.0121	Lms-3_26__Lms-31_1	8.15	1	0.0062
KN09__KN10	0	0	0.0121	Lms-3_26__Lms-31_9	8.15	1	0.0089
KN09__KN10	0	0	0.0121	Lms-3_26__Lms-31_11	8.15	1	0.008
KN09__KN10	0	0	0.0121	Lms-3_27__Lms-31_1	8.15	1	0.0064
KN09__KN10	0	0	0.0121	Lms-3_27__Lms-31_9	8.15	1	0.0093
KN09__KN10	0	0	0.0121	Lms-3_27__Lms-31_11	8.15	1	0.0083
KN09__KN10	0	0	0.0121	Lms-3_28__Lms-31_1	8.15	1	0.0055
KN09__KN10	0	0	0.0121	Lms-3_28__Lms-31_9	8.15	1	0.0084
KN09__KN10	0	0	0.0121	Lms-3_28__Lms-31_11	8.15	1	0.0071
KN09__KN10	0	0	0.0121	Lms-3_29__Lms-31_1	8.15	1	0.0064
KN09__KN10	0	0	0.0121	Lms-3_29__Lms-31_9	8.15	1	0.0093
KN09__KN10	0	0	0.0121	Lms-3_29__Lms-31_11	8.15	1	0.0082
KN09__KN10	0	0	0.0121	Lms-3_30__Lms-31_1	8.15	1	0.0068
KN09__KN10	0	0	0.0121	Lms-3_30__Lms-31_9	8.15	1	0.0097
KN09__KN10	0	0	0.0121	Lms-3_30__Lms-31_11	8.15	1	0.0085
KN09__KN10	0	0	0.0121	Lms-3_11__Lms-31_1	8.15	1	0.0054
KN09__KN10	0	0	0.0121	Lms-3_11__Lms-31_9	8.15	1	0.0081
KN09__KN10	0	0	0.0121	Lms-3_11__Lms-31_11	8.15	1	0.0071
KN09__KN10	0	0	0.0121	Lms-3_12__Lms-31_1	8.15	1	0.0063
KN09__KN10	0	0	0.0121	Lms-3_12__Lms-31_9	8.15	1	0.0093
KN09__KN10	0	0	0.0121	Lms-3_12__Lms-31_11	8.15	1	0.0081
KN09__KN10	0	0	0.0121	Lms-27_1__Lms-41_2	0.19	1	0.0084
KN09__KN10	0	0	0.0121	Lms-27_1__Lms-41_4	0.19	1	0.0075
KN09__KN10	0	0	0.0121	Lms-27_1__Lms-41_5	0.19	1	0.0082
KN09__KN10	0	0	0.0121	Lms-27_1__Lms-41_6	0.19	1	0.0071
KN09__KN10	0	0	0.0121	Lms-27_2__Lms-41_2	0.19	1	0.0085
KN09__KN10	0	0	0.0121	Lms-27_2__Lms-41_4	0.19	1	0.0075
KN09__KN10	0	0	0.0121	Lms-27_2__Lms-41_5	0.19	1	0.0083
KN09__KN10	0	0	0.0121	Lms-27_2__Lms-41_6	0.19	1	0.0071
KN09__KN10	0	0	0.0121	Lms-27_3__Lms-41_2	0.19	1	0.006
KN09__KN10	0	0	0.0121	Lms-27_3__Lms-41_4	0.19	1	0.0054
KN09__KN10	0	0	0.0121	Lms-27_3__Lms-41_5	0.19	1	0.0058
KN09__KN10	0	0	0.0121	Lms-27_3__Lms-41_6	0.19	1	0.0052
KN09__KN10	0	0	0.0121	Lms-27_4__Lms-41_2	0.19	1	0.0076
KN09__KN10	0	0	0.0121	Lms-27_4__Lms-41_4	0.19	1	0.0067
KN09__KN10	0	0	0.0121	Lms-27_4__Lms-41_5	0.19	1	0.0076
KN09__KN10	0	0	0.0121	Lms-27_4__Lms-41_6	0.19	1	0.0063
KN09__KN10	0	0	0.0121	Lms-27_5__Lms-41_2	0.19	1	0.0088
KN09__KN10	0	0	0.0121	Lms-27_5__Lms-41_4	0.19	1	0.0079
KN09__KN10	0	0	0.0121	Lms-27_5__Lms-41_5	0.19	1	0.0087
KN09__KN10	0	0	0.0121	Lms-27_5__Lms-41_6	0.19	1	0.0075
KN09__KN10	0	0	0.0121	Lms-27_6__Lms-41_2	0.19	1	0.0075
KN09__KN10	0	0	0.0121	Lms-27_6__Lms-41_4	0.19	1	0.0065
KN09__KN10	0	0	0.0121	Lms-27_6__Lms-41_5	0.19	1	0.0072
KN09__KN10	0	0	0.0121	Lms-27_6__Lms-41_6	0.19	1	0.0062
KN09__KN10	0	0	0.0121	Lms-39_2__Lms-40_3	5.23	0	0.009
KN09__KN10	0	0	0.0121	Lms-39_2__Lms-40_5	5.23	0	0.008
KN09__KN10	0	0	0.0121	Lms-39_2__Lms-40_6	5.23	0	0.0092
KN09__KN10	0	0	0.0121	Lms-39_3__Lms-40_3	5.23	0	0.0076
KN09__KN10	0	0	0.0121	Lms-39_3__Lms-40_5	5.23	0	0.007
KN09__KN10	0	0	0.0121	Lms-39_3__Lms-40_6	5.23	0	0.0077
KN09__KN10	0	0	0.0121	Lms-39_5__Lms-40_3	5.23	0	0.0086
KN09__KN10	0	0	0.0121	Lms-39_5__Lms-40_5	5.23	0	0.0074
KN09__KN10	0	0	0.0121	Lms-39_5__Lms-40_6	5.23	0	0.0087
KN09__KN10	0	0	0.0121	Lms-39_6__Lms-40_3	5.23	0	0.0076
KN09__KN10	0	0	0.0121	Lms-39_6__Lms-40_5	5.23	0	0.0067
KN09__KN08	0	0	0.0131	Lms-39_6__Lms-40_6	5.23	0	0.0077
KN09__KN08	0	0	0.0131	Lms-11_26__Lms-13_1	0.81	0	0.0146
KN09__KN08	0	0	0.0131	Lms-11_26__Lms-13_13	0.81	0	0.014
KN09__KN08	0	0	0.0131	Lms-11_26__Lms-13_14	0.81	0	0.0134
KN09__KN08	0	0	0.0131	Lms-11_26__Lms-13_18	0.81	0	0.0152
KN09__KN08	0	0	0.0131	Lms-11_26__Lms-13_19	0.81	0	0.0142
KN09__KN08	0	0	0.0131	Lms-11_26__Lms-13_31	0.81	0	0.0136
KN09__KN08	0	0	0.0131	Lms-11_29__Lms-13_1	0.81	0	0.0129
KN09__KN08	0	0	0.0131	Lms-11_29__Lms-13_13	0.81	0	0.0123
KN09__KN08	0	0	0.0131	Lms-11_29__Lms-13_14	0.81	0	0.0119
KN09__KN08	0	0	0.0131	Lms-11_29__Lms-13_18	0.81	0	0.0134
KN09__KN08	0	0	0.0131	Lms-11_29__Lms-13_19	0.81	0	0.0124
KN09__KN08	0	0	0.0131	Lms-11_29__Lms-13_31	0.81	0	0.0121
KN09__KN08	0	0	0.0131	Lms-11_30__Lms-13_1	0.81	0	0.0095
KN09__KN08	0	0	0.0131	Lms-11_30__Lms-13_13	0.81	0	0.0089
KN09__KN08	0	0	0.0131	Lms-11_30__Lms-13_14	0.81	0	0.0083
KN09__KN08	0	0	0.0131	Lms-11_30__Lms-13_18	0.81	0	0.01
KN09__KN08	0	0	0.0131	Lms-11_30__Lms-13_19	0.81	0	0.0091
KN09__KN08	0	0	0.0131	Lms-11_30__Lms-13_31	0.81	0	0.0085
KN09__KN08	0	0	0.0131	Lms-11_6__Lms-13_1	0.81	0	0.0088
KN09__KN08	0	0	0.0131	Lms-11_6__Lms-13_13	0.81	0	0.0083
KN09__KN08	0	0	0.0131	Lms-11_6__Lms-13_14	0.81	0	0.0082
KN09__KN08	0	0	0.0131	Lms-11_6__Lms-13_18	0.81	0	0.0094
KN09__KN08	0	0	0.0131	Lms-11_6__Lms-13_19	0.81	0	0.0086
KN09__KN08	0	0	0.0131	Lms-11_6__Lms-13_31	0.81	0	0.0082
KN09__KN08	0	0	0.0131	Lms-15_12__Lms-27_1	0.19	1	0.0071
KN09__KN08	0	0	0.0131	Lms-15_12__Lms-27_2	0.19	1	0.0071
KN09__KN08	0	0	0.0131	Lms-15_12__Lms-27_3	0.19	1	0.005
KN09__KN08	0	0	0.0131	Lms-15_12__Lms-27_4	0.19	1	0.0064
KN09__KN08	0	0	0.0131	Lms-15_12__Lms-27_5	0.19	1	0.0075
KN09__KN08	0	0	0.0131	Lms-15_12__Lms-27_6	0.19	1	0.0061
KN09__KN08	0	0	0.0131	Lms-15_20__Lms-27_1	0.19	1	0.0101
KN09__KN08	0	0	0.0131	Lms-15_20__Lms-27_2	0.19	1	0.01
KN09__KN08	0	0	0.0131	Lms-15_20__Lms-27_3	0.19	1	0.0071
KN09__KN08	0	0	0.0131	Lms-15_20__Lms-27_4	0.19	1	0.0093
KN09__KN08	0	0	0.0131	Lms-15_20__Lms-27_5	0.19	1	0.0104
KN09__KN08	0	0	0.0131	Lms-15_20__Lms-27_6	0.19	1	0.0088
KN09__KN08	0	0	0.0131	Lms-15_27__Lms-27_1	0.19	1	0.0089
KN09__KN08	0	0	0.0131	Lms-15_27__Lms-27_2	0.19	1	0.0091
KN09__KN08	0	0	0.0131	Lms-15_27__Lms-27_3	0.19	1	0.0063
KN09__KN08	0	0	0.0131	Lms-15_27__Lms-27_4	0.19	1	0.0083
KN09__KN08	0	0	0.0131	Lms-15_27__Lms-27_5	0.19	1	0.0096
KN09__KN08	0	0	0.0131	Lms-15_27__Lms-27_6	0.19	1	0.0079
KN09__KN08	0	0	0.0131	Lms-15_29__Lms-27_1	0.19	1	0.0112
KN09__KN08	0	0	0.0131	Lms-15_29__Lms-27_2	0.19	1	0.0111
KN09__KN08	0	0	0.0131	Lms-15_29__Lms-27_3	0.19	1	0.0086
KN09__KN08	0	0	0.0131	Lms-15_29__Lms-27_4	0.19	1	0.0103
KN09__KN08	0	0	0.0131	Lms-15_29__Lms-27_5	0.19	1	0.0116
KN09__KN08	0	0	0.0131	Lms-15_29__Lms-27_6	0.19	1	0.0101
KN09__KN08	0	0	0.0131	Lms-15_30__Lms-27_1	0.19	1	0.0111
KN09__KN08	0	0	0.0131	Lms-15_30__Lms-27_2	0.19	1	0.0111
KN09__KN08	0	0	0.0131	Lms-15_30__Lms-27_3	0.19	1	0.0082
KN09__KN08	0	0	0.0131	Lms-15_30__Lms-27_4	0.19	1	0.0105
KN09__KN08	0	0	0.0131	Lms-15_30__Lms-27_5	0.19	1	0.0115
KN09__KN08	0	0	0.0131	Lms-15_30__Lms-27_6	0.19	1	0.0098
KN09__KN08	0	0	0.0131	Lms-18_15__Lms-19_10	8.33	0	0.0158
KN09__KN08	0	0	0.0131	Lms-18_15__Lms-19_15	8.33	0	0.0162
KN09__KN08	0	0	0.0131	Lms-18_15__Lms-19_18	8.33	0	0.0155
KN09__KN08	0	0	0.0131	Lms-18_15__Lms-19_3	8.33	0	0.0151
KN09__KN08	0	0	0.0131	Lms-18_15__Lms-19_5	8.33	0	0.0138
KN09__KN08	0	0	0.0131	Lms-18_15__Lms-19_8	8.33	0	0.0146
KN09__KN08	0	0	0.0131	Lms-18_16__Lms-19_10	8.33	0	0.0159
KN09__KN08	0	0	0.0131	Lms-18_16__Lms-19_15	8.33	0	0.0162
KN09__KN08	0	0	0.0131	Lms-18_16__Lms-19_18	8.33	0	0.0156
KN09__KN08	0	0	0.0131	Lms-18_16__Lms-19_3	8.33	0	0.0152
KN09__KN08	0	0	0.0131	Lms-18_16__Lms-19_5	8.33	0	0.0138
KN09__KN08	0	0	0.0131	Lms-18_16__Lms-19_8	8.33	0	0.0147
KN09__KN08	0	0	0.0131	Lms-18_17__Lms-19_10	8.33	0	0.0162
KN09__KN08	0	0	0.0131	Lms-18_17__Lms-19_15	8.33	0	0.0163
KN09__KN08	0	0	0.0131	Lms-18_17__Lms-19_18	8.33	0	0.0157
KN09__KN08	0	0	0.0131	Lms-18_17__Lms-19_3	8.33	0	0.0154
KN09__KN08	0	0	0.0131	Lms-18_17__Lms-19_5	8.33	0	0.014
KN09__KN08	0	0	0.0131	Lms-18_17__Lms-19_8	8.33	0	0.0148
KN09__KN08	0	0	0.0131	Lms-18_5__Lms-19_10	8.33	0	0.0128
KN09__KN08	0	0	0.0131	Lms-18_5__Lms-19_15	8.33	0	0.0129
KN09__KN08	0	0	0.0131	Lms-18_5__Lms-19_18	8.33	0	0.0123
KN09__KN08	0	0	0.0131	Lms-18_5__Lms-19_3	8.33	0	0.0123
KN09__KN08	0	0	0.0131	Lms-18_5__Lms-19_5	8.33	0	0.0105
KN09__KN08	0	0	0.0131	Lms-18_5__Lms-19_8	8.33	0	0.0112
KN09__KN08	0	0	0.0131	Lms-18_6__Lms-19_10	8.33	0	0.0132
KN09__KN08	0	0	0.0131	Lms-18_6__Lms-19_15	8.33	0	0.0132
KN09__KN08	0	0	0.0131	Lms-18_6__Lms-19_18	8.33	0	0.0129
KN09__KN08	0	0	0.0131	Lms-18_6__Lms-19_3	8.33	0	0.0127
KN09__KN08	0	0	0.0131	Lms-18_6__Lms-19_5	8.33	0	0.0108
KN09__KN08	0	0	0.0131	Lms-18_6__Lms-19_8	8.33	0	0.0116
KN09__KN08	0	0	0.0131	Lms-18_8__Lms-19_10	8.33	0	0.0144
KN09__KN08	0	0	0.0131	Lms-18_8__Lms-19_15	8.33	0	0.0144
KN09__KN08	0	0	0.0131	Lms-18_8__Lms-19_18	8.33	0	0.014
KN09__KN08	0	0	0.0131	Lms-18_8__Lms-19_3	8.33	0	0.0137
KN09__KN08	0	0	0.0131	Lms-18_8__Lms-19_5	8.33	0	0.012
KN09__KN08	0	0	0.0131	Lms-18_8__Lms-19_8	8.33	0	0.0128
KN09__KN08	0	0	0.0131	Lms-2_3__Lms-3_21	4.99	0	0.011
KN09__KN08	0	0	0.0131	Lms-2_3__Lms-3_22	4.99	0	0.0113
KN09__KN08	0	0	0.0131	Lms-2_3__Lms-3_23	4.99	0	0.011
KN09__KN08	0	0	0.0131	Lms-2_3__Lms-3_24	4.99	0	0.0112
KN09__KN08	0	0	0.0131	Lms-2_3__Lms-3_25	4.99	0	0.0109
KN09__KN08	0	0	0.0131	Lms-2_3__Lms-3_26	4.99	0	0.0115
KN09__KN08	0	0	0.0131	Lms-2_3__Lms-3_27	4.99	0	0.0118
KN09__KN08	0	0	0.0131	Lms-2_3__Lms-3_28	4.99	0	0.0107
KN09__KN08	0	0	0.0131	Lms-2_3__Lms-3_29	4.99	0	0.0117
KN09__KN08	0	0	0.0131	Lms-2_3__Lms-3_30	4.99	0	0.012
KN09__KN08	0	0	0.0131	Lms-2_3__Lms-3_11	4.99	0	0.0105
KN09__KN08	0	0	0.0131	Lms-2_3__Lms-3_12	4.99	0	0.0116
KN09__KN08	0	0	0.0131	Lms-2_3__Lms-31_1	3.61	1	0.0095
KN09__KN08	0	0	0.0131	Lms-2_3__Lms-31_9	3.61	1	0.0122
KN09__KN08	0	0	0.0131	Lms-2_3__Lms-31_11	3.61	1	0.0111
KN09__KN08	0	0	0.0131	Lms-2_5__Lms-3_21	4.99	0	0.0114
KN09__KN08	0	0	0.0131	Lms-2_5__Lms-3_22	4.99	0	0.0116
KN09__KN08	0	0	0.0131	Lms-2_5__Lms-3_23	4.99	0	0.0115
KN09__KN08	0	0	0.0131	Lms-2_5__Lms-3_24	4.99	0	0.0117
KN09__KN08	0	0	0.0131	Lms-2_5__Lms-3_25	4.99	0	0.0114
KN09__KN08	0	0	0.0131	Lms-2_5__Lms-3_26	4.99	0	0.012
KN09__KN08	0	0	0.0131	Lms-2_5__Lms-3_27	4.99	0	0.0122
KN09__KN08	0	0	0.0131	Lms-2_5__Lms-3_28	4.99	0	0.0112
KN09__KN08	0	0	0.0131	Lms-2_5__Lms-3_29	4.99	0	0.0122
KN09__KN08	0	0	0.0131	Lms-2_5__Lms-3_30	4.99	0	0.0126
KN09__KN08	0	0	0.0131	Lms-2_5__Lms-3_11	4.99	0	0.0111
KN09__KN08	0	0	0.0131	Lms-2_5__Lms-3_12	4.99	0	0.0121
KN09__KN08	0	0	0.0131	Lms-2_5__Lms-31_1	3.61	1	0.0099
KN09__KN08	0	0	0.0131	Lms-2_5__Lms-31_9	3.61	1	0.0127
KN09__KN08	0	0	0.0131	Lms-2_5__Lms-31_11	3.61	1	0.0116
KN09__KN08	0	0	0.0131	Lms-2_6__Lms-3_21	4.99	0	0.0119
KN09__KN08	0	0	0.0131	Lms-2_6__Lms-3_22	4.99	0	0.0119
KN09__KN08	0	0	0.0131	Lms-2_6__Lms-3_23	4.99	0	0.0117
KN09__KN08	0	0	0.0131	Lms-2_6__Lms-3_24	4.99	0	0.0121
KN09__KN08	0	0	0.0131	Lms-2_6__Lms-3_25	4.99	0	0.0118
KN09__KN08	0	0	0.0131	Lms-2_6__Lms-3_26	4.99	0	0.0122
KN09__KN08	0	0	0.0131	Lms-2_6__Lms-3_27	4.99	0	0.0125
KN09__KN08	0	0	0.0131	Lms-2_6__Lms-3_28	4.99	0	0.0115
KN09__KN08	0	0	0.0131	Lms-2_6__Lms-3_29	4.99	0	0.0124
KN09__KN08	0	0	0.0131	Lms-2_6__Lms-3_30	4.99	0	0.0128
KN09__KN08	0	0	0.0131	Lms-2_6__Lms-3_11	4.99	0	0.0113
KN09__KN08	0	0	0.0131	Lms-2_6__Lms-3_12	4.99	0	0.0125
KN09__KN08	0	0	0.0131	Lms-2_6__Lms-31_1	3.61	1	0.0101
KN09__KN08	0	0	0.0131	Lms-2_6__Lms-31_9	3.61	1	0.013
KN09__KN08	0	0	0.0131	Lms-2_6__Lms-31_11	3.61	1	0.0119
KN09__KN08	0	0	0.0131	Lms-2_7__Lms-3_21	4.99	0	0.0113
KN09__KN08	0	0	0.0131	Lms-2_7__Lms-3_22	4.99	0	0.0115
KN09__KN08	0	0	0.0131	Lms-2_7__Lms-3_23	4.99	0	0.0114
KN09__KN08	0	0	0.0131	Lms-2_7__Lms-3_24	4.99	0	0.0116
KN09__KN08	0	0	0.0131	Lms-2_7__Lms-3_25	4.99	0	0.0113
KN09__KN08	0	0	0.0131	Lms-2_7__Lms-3_26	4.99	0	0.0118
KN09__KN08	0	0	0.0131	Lms-2_7__Lms-3_27	4.99	0	0.0122
KN09__KN08	0	0	0.0131	Lms-2_7__Lms-3_28	4.99	0	0.0111
KN09__KN08	0	0	0.0131	Lms-2_7__Lms-3_29	4.99	0	0.012
KN09__KN08	0	0	0.0131	Lms-2_7__Lms-3_30	4.99	0	0.0124
KN09__KN08	0	0	0.0131	Lms-2_7__Lms-3_11	4.99	0	0.011
KN09__KN08	0	0	0.0131	Lms-2_7__Lms-3_12	4.99	0	0.012
KN09__KN08	0	0	0.0131	Lms-2_7__Lms-31_1	3.61	1	0.0098
KN09__KN08	0	0	0.0131	Lms-2_7__Lms-31_9	3.61	1	0.0127
KN09__KN08	0	0	0.0131	Lms-2_7__Lms-31_11	3.61	1	0.0115
KN09__KN08	0	0	0.0131	Lms-2_8__Lms-3_21	4.99	0	0.0103
KN09__KN08	0	0	0.0131	Lms-2_8__Lms-3_22	4.99	0	0.0105
KN09__KN08	0	0	0.0131	Lms-2_8__Lms-3_23	4.99	0	0.0103
KN09__KN08	0	0	0.0131	Lms-2_8__Lms-3_24	4.99	0	0.0108
KN09__KN08	0	0	0.0131	Lms-2_8__Lms-3_25	4.99	0	0.0103
KN09__KN08	0	0	0.0131	Lms-2_8__Lms-3_26	4.99	0	0.0108
KN09__KN08	0	0	0.0131	Lms-2_8__Lms-3_27	4.99	0	0.0113
KN09__KN08	0	0	0.0131	Lms-2_8__Lms-3_28	4.99	0	0.0102
KN09__KN08	0	0	0.0131	Lms-2_8__Lms-3_29	4.99	0	0.0111
KN09__KN08	0	0	0.0131	Lms-2_8__Lms-3_30	4.99	0	0.0113
KN09__KN08	0	0	0.0131	Lms-2_8__Lms-3_11	4.99	0	0.0099
KN09__KN08	0	0	0.0131	Lms-2_8__Lms-3_12	4.99	0	0.011
KN09__KN08	0	0	0.0131	Lms-2_8__Lms-31_1	3.61	1	0.0085
KN09__KN08	0	0	0.0131	Lms-2_8__Lms-31_9	3.61	1	0.0116
KN09__KN08	0	0	0.0131	Lms-2_8__Lms-31_11	3.61	1	0.0103
KN09__KN08	0	0	0.0131	Lms-29_1__Lms-30_1	9.99	0	0.0127
KN09__KN08	0	0	0.0131	Lms-29_1__Lms-30_2	9.99	0	0.0134
KN09__KN08	0	0	0.0131	Lms-29_1__Lms-30_3	9.99	0	0.0118
KN09__KN08	0	0	0.0131	Lms-29_1__Lms-30_4	9.99	0	0.0127
KN09__KN08	0	0	0.0131	Lms-29_1__Lms-30_5	9.99	0	0.0139
KN09__KN08	0	0	0.0131	Lms-29_1__Lms-30_6	9.99	0	0.0139
KN09__KN08	0	0	0.0131	Lms-29_2__Lms-30_1	9.99	0	0.0124
KN09__KN08	0	0	0.0131	Lms-29_2__Lms-30_2	9.99	0	0.0118
KN09__KN08	0	0	0.0131	Lms-29_2__Lms-30_3	9.99	0	0.0111
KN09__KN08	0	0	0.0131	Lms-29_2__Lms-30_4	9.99	0	0.0114
KN09__KN08	0	0	0.0131	Lms-29_2__Lms-30_5	9.99	0	0.0124
KN09__KN08	0	0	0.0131	Lms-29_2__Lms-30_6	9.99	0	0.0124
KN09__KN08	0	0	0.0131	Lms-29_3__Lms-30_1	9.99	0	0.0127
KN09__KN08	0	0	0.0131	Lms-29_3__Lms-30_2	9.99	0	0.0122
KN09__KN08	0	0	0.0131	Lms-29_3__Lms-30_3	9.99	0	0.0114
KN09__KN08	0	0	0.0131	Lms-29_3__Lms-30_4	9.99	0	0.0118
KN09__KN08	0	0	0.0131	Lms-29_3__Lms-30_5	9.99	0	0.0127
KN09__KN08	0	0	0.0131	Lms-29_3__Lms-30_6	9.99	0	0.0128
KN09__KN08	0	0	0.0131	Lms-29_5__Lms-30_1	9.99	0	0.0124
KN09__KN08	0	0	0.0131	Lms-29_5__Lms-30_2	9.99	0	0.0129
KN09__KN08	0	0	0.0131	Lms-29_5__Lms-30_3	9.99	0	0.0115
KN09__KN08	0	0	0.0131	Lms-29_5__Lms-30_4	9.99	0	0.0123
KN09__KN08	0	0	0.0131	Lms-29_5__Lms-30_5	9.99	0	0.0136
KN09__KN08	0	0	0.0131	Lms-29_5__Lms-30_6	9.99	0	0.0136
KN09__KN08	0	0	0.0131	Lms-29_6__Lms-30_1	9.99	0	0.0132
KN09__KN08	0	0	0.0131	Lms-29_6__Lms-30_2	9.99	0	0.0128
KN09__KN08	0	0	0.0131	Lms-29_6__Lms-30_3	9.99	0	0.0119
KN09__KN08	0	0	0.0131	Lms-29_6__Lms-30_4	9.99	0	0.0124
KN09__KN08	0	0	0.0131	Lms-29_6__Lms-30_5	9.99	0	0.0133
KN09__KN08	0	0	0.0131	Lms-29_6__Lms-30_6	9.99	0	0.0134
KN09__KN08	0	0	0.0131	Lms-2_19__Lms-3_21	4.99	0	0.0062
KN09__KN08	0	0	0.0131	Lms-2_19__Lms-3_22	4.99	0	0.0061
KN09__KN08	0	0	0.0131	Lms-2_19__Lms-3_23	4.99	0	0.0059
KN09__KN08	0	0	0.0131	Lms-2_19__Lms-3_24	4.99	0	0.0061
KN09__KN08	0	0	0.0131	Lms-2_19__Lms-3_25	4.99	0	0.0059
KN09__KN08	0	0	0.0131	Lms-2_19__Lms-3_26	4.99	0	0.0064
KN09__KN08	0	0	0.0131	Lms-2_19__Lms-3_27	4.99	0	0.0068
KN09__KN08	0	0	0.0131	Lms-2_19__Lms-3_28	4.99	0	0.0057
KN09__KN08	0	0	0.0131	Lms-2_19__Lms-3_29	4.99	0	0.0067
KN09__KN08	0	0	0.0131	Lms-2_19__Lms-3_30	4.99	0	0.007
KN09__KN08	0	0	0.0131	Lms-2_19__Lms-3_11	4.99	0	0.0055
KN09__KN08	0	0	0.0131	Lms-2_19__Lms-3_12	4.99	0	0.0065
KN09__KN08	0	0	0.0131	Lms-2_19__Lms-31_1	3.61	1	0.005
KN09__KN08	0	0	0.0131	Lms-2_19__Lms-31_9	3.61	1	0.0072
KN09__KN08	0	0	0.0131	Lms-2_19__Lms-31_11	3.61	1	0.0064
KN09__KN08	0	0	0.0131	Lms-3_21__Lms-31_1	8.15	1	0.006
KN09__KN08	0	0	0.0131	Lms-3_21__Lms-31_9	8.15	1	0.0086
KN09__KN08	0	0	0.0131	Lms-3_21__Lms-31_11	8.15	1	0.0077
KN09__KN08	0	0	0.0131	Lms-3_22__Lms-31_1	8.15	1	0.0058
KN09__KN08	0	0	0.0131	Lms-3_22__Lms-31_9	8.15	1	0.0087
KN09__KN08	0	0	0.0131	Lms-3_22__Lms-31_11	8.15	1	0.0077
KN09__KN08	0	0	0.0131	Lms-3_23__Lms-31_1	8.15	1	0.0057
KN09__KN08	0	0	0.0131	Lms-3_23__Lms-31_9	8.15	1	0.0086
KN09__KN08	0	0	0.0131	Lms-3_23__Lms-31_11	8.15	1	0.0074
KN09__KN08	0	0	0.0131	Lms-3_24__Lms-31_1	8.15	1	0.0058
KN09__KN08	0	0	0.0131	Lms-3_24__Lms-31_9	8.15	1	0.0088
KN09__KN08	0	0	0.0131	Lms-3_24__Lms-31_11	8.15	1	0.0076
KN09__KN08	0	0	0.0131	Lms-3_25__Lms-31_1	8.15	1	0.0057
KN09__KN08	0	0	0.0131	Lms-3_25__Lms-31_9	8.15	1	0.0085
KN09__KN08	0	0	0.0131	Lms-3_25__Lms-31_11	8.15	1	0.0075
KN09__KN08	0	0	0.0131	Lms-3_26__Lms-31_1	8.15	1	0.0062
KN09__KN08	0	0	0.0131	Lms-3_26__Lms-31_9	8.15	1	0.0089
KN09__KN08	0	0	0.0131	Lms-3_26__Lms-31_11	8.15	1	0.008
KN09__KN08	0	0	0.0131	Lms-3_27__Lms-31_1	8.15	1	0.0064
KN09__KN08	0	0	0.0131	Lms-3_27__Lms-31_9	8.15	1	0.0093
KN09__KN08	0	0	0.0131	Lms-3_27__Lms-31_11	8.15	1	0.0083
KN09__KN08	0	0	0.0131	Lms-3_28__Lms-31_1	8.15	1	0.0055
KN09__KN08	0	0	0.0131	Lms-3_28__Lms-31_9	8.15	1	0.0084
KN09__KN08	0	0	0.0131	Lms-3_28__Lms-31_11	8.15	1	0.0071
KN09__KN08	0	0	0.0131	Lms-3_29__Lms-31_1	8.15	1	0.0064
KN09__KN08	0	0	0.0131	Lms-3_29__Lms-31_9	8.15	1	0.0093
KN09__KN08	0	0	0.0131	Lms-3_29__Lms-31_11	8.15	1	0.0082
KN09__KN08	0	0	0.0131	Lms-3_30__Lms-31_1	8.15	1	0.0068
KN09__KN08	0	0	0.0131	Lms-3_30__Lms-31_9	8.15	1	0.0097
KN09__KN08	0	0	0.0131	Lms-3_30__Lms-31_11	8.15	1	0.0085
KN09__KN08	0	0	0.0131	Lms-3_11__Lms-31_1	8.15	1	0.0054
KN09__KN08	0	0	0.0131	Lms-3_11__Lms-31_9	8.15	1	0.0081
KN09__KN08	0	0	0.0131	Lms-3_11__Lms-31_11	8.15	1	0.0071
KN09__KN08	0	0	0.0131	Lms-3_12__Lms-31_1	8.15	1	0.0063
KN09__KN08	0	0	0.0131	Lms-3_12__Lms-31_9	8.15	1	0.0093
KN09__KN08	0	0	0.0131	Lms-3_12__Lms-31_11	8.15	1	0.0081
KN09__KN08	0	0	0.0131	Lms-27_1__Lms-41_2	0.19	1	0.0084
KN09__KN08	0	0	0.0131	Lms-27_1__Lms-41_4	0.19	1	0.0075
KN09__KN08	0	0	0.0131	Lms-27_1__Lms-41_5	0.19	1	0.0082
KN09__KN08	0	0	0.0131	Lms-27_1__Lms-41_6	0.19	1	0.0071
KN09__KN08	0	0	0.0131	Lms-27_2__Lms-41_2	0.19	1	0.0085
KN09__KN08	0	0	0.0131	Lms-27_2__Lms-41_4	0.19	1	0.0075
KN09__KN08	0	0	0.0131	Lms-27_2__Lms-41_5	0.19	1	0.0083
KN09__KN08	0	0	0.0131	Lms-27_2__Lms-41_6	0.19	1	0.0071
KN09__KN08	0	0	0.0131	Lms-27_3__Lms-41_2	0.19	1	0.006
KN09__KN08	0	0	0.0131	Lms-27_3__Lms-41_4	0.19	1	0.0054
KN09__KN08	0	0	0.0131	Lms-27_3__Lms-41_5	0.19	1	0.0058
KN09__KN08	0	0	0.0131	Lms-27_3__Lms-41_6	0.19	1	0.0052
KN09__KN08	0	0	0.0131	Lms-27_4__Lms-41_2	0.19	1	0.0076
KN09__KN08	0	0	0.0131	Lms-27_4__Lms-41_4	0.19	1	0.0067
KN09__KN08	0	0	0.0131	Lms-27_4__Lms-41_5	0.19	1	0.0076
KN09__KN08	0	0	0.0131	Lms-27_4__Lms-41_6	0.19	1	0.0063
KN09__KN08	0	0	0.0131	Lms-27_5__Lms-41_2	0.19	1	0.0088
KN09__KN08	0	0	0.0131	Lms-27_5__Lms-41_4	0.19	1	0.0079
KN09__KN08	0	0	0.0131	Lms-27_5__Lms-41_5	0.19	1	0.0087
KN09__KN08	0	0	0.0131	Lms-27_5__Lms-41_6	0.19	1	0.0075
KN09__KN08	0	0	0.0131	Lms-27_6__Lms-41_2	0.19	1	0.0075
KN09__KN08	0	0	0.0131	Lms-27_6__Lms-41_4	0.19	1	0.0065
KN09__KN08	0	0	0.0131	Lms-27_6__Lms-41_5	0.19	1	0.0072
KN09__KN08	0	0	0.0131	Lms-27_6__Lms-41_6	0.19	1	0.0062
KN09__KN08	0	0	0.0131	Lms-39_2__Lms-40_3	5.23	0	0.009
KN09__KN08	0	0	0.0131	Lms-39_2__Lms-40_5	5.23	0	0.008
KN09__KN08	0	0	0.0131	Lms-39_2__Lms-40_6	5.23	0	0.0092
KN09__KN08	0	0	0.0131	Lms-39_3__Lms-40_3	5.23	0	0.0076
KN09__KN08	0	0	0.0131	Lms-39_3__Lms-40_5	5.23	0	0.007
KN09__KN08	0	0	0.0131	Lms-39_3__Lms-40_6	5.23	0	0.0077
KN09__KN08	0	0	0.0131	Lms-39_5__Lms-40_3	5.23	0	0.0086
KN09__KN08	0	0	0.0131	Lms-39_5__Lms-40_5	5.23	0	0.0074
KN09__KN08	0	0	0.0131	Lms-39_5__Lms-40_6	5.23	0	0.0087
KN09__KN08	0	0	0.0131	Lms-39_6__Lms-40_3	5.23	0	0.0076
KN09__KN08	0	0	0.0131	Lms-39_6__Lms-40_5	5.23	0	0.0067
KN09__KN11	0	0	0.0127	Lms-39_6__Lms-40_6	5.23	0	0.0077
KN09__KN11	0	0	0.0127	Lms-11_26__Lms-13_1	0.81	0	0.0146
KN09__KN11	0	0	0.0127	Lms-11_26__Lms-13_13	0.81	0	0.014
KN09__KN11	0	0	0.0127	Lms-11_26__Lms-13_14	0.81	0	0.0134
KN09__KN11	0	0	0.0127	Lms-11_26__Lms-13_18	0.81	0	0.0152
KN09__KN11	0	0	0.0127	Lms-11_26__Lms-13_19	0.81	0	0.0142
KN09__KN11	0	0	0.0127	Lms-11_26__Lms-13_31	0.81	0	0.0136
KN09__KN11	0	0	0.0127	Lms-11_29__Lms-13_1	0.81	0	0.0129
KN09__KN11	0	0	0.0127	Lms-11_29__Lms-13_13	0.81	0	0.0123
KN09__KN11	0	0	0.0127	Lms-11_29__Lms-13_14	0.81	0	0.0119
KN09__KN11	0	0	0.0127	Lms-11_29__Lms-13_18	0.81	0	0.0134
KN09__KN11	0	0	0.0127	Lms-11_29__Lms-13_19	0.81	0	0.0124
KN09__KN11	0	0	0.0127	Lms-11_29__Lms-13_31	0.81	0	0.0121
KN09__KN11	0	0	0.0127	Lms-11_30__Lms-13_1	0.81	0	0.0095
KN09__KN11	0	0	0.0127	Lms-11_30__Lms-13_13	0.81	0	0.0089
KN09__KN11	0	0	0.0127	Lms-11_30__Lms-13_14	0.81	0	0.0083
KN09__KN11	0	0	0.0127	Lms-11_30__Lms-13_18	0.81	0	0.01
KN09__KN11	0	0	0.0127	Lms-11_30__Lms-13_19	0.81	0	0.0091
KN09__KN11	0	0	0.0127	Lms-11_30__Lms-13_31	0.81	0	0.0085
KN09__KN11	0	0	0.0127	Lms-11_6__Lms-13_1	0.81	0	0.0088
KN09__KN11	0	0	0.0127	Lms-11_6__Lms-13_13	0.81	0	0.0083
KN09__KN11	0	0	0.0127	Lms-11_6__Lms-13_14	0.81	0	0.0082
KN09__KN11	0	0	0.0127	Lms-11_6__Lms-13_18	0.81	0	0.0094
KN09__KN11	0	0	0.0127	Lms-11_6__Lms-13_19	0.81	0	0.0086
KN09__KN11	0	0	0.0127	Lms-11_6__Lms-13_31	0.81	0	0.0082
KN09__KN11	0	0	0.0127	Lms-15_12__Lms-27_1	0.19	1	0.0071
KN09__KN11	0	0	0.0127	Lms-15_12__Lms-27_2	0.19	1	0.0071
KN09__KN11	0	0	0.0127	Lms-15_12__Lms-27_3	0.19	1	0.005
KN09__KN11	0	0	0.0127	Lms-15_12__Lms-27_4	0.19	1	0.0064
KN09__KN11	0	0	0.0127	Lms-15_12__Lms-27_5	0.19	1	0.0075
KN09__KN11	0	0	0.0127	Lms-15_12__Lms-27_6	0.19	1	0.0061
KN09__KN11	0	0	0.0127	Lms-15_20__Lms-27_1	0.19	1	0.0101
KN09__KN11	0	0	0.0127	Lms-15_20__Lms-27_2	0.19	1	0.01
KN09__KN11	0	0	0.0127	Lms-15_20__Lms-27_3	0.19	1	0.0071
KN09__KN11	0	0	0.0127	Lms-15_20__Lms-27_4	0.19	1	0.0093
KN09__KN11	0	0	0.0127	Lms-15_20__Lms-27_5	0.19	1	0.0104
KN09__KN11	0	0	0.0127	Lms-15_20__Lms-27_6	0.19	1	0.0088
KN09__KN11	0	0	0.0127	Lms-15_27__Lms-27_1	0.19	1	0.0089
KN09__KN11	0	0	0.0127	Lms-15_27__Lms-27_2	0.19	1	0.0091
KN09__KN11	0	0	0.0127	Lms-15_27__Lms-27_3	0.19	1	0.0063
KN09__KN11	0	0	0.0127	Lms-15_27__Lms-27_4	0.19	1	0.0083
KN09__KN11	0	0	0.0127	Lms-15_27__Lms-27_5	0.19	1	0.0096
KN09__KN11	0	0	0.0127	Lms-15_27__Lms-27_6	0.19	1	0.0079
KN09__KN11	0	0	0.0127	Lms-15_29__Lms-27_1	0.19	1	0.0112
KN09__KN11	0	0	0.0127	Lms-15_29__Lms-27_2	0.19	1	0.0111
KN09__KN11	0	0	0.0127	Lms-15_29__Lms-27_3	0.19	1	0.0086
KN09__KN11	0	0	0.0127	Lms-15_29__Lms-27_4	0.19	1	0.0103
KN09__KN11	0	0	0.0127	Lms-15_29__Lms-27_5	0.19	1	0.0116
KN09__KN11	0	0	0.0127	Lms-15_29__Lms-27_6	0.19	1	0.0101
KN09__KN11	0	0	0.0127	Lms-15_30__Lms-27_1	0.19	1	0.0111
KN09__KN11	0	0	0.0127	Lms-15_30__Lms-27_2	0.19	1	0.0111
KN09__KN11	0	0	0.0127	Lms-15_30__Lms-27_3	0.19	1	0.0082
KN09__KN11	0	0	0.0127	Lms-15_30__Lms-27_4	0.19	1	0.0105
KN09__KN11	0	0	0.0127	Lms-15_30__Lms-27_5	0.19	1	0.0115
KN09__KN11	0	0	0.0127	Lms-15_30__Lms-27_6	0.19	1	0.0098
KN09__KN11	0	0	0.0127	Lms-18_15__Lms-19_10	8.33	0	0.0158
KN09__KN11	0	0	0.0127	Lms-18_15__Lms-19_15	8.33	0	0.0162
KN09__KN11	0	0	0.0127	Lms-18_15__Lms-19_18	8.33	0	0.0155
KN09__KN11	0	0	0.0127	Lms-18_15__Lms-19_3	8.33	0	0.0151
KN09__KN11	0	0	0.0127	Lms-18_15__Lms-19_5	8.33	0	0.0138
KN09__KN11	0	0	0.0127	Lms-18_15__Lms-19_8	8.33	0	0.0146
KN09__KN11	0	0	0.0127	Lms-18_16__Lms-19_10	8.33	0	0.0159
KN09__KN11	0	0	0.0127	Lms-18_16__Lms-19_15	8.33	0	0.0162
KN09__KN11	0	0	0.0127	Lms-18_16__Lms-19_18	8.33	0	0.0156
KN09__KN11	0	0	0.0127	Lms-18_16__Lms-19_3	8.33	0	0.0152
KN09__KN11	0	0	0.0127	Lms-18_16__Lms-19_5	8.33	0	0.0138
KN09__KN11	0	0	0.0127	Lms-18_16__Lms-19_8	8.33	0	0.0147
KN09__KN11	0	0	0.0127	Lms-18_17__Lms-19_10	8.33	0	0.0162
KN09__KN11	0	0	0.0127	Lms-18_17__Lms-19_15	8.33	0	0.0163
KN09__KN11	0	0	0.0127	Lms-18_17__Lms-19_18	8.33	0	0.0157
KN09__KN11	0	0	0.0127	Lms-18_17__Lms-19_3	8.33	0	0.0154
KN09__KN11	0	0	0.0127	Lms-18_17__Lms-19_5	8.33	0	0.014
KN09__KN11	0	0	0.0127	Lms-18_17__Lms-19_8	8.33	0	0.0148
KN09__KN11	0	0	0.0127	Lms-18_5__Lms-19_10	8.33	0	0.0128
KN09__KN11	0	0	0.0127	Lms-18_5__Lms-19_15	8.33	0	0.0129
KN09__KN11	0	0	0.0127	Lms-18_5__Lms-19_18	8.33	0	0.0123
KN09__KN11	0	0	0.0127	Lms-18_5__Lms-19_3	8.33	0	0.0123
KN09__KN11	0	0	0.0127	Lms-18_5__Lms-19_5	8.33	0	0.0105
KN09__KN11	0	0	0.0127	Lms-18_5__Lms-19_8	8.33	0	0.0112
KN09__KN11	0	0	0.0127	Lms-18_6__Lms-19_10	8.33	0	0.0132
KN09__KN11	0	0	0.0127	Lms-18_6__Lms-19_15	8.33	0	0.0132
KN09__KN11	0	0	0.0127	Lms-18_6__Lms-19_18	8.33	0	0.0129
KN09__KN11	0	0	0.0127	Lms-18_6__Lms-19_3	8.33	0	0.0127
KN09__KN11	0	0	0.0127	Lms-18_6__Lms-19_5	8.33	0	0.0108
KN09__KN11	0	0	0.0127	Lms-18_6__Lms-19_8	8.33	0	0.0116
KN09__KN11	0	0	0.0127	Lms-18_8__Lms-19_10	8.33	0	0.0144
KN09__KN11	0	0	0.0127	Lms-18_8__Lms-19_15	8.33	0	0.0144
KN09__KN11	0	0	0.0127	Lms-18_8__Lms-19_18	8.33	0	0.014
KN09__KN11	0	0	0.0127	Lms-18_8__Lms-19_3	8.33	0	0.0137
KN09__KN11	0	0	0.0127	Lms-18_8__Lms-19_5	8.33	0	0.012
KN09__KN11	0	0	0.0127	Lms-18_8__Lms-19_8	8.33	0	0.0128
KN09__KN11	0	0	0.0127	Lms-2_3__Lms-3_21	4.99	0	0.011
KN09__KN11	0	0	0.0127	Lms-2_3__Lms-3_22	4.99	0	0.0113
KN09__KN11	0	0	0.0127	Lms-2_3__Lms-3_23	4.99	0	0.011
KN09__KN11	0	0	0.0127	Lms-2_3__Lms-3_24	4.99	0	0.0112
KN09__KN11	0	0	0.0127	Lms-2_3__Lms-3_25	4.99	0	0.0109
KN09__KN11	0	0	0.0127	Lms-2_3__Lms-3_26	4.99	0	0.0115
KN09__KN11	0	0	0.0127	Lms-2_3__Lms-3_27	4.99	0	0.0118
KN09__KN11	0	0	0.0127	Lms-2_3__Lms-3_28	4.99	0	0.0107
KN09__KN11	0	0	0.0127	Lms-2_3__Lms-3_29	4.99	0	0.0117
KN09__KN11	0	0	0.0127	Lms-2_3__Lms-3_30	4.99	0	0.012
KN09__KN11	0	0	0.0127	Lms-2_3__Lms-3_11	4.99	0	0.0105
KN09__KN11	0	0	0.0127	Lms-2_3__Lms-3_12	4.99	0	0.0116
KN09__KN11	0	0	0.0127	Lms-2_3__Lms-31_1	3.61	1	0.0095
KN09__KN11	0	0	0.0127	Lms-2_3__Lms-31_9	3.61	1	0.0122
KN09__KN11	0	0	0.0127	Lms-2_3__Lms-31_11	3.61	1	0.0111
KN09__KN11	0	0	0.0127	Lms-2_5__Lms-3_21	4.99	0	0.0114
KN09__KN11	0	0	0.0127	Lms-2_5__Lms-3_22	4.99	0	0.0116
KN09__KN11	0	0	0.0127	Lms-2_5__Lms-3_23	4.99	0	0.0115
KN09__KN11	0	0	0.0127	Lms-2_5__Lms-3_24	4.99	0	0.0117
KN09__KN11	0	0	0.0127	Lms-2_5__Lms-3_25	4.99	0	0.0114
KN09__KN11	0	0	0.0127	Lms-2_5__Lms-3_26	4.99	0	0.012
KN09__KN11	0	0	0.0127	Lms-2_5__Lms-3_27	4.99	0	0.0122
KN09__KN11	0	0	0.0127	Lms-2_5__Lms-3_28	4.99	0	0.0112
KN09__KN11	0	0	0.0127	Lms-2_5__Lms-3_29	4.99	0	0.0122
KN09__KN11	0	0	0.0127	Lms-2_5__Lms-3_30	4.99	0	0.0126
KN09__KN11	0	0	0.0127	Lms-2_5__Lms-3_11	4.99	0	0.0111
KN09__KN11	0	0	0.0127	Lms-2_5__Lms-3_12	4.99	0	0.0121
KN09__KN11	0	0	0.0127	Lms-2_5__Lms-31_1	3.61	1	0.0099
KN09__KN11	0	0	0.0127	Lms-2_5__Lms-31_9	3.61	1	0.0127
KN09__KN11	0	0	0.0127	Lms-2_5__Lms-31_11	3.61	1	0.0116
KN09__KN11	0	0	0.0127	Lms-2_6__Lms-3_21	4.99	0	0.0119
KN09__KN11	0	0	0.0127	Lms-2_6__Lms-3_22	4.99	0	0.0119
KN09__KN11	0	0	0.0127	Lms-2_6__Lms-3_23	4.99	0	0.0117
KN09__KN11	0	0	0.0127	Lms-2_6__Lms-3_24	4.99	0	0.0121
KN09__KN11	0	0	0.0127	Lms-2_6__Lms-3_25	4.99	0	0.0118
KN09__KN11	0	0	0.0127	Lms-2_6__Lms-3_26	4.99	0	0.0122
KN09__KN11	0	0	0.0127	Lms-2_6__Lms-3_27	4.99	0	0.0125
KN09__KN11	0	0	0.0127	Lms-2_6__Lms-3_28	4.99	0	0.0115
KN09__KN11	0	0	0.0127	Lms-2_6__Lms-3_29	4.99	0	0.0124
KN09__KN11	0	0	0.0127	Lms-2_6__Lms-3_30	4.99	0	0.0128
KN09__KN11	0	0	0.0127	Lms-2_6__Lms-3_11	4.99	0	0.0113
KN09__KN11	0	0	0.0127	Lms-2_6__Lms-3_12	4.99	0	0.0125
KN09__KN11	0	0	0.0127	Lms-2_6__Lms-31_1	3.61	1	0.0101
KN09__KN11	0	0	0.0127	Lms-2_6__Lms-31_9	3.61	1	0.013
KN09__KN11	0	0	0.0127	Lms-2_6__Lms-31_11	3.61	1	0.0119
KN09__KN11	0	0	0.0127	Lms-2_7__Lms-3_21	4.99	0	0.0113
KN09__KN11	0	0	0.0127	Lms-2_7__Lms-3_22	4.99	0	0.0115
KN09__KN11	0	0	0.0127	Lms-2_7__Lms-3_23	4.99	0	0.0114
KN09__KN11	0	0	0.0127	Lms-2_7__Lms-3_24	4.99	0	0.0116
KN09__KN11	0	0	0.0127	Lms-2_7__Lms-3_25	4.99	0	0.0113
KN09__KN11	0	0	0.0127	Lms-2_7__Lms-3_26	4.99	0	0.0118
KN09__KN11	0	0	0.0127	Lms-2_7__Lms-3_27	4.99	0	0.0122
KN09__KN11	0	0	0.0127	Lms-2_7__Lms-3_28	4.99	0	0.0111
KN09__KN11	0	0	0.0127	Lms-2_7__Lms-3_29	4.99	0	0.012
KN09__KN11	0	0	0.0127	Lms-2_7__Lms-3_30	4.99	0	0.0124
KN09__KN11	0	0	0.0127	Lms-2_7__Lms-3_11	4.99	0	0.011
KN09__KN11	0	0	0.0127	Lms-2_7__Lms-3_12	4.99	0	0.012
KN09__KN11	0	0	0.0127	Lms-2_7__Lms-31_1	3.61	1	0.0098
KN09__KN11	0	0	0.0127	Lms-2_7__Lms-31_9	3.61	1	0.0127
KN09__KN11	0	0	0.0127	Lms-2_7__Lms-31_11	3.61	1	0.0115
KN09__KN11	0	0	0.0127	Lms-2_8__Lms-3_21	4.99	0	0.0103
KN09__KN11	0	0	0.0127	Lms-2_8__Lms-3_22	4.99	0	0.0105
KN09__KN11	0	0	0.0127	Lms-2_8__Lms-3_23	4.99	0	0.0103
KN09__KN11	0	0	0.0127	Lms-2_8__Lms-3_24	4.99	0	0.0108
KN09__KN11	0	0	0.0127	Lms-2_8__Lms-3_25	4.99	0	0.0103
KN09__KN11	0	0	0.0127	Lms-2_8__Lms-3_26	4.99	0	0.0108
KN09__KN11	0	0	0.0127	Lms-2_8__Lms-3_27	4.99	0	0.0113
KN09__KN11	0	0	0.0127	Lms-2_8__Lms-3_28	4.99	0	0.0102
KN09__KN11	0	0	0.0127	Lms-2_8__Lms-3_29	4.99	0	0.0111
KN09__KN11	0	0	0.0127	Lms-2_8__Lms-3_30	4.99	0	0.0113
KN09__KN11	0	0	0.0127	Lms-2_8__Lms-3_11	4.99	0	0.0099
KN09__KN11	0	0	0.0127	Lms-2_8__Lms-3_12	4.99	0	0.011
KN09__KN11	0	0	0.0127	Lms-2_8__Lms-31_1	3.61	1	0.0085
KN09__KN11	0	0	0.0127	Lms-2_8__Lms-31_9	3.61	1	0.0116
KN09__KN11	0	0	0.0127	Lms-2_8__Lms-31_11	3.61	1	0.0103
KN09__KN11	0	0	0.0127	Lms-29_1__Lms-30_1	9.99	0	0.0127
KN09__KN11	0	0	0.0127	Lms-29_1__Lms-30_2	9.99	0	0.0134
KN09__KN11	0	0	0.0127	Lms-29_1__Lms-30_3	9.99	0	0.0118
KN09__KN11	0	0	0.0127	Lms-29_1__Lms-30_4	9.99	0	0.0127
KN09__KN11	0	0	0.0127	Lms-29_1__Lms-30_5	9.99	0	0.0139
KN09__KN11	0	0	0.0127	Lms-29_1__Lms-30_6	9.99	0	0.0139
KN09__KN11	0	0	0.0127	Lms-29_2__Lms-30_1	9.99	0	0.0124
KN09__KN11	0	0	0.0127	Lms-29_2__Lms-30_2	9.99	0	0.0118
KN09__KN11	0	0	0.0127	Lms-29_2__Lms-30_3	9.99	0	0.0111
KN09__KN11	0	0	0.0127	Lms-29_2__Lms-30_4	9.99	0	0.0114
KN09__KN11	0	0	0.0127	Lms-29_2__Lms-30_5	9.99	0	0.0124
KN09__KN11	0	0	0.0127	Lms-29_2__Lms-30_6	9.99	0	0.0124
KN09__KN11	0	0	0.0127	Lms-29_3__Lms-30_1	9.99	0	0.0127
KN09__KN11	0	0	0.0127	Lms-29_3__Lms-30_2	9.99	0	0.0122
KN09__KN11	0	0	0.0127	Lms-29_3__Lms-30_3	9.99	0	0.0114
KN09__KN11	0	0	0.0127	Lms-29_3__Lms-30_4	9.99	0	0.0118
KN09__KN11	0	0	0.0127	Lms-29_3__Lms-30_5	9.99	0	0.0127
KN09__KN11	0	0	0.0127	Lms-29_3__Lms-30_6	9.99	0	0.0128
KN09__KN11	0	0	0.0127	Lms-29_5__Lms-30_1	9.99	0	0.0124
KN09__KN11	0	0	0.0127	Lms-29_5__Lms-30_2	9.99	0	0.0129
KN09__KN11	0	0	0.0127	Lms-29_5__Lms-30_3	9.99	0	0.0115
KN09__KN11	0	0	0.0127	Lms-29_5__Lms-30_4	9.99	0	0.0123
KN09__KN11	0	0	0.0127	Lms-29_5__Lms-30_5	9.99	0	0.0136
KN09__KN11	0	0	0.0127	Lms-29_5__Lms-30_6	9.99	0	0.0136
KN09__KN11	0	0	0.0127	Lms-29_6__Lms-30_1	9.99	0	0.0132
KN09__KN11	0	0	0.0127	Lms-29_6__Lms-30_2	9.99	0	0.0128
KN09__KN11	0	0	0.0127	Lms-29_6__Lms-30_3	9.99	0	0.0119
KN09__KN11	0	0	0.0127	Lms-29_6__Lms-30_4	9.99	0	0.0124
KN09__KN11	0	0	0.0127	Lms-29_6__Lms-30_5	9.99	0	0.0133
KN09__KN11	0	0	0.0127	Lms-29_6__Lms-30_6	9.99	0	0.0134
KN09__KN11	0	0	0.0127	Lms-2_19__Lms-3_21	4.99	0	0.0062
KN09__KN11	0	0	0.0127	Lms-2_19__Lms-3_22	4.99	0	0.0061
KN09__KN11	0	0	0.0127	Lms-2_19__Lms-3_23	4.99	0	0.0059
KN09__KN11	0	0	0.0127	Lms-2_19__Lms-3_24	4.99	0	0.0061
KN09__KN11	0	0	0.0127	Lms-2_19__Lms-3_25	4.99	0	0.0059
KN09__KN11	0	0	0.0127	Lms-2_19__Lms-3_26	4.99	0	0.0064
KN09__KN11	0	0	0.0127	Lms-2_19__Lms-3_27	4.99	0	0.0068
KN09__KN11	0	0	0.0127	Lms-2_19__Lms-3_28	4.99	0	0.0057
KN09__KN11	0	0	0.0127	Lms-2_19__Lms-3_29	4.99	0	0.0067
KN09__KN11	0	0	0.0127	Lms-2_19__Lms-3_30	4.99	0	0.007
KN09__KN11	0	0	0.0127	Lms-2_19__Lms-3_11	4.99	0	0.0055
KN09__KN11	0	0	0.0127	Lms-2_19__Lms-3_12	4.99	0	0.0065
KN09__KN11	0	0	0.0127	Lms-2_19__Lms-31_1	3.61	1	0.005
KN09__KN11	0	0	0.0127	Lms-2_19__Lms-31_9	3.61	1	0.0072
KN09__KN11	0	0	0.0127	Lms-2_19__Lms-31_11	3.61	1	0.0064
KN09__KN11	0	0	0.0127	Lms-3_21__Lms-31_1	8.15	1	0.006
KN09__KN11	0	0	0.0127	Lms-3_21__Lms-31_9	8.15	1	0.0086
KN09__KN11	0	0	0.0127	Lms-3_21__Lms-31_11	8.15	1	0.0077
KN09__KN11	0	0	0.0127	Lms-3_22__Lms-31_1	8.15	1	0.0058
KN09__KN11	0	0	0.0127	Lms-3_22__Lms-31_9	8.15	1	0.0087
KN09__KN11	0	0	0.0127	Lms-3_22__Lms-31_11	8.15	1	0.0077
KN09__KN11	0	0	0.0127	Lms-3_23__Lms-31_1	8.15	1	0.0057
KN09__KN11	0	0	0.0127	Lms-3_23__Lms-31_9	8.15	1	0.0086
KN09__KN11	0	0	0.0127	Lms-3_23__Lms-31_11	8.15	1	0.0074
KN09__KN11	0	0	0.0127	Lms-3_24__Lms-31_1	8.15	1	0.0058
KN09__KN11	0	0	0.0127	Lms-3_24__Lms-31_9	8.15	1	0.0088
KN09__KN11	0	0	0.0127	Lms-3_24__Lms-31_11	8.15	1	0.0076
KN09__KN11	0	0	0.0127	Lms-3_25__Lms-31_1	8.15	1	0.0057
KN09__KN11	0	0	0.0127	Lms-3_25__Lms-31_9	8.15	1	0.0085
KN09__KN11	0	0	0.0127	Lms-3_25__Lms-31_11	8.15	1	0.0075
KN09__KN11	0	0	0.0127	Lms-3_26__Lms-31_1	8.15	1	0.0062
KN09__KN11	0	0	0.0127	Lms-3_26__Lms-31_9	8.15	1	0.0089
KN09__KN11	0	0	0.0127	Lms-3_26__Lms-31_11	8.15	1	0.008
KN09__KN11	0	0	0.0127	Lms-3_27__Lms-31_1	8.15	1	0.0064
KN09__KN11	0	0	0.0127	Lms-3_27__Lms-31_9	8.15	1	0.0093
KN09__KN11	0	0	0.0127	Lms-3_27__Lms-31_11	8.15	1	0.0083
KN09__KN11	0	0	0.0127	Lms-3_28__Lms-31_1	8.15	1	0.0055
KN09__KN11	0	0	0.0127	Lms-3_28__Lms-31_9	8.15	1	0.0084
KN09__KN11	0	0	0.0127	Lms-3_28__Lms-31_11	8.15	1	0.0071
KN09__KN11	0	0	0.0127	Lms-3_29__Lms-31_1	8.15	1	0.0064
KN09__KN11	0	0	0.0127	Lms-3_29__Lms-31_9	8.15	1	0.0093
KN09__KN11	0	0	0.0127	Lms-3_29__Lms-31_11	8.15	1	0.0082
KN09__KN11	0	0	0.0127	Lms-3_30__Lms-31_1	8.15	1	0.0068
KN09__KN11	0	0	0.0127	Lms-3_30__Lms-31_9	8.15	1	0.0097
KN09__KN11	0	0	0.0127	Lms-3_30__Lms-31_11	8.15	1	0.0085
KN09__KN11	0	0	0.0127	Lms-3_11__Lms-31_1	8.15	1	0.0054
KN09__KN11	0	0	0.0127	Lms-3_11__Lms-31_9	8.15	1	0.0081
KN09__KN11	0	0	0.0127	Lms-3_11__Lms-31_11	8.15	1	0.0071
KN09__KN11	0	0	0.0127	Lms-3_12__Lms-31_1	8.15	1	0.0063
KN09__KN11	0	0	0.0127	Lms-3_12__Lms-31_9	8.15	1	0.0093
KN09__KN11	0	0	0.0127	Lms-3_12__Lms-31_11	8.15	1	0.0081
KN09__KN11	0	0	0.0127	Lms-27_1__Lms-41_2	0.19	1	0.0084
KN09__KN11	0	0	0.0127	Lms-27_1__Lms-41_4	0.19	1	0.0075
KN09__KN11	0	0	0.0127	Lms-27_1__Lms-41_5	0.19	1	0.0082
KN09__KN11	0	0	0.0127	Lms-27_1__Lms-41_6	0.19	1	0.0071
KN09__KN11	0	0	0.0127	Lms-27_2__Lms-41_2	0.19	1	0.0085
KN09__KN11	0	0	0.0127	Lms-27_2__Lms-41_4	0.19	1	0.0075
KN09__KN11	0	0	0.0127	Lms-27_2__Lms-41_5	0.19	1	0.0083
KN09__KN11	0	0	0.0127	Lms-27_2__Lms-41_6	0.19	1	0.0071
KN09__KN11	0	0	0.0127	Lms-27_3__Lms-41_2	0.19	1	0.006
KN09__KN11	0	0	0.0127	Lms-27_3__Lms-41_4	0.19	1	0.0054
KN09__KN11	0	0	0.0127	Lms-27_3__Lms-41_5	0.19	1	0.0058
KN09__KN11	0	0	0.0127	Lms-27_3__Lms-41_6	0.19	1	0.0052
KN09__KN11	0	0	0.0127	Lms-27_4__Lms-41_2	0.19	1	0.0076
KN09__KN11	0	0	0.0127	Lms-27_4__Lms-41_4	0.19	1	0.0067
KN09__KN11	0	0	0.0127	Lms-27_4__Lms-41_5	0.19	1	0.0076
KN09__KN11	0	0	0.0127	Lms-27_4__Lms-41_6	0.19	1	0.0063
KN09__KN11	0	0	0.0127	Lms-27_5__Lms-41_2	0.19	1	0.0088
KN09__KN11	0	0	0.0127	Lms-27_5__Lms-41_4	0.19	1	0.0079
KN09__KN11	0	0	0.0127	Lms-27_5__Lms-41_5	0.19	1	0.0087
KN09__KN11	0	0	0.0127	Lms-27_5__Lms-41_6	0.19	1	0.0075
KN09__KN11	0	0	0.0127	Lms-27_6__Lms-41_2	0.19	1	0.0075
KN09__KN11	0	0	0.0127	Lms-27_6__Lms-41_4	0.19	1	0.0065
KN09__KN11	0	0	0.0127	Lms-27_6__Lms-41_5	0.19	1	0.0072
KN09__KN11	0	0	0.0127	Lms-27_6__Lms-41_6	0.19	1	0.0062
KN09__KN11	0	0	0.0127	Lms-39_2__Lms-40_3	5.23	0	0.009
KN09__KN11	0	0	0.0127	Lms-39_2__Lms-40_5	5.23	0	0.008
KN09__KN11	0	0	0.0127	Lms-39_2__Lms-40_6	5.23	0	0.0092
KN09__KN11	0	0	0.0127	Lms-39_3__Lms-40_3	5.23	0	0.0076
KN09__KN11	0	0	0.0127	Lms-39_3__Lms-40_5	5.23	0	0.007
KN09__KN11	0	0	0.0127	Lms-39_3__Lms-40_6	5.23	0	0.0077
KN09__KN11	0	0	0.0127	Lms-39_5__Lms-40_3	5.23	0	0.0086
KN09__KN11	0	0	0.0127	Lms-39_5__Lms-40_5	5.23	0	0.0074
KN09__KN11	0	0	0.0127	Lms-39_5__Lms-40_6	5.23	0	0.0087
KN09__KN11	0	0	0.0127	Lms-39_6__Lms-40_3	5.23	0	0.0076
KN09__KN11	0	0	0.0127	Lms-39_6__Lms-40_5	5.23	0	0.0067
KN09__KN04	0	0	0.0125	Lms-39_6__Lms-40_6	5.23	0	0.0077
KN09__KN04	0	0	0.0125	Lms-11_26__Lms-13_1	0.81	0	0.0146
KN09__KN04	0	0	0.0125	Lms-11_26__Lms-13_13	0.81	0	0.014
KN09__KN04	0	0	0.0125	Lms-11_26__Lms-13_14	0.81	0	0.0134
KN09__KN04	0	0	0.0125	Lms-11_26__Lms-13_18	0.81	0	0.0152
KN09__KN04	0	0	0.0125	Lms-11_26__Lms-13_19	0.81	0	0.0142
KN09__KN04	0	0	0.0125	Lms-11_26__Lms-13_31	0.81	0	0.0136
KN09__KN04	0	0	0.0125	Lms-11_29__Lms-13_1	0.81	0	0.0129
KN09__KN04	0	0	0.0125	Lms-11_29__Lms-13_13	0.81	0	0.0123
KN09__KN04	0	0	0.0125	Lms-11_29__Lms-13_14	0.81	0	0.0119
KN09__KN04	0	0	0.0125	Lms-11_29__Lms-13_18	0.81	0	0.0134
KN09__KN04	0	0	0.0125	Lms-11_29__Lms-13_19	0.81	0	0.0124
KN09__KN04	0	0	0.0125	Lms-11_29__Lms-13_31	0.81	0	0.0121
KN09__KN04	0	0	0.0125	Lms-11_30__Lms-13_1	0.81	0	0.0095
KN09__KN04	0	0	0.0125	Lms-11_30__Lms-13_13	0.81	0	0.0089
KN09__KN04	0	0	0.0125	Lms-11_30__Lms-13_14	0.81	0	0.0083
KN09__KN04	0	0	0.0125	Lms-11_30__Lms-13_18	0.81	0	0.01
KN09__KN04	0	0	0.0125	Lms-11_30__Lms-13_19	0.81	0	0.0091
KN09__KN04	0	0	0.0125	Lms-11_30__Lms-13_31	0.81	0	0.0085
KN09__KN04	0	0	0.0125	Lms-11_6__Lms-13_1	0.81	0	0.0088
KN09__KN04	0	0	0.0125	Lms-11_6__Lms-13_13	0.81	0	0.0083
KN09__KN04	0	0	0.0125	Lms-11_6__Lms-13_14	0.81	0	0.0082
KN09__KN04	0	0	0.0125	Lms-11_6__Lms-13_18	0.81	0	0.0094
KN09__KN04	0	0	0.0125	Lms-11_6__Lms-13_19	0.81	0	0.0086
KN09__KN04	0	0	0.0125	Lms-11_6__Lms-13_31	0.81	0	0.0082
KN09__KN04	0	0	0.0125	Lms-15_12__Lms-27_1	0.19	1	0.0071
KN09__KN04	0	0	0.0125	Lms-15_12__Lms-27_2	0.19	1	0.0071
KN09__KN04	0	0	0.0125	Lms-15_12__Lms-27_3	0.19	1	0.005
KN09__KN04	0	0	0.0125	Lms-15_12__Lms-27_4	0.19	1	0.0064
KN09__KN04	0	0	0.0125	Lms-15_12__Lms-27_5	0.19	1	0.0075
KN09__KN04	0	0	0.0125	Lms-15_12__Lms-27_6	0.19	1	0.0061
KN09__KN04	0	0	0.0125	Lms-15_20__Lms-27_1	0.19	1	0.0101
KN09__KN04	0	0	0.0125	Lms-15_20__Lms-27_2	0.19	1	0.01
KN09__KN04	0	0	0.0125	Lms-15_20__Lms-27_3	0.19	1	0.0071
KN09__KN04	0	0	0.0125	Lms-15_20__Lms-27_4	0.19	1	0.0093
KN09__KN04	0	0	0.0125	Lms-15_20__Lms-27_5	0.19	1	0.0104
KN09__KN04	0	0	0.0125	Lms-15_20__Lms-27_6	0.19	1	0.0088
KN09__KN04	0	0	0.0125	Lms-15_27__Lms-27_1	0.19	1	0.0089
KN09__KN04	0	0	0.0125	Lms-15_27__Lms-27_2	0.19	1	0.0091
KN09__KN04	0	0	0.0125	Lms-15_27__Lms-27_3	0.19	1	0.0063
KN09__KN04	0	0	0.0125	Lms-15_27__Lms-27_4	0.19	1	0.0083
KN09__KN04	0	0	0.0125	Lms-15_27__Lms-27_5	0.19	1	0.0096
KN09__KN04	0	0	0.0125	Lms-15_27__Lms-27_6	0.19	1	0.0079
KN09__KN04	0	0	0.0125	Lms-15_29__Lms-27_1	0.19	1	0.0112
KN09__KN04	0	0	0.0125	Lms-15_29__Lms-27_2	0.19	1	0.0111
KN09__KN04	0	0	0.0125	Lms-15_29__Lms-27_3	0.19	1	0.0086
KN09__KN04	0	0	0.0125	Lms-15_29__Lms-27_4	0.19	1	0.0103
KN09__KN04	0	0	0.0125	Lms-15_29__Lms-27_5	0.19	1	0.0116
KN09__KN04	0	0	0.0125	Lms-15_29__Lms-27_6	0.19	1	0.0101
KN09__KN04	0	0	0.0125	Lms-15_30__Lms-27_1	0.19	1	0.0111
KN09__KN04	0	0	0.0125	Lms-15_30__Lms-27_2	0.19	1	0.0111
KN09__KN04	0	0	0.0125	Lms-15_30__Lms-27_3	0.19	1	0.0082
KN09__KN04	0	0	0.0125	Lms-15_30__Lms-27_4	0.19	1	0.0105
KN09__KN04	0	0	0.0125	Lms-15_30__Lms-27_5	0.19	1	0.0115
KN09__KN04	0	0	0.0125	Lms-15_30__Lms-27_6	0.19	1	0.0098
KN09__KN04	0	0	0.0125	Lms-18_15__Lms-19_10	8.33	0	0.0158
KN09__KN04	0	0	0.0125	Lms-18_15__Lms-19_15	8.33	0	0.0162
KN09__KN04	0	0	0.0125	Lms-18_15__Lms-19_18	8.33	0	0.0155
KN09__KN04	0	0	0.0125	Lms-18_15__Lms-19_3	8.33	0	0.0151
KN09__KN04	0	0	0.0125	Lms-18_15__Lms-19_5	8.33	0	0.0138
KN09__KN04	0	0	0.0125	Lms-18_15__Lms-19_8	8.33	0	0.0146
KN09__KN04	0	0	0.0125	Lms-18_16__Lms-19_10	8.33	0	0.0159
KN09__KN04	0	0	0.0125	Lms-18_16__Lms-19_15	8.33	0	0.0162
KN09__KN04	0	0	0.0125	Lms-18_16__Lms-19_18	8.33	0	0.0156
KN09__KN04	0	0	0.0125	Lms-18_16__Lms-19_3	8.33	0	0.0152
KN09__KN04	0	0	0.0125	Lms-18_16__Lms-19_5	8.33	0	0.0138
KN09__KN04	0	0	0.0125	Lms-18_16__Lms-19_8	8.33	0	0.0147
KN09__KN04	0	0	0.0125	Lms-18_17__Lms-19_10	8.33	0	0.0162
KN09__KN04	0	0	0.0125	Lms-18_17__Lms-19_15	8.33	0	0.0163
KN09__KN04	0	0	0.0125	Lms-18_17__Lms-19_18	8.33	0	0.0157
KN09__KN04	0	0	0.0125	Lms-18_17__Lms-19_3	8.33	0	0.0154
KN09__KN04	0	0	0.0125	Lms-18_17__Lms-19_5	8.33	0	0.014
KN09__KN04	0	0	0.0125	Lms-18_17__Lms-19_8	8.33	0	0.0148
KN09__KN04	0	0	0.0125	Lms-18_5__Lms-19_10	8.33	0	0.0128
KN09__KN04	0	0	0.0125	Lms-18_5__Lms-19_15	8.33	0	0.0129
KN09__KN04	0	0	0.0125	Lms-18_5__Lms-19_18	8.33	0	0.0123
KN09__KN04	0	0	0.0125	Lms-18_5__Lms-19_3	8.33	0	0.0123
KN09__KN04	0	0	0.0125	Lms-18_5__Lms-19_5	8.33	0	0.0105
KN09__KN04	0	0	0.0125	Lms-18_5__Lms-19_8	8.33	0	0.0112
KN09__KN04	0	0	0.0125	Lms-18_6__Lms-19_10	8.33	0	0.0132
KN09__KN04	0	0	0.0125	Lms-18_6__Lms-19_15	8.33	0	0.0132
KN09__KN04	0	0	0.0125	Lms-18_6__Lms-19_18	8.33	0	0.0129
KN09__KN04	0	0	0.0125	Lms-18_6__Lms-19_3	8.33	0	0.0127
KN09__KN04	0	0	0.0125	Lms-18_6__Lms-19_5	8.33	0	0.0108
KN09__KN04	0	0	0.0125	Lms-18_6__Lms-19_8	8.33	0	0.0116
KN09__KN04	0	0	0.0125	Lms-18_8__Lms-19_10	8.33	0	0.0144
KN09__KN04	0	0	0.0125	Lms-18_8__Lms-19_15	8.33	0	0.0144
KN09__KN04	0	0	0.0125	Lms-18_8__Lms-19_18	8.33	0	0.014
KN09__KN04	0	0	0.0125	Lms-18_8__Lms-19_3	8.33	0	0.0137
KN09__KN04	0	0	0.0125	Lms-18_8__Lms-19_5	8.33	0	0.012
KN09__KN04	0	0	0.0125	Lms-18_8__Lms-19_8	8.33	0	0.0128
KN09__KN04	0	0	0.0125	Lms-2_3__Lms-3_21	4.99	0	0.011
KN09__KN04	0	0	0.0125	Lms-2_3__Lms-3_22	4.99	0	0.0113
KN09__KN04	0	0	0.0125	Lms-2_3__Lms-3_23	4.99	0	0.011
KN09__KN04	0	0	0.0125	Lms-2_3__Lms-3_24	4.99	0	0.0112
KN09__KN04	0	0	0.0125	Lms-2_3__Lms-3_25	4.99	0	0.0109
KN09__KN04	0	0	0.0125	Lms-2_3__Lms-3_26	4.99	0	0.0115
KN09__KN04	0	0	0.0125	Lms-2_3__Lms-3_27	4.99	0	0.0118
KN09__KN04	0	0	0.0125	Lms-2_3__Lms-3_28	4.99	0	0.0107
KN09__KN04	0	0	0.0125	Lms-2_3__Lms-3_29	4.99	0	0.0117
KN09__KN04	0	0	0.0125	Lms-2_3__Lms-3_30	4.99	0	0.012
KN09__KN04	0	0	0.0125	Lms-2_3__Lms-3_11	4.99	0	0.0105
KN09__KN04	0	0	0.0125	Lms-2_3__Lms-3_12	4.99	0	0.0116
KN09__KN04	0	0	0.0125	Lms-2_3__Lms-31_1	3.61	1	0.0095
KN09__KN04	0	0	0.0125	Lms-2_3__Lms-31_9	3.61	1	0.0122
KN09__KN04	0	0	0.0125	Lms-2_3__Lms-31_11	3.61	1	0.0111
KN09__KN04	0	0	0.0125	Lms-2_5__Lms-3_21	4.99	0	0.0114
KN09__KN04	0	0	0.0125	Lms-2_5__Lms-3_22	4.99	0	0.0116
KN09__KN04	0	0	0.0125	Lms-2_5__Lms-3_23	4.99	0	0.0115
KN09__KN04	0	0	0.0125	Lms-2_5__Lms-3_24	4.99	0	0.0117
KN09__KN04	0	0	0.0125	Lms-2_5__Lms-3_25	4.99	0	0.0114
KN09__KN04	0	0	0.0125	Lms-2_5__Lms-3_26	4.99	0	0.012
KN09__KN04	0	0	0.0125	Lms-2_5__Lms-3_27	4.99	0	0.0122
KN09__KN04	0	0	0.0125	Lms-2_5__Lms-3_28	4.99	0	0.0112
KN09__KN04	0	0	0.0125	Lms-2_5__Lms-3_29	4.99	0	0.0122
KN09__KN04	0	0	0.0125	Lms-2_5__Lms-3_30	4.99	0	0.0126
KN09__KN04	0	0	0.0125	Lms-2_5__Lms-3_11	4.99	0	0.0111
KN09__KN04	0	0	0.0125	Lms-2_5__Lms-3_12	4.99	0	0.0121
KN09__KN04	0	0	0.0125	Lms-2_5__Lms-31_1	3.61	1	0.0099
KN09__KN04	0	0	0.0125	Lms-2_5__Lms-31_9	3.61	1	0.0127
KN09__KN04	0	0	0.0125	Lms-2_5__Lms-31_11	3.61	1	0.0116
KN09__KN04	0	0	0.0125	Lms-2_6__Lms-3_21	4.99	0	0.0119
KN09__KN04	0	0	0.0125	Lms-2_6__Lms-3_22	4.99	0	0.0119
KN09__KN04	0	0	0.0125	Lms-2_6__Lms-3_23	4.99	0	0.0117
KN09__KN04	0	0	0.0125	Lms-2_6__Lms-3_24	4.99	0	0.0121
KN09__KN04	0	0	0.0125	Lms-2_6__Lms-3_25	4.99	0	0.0118
KN09__KN04	0	0	0.0125	Lms-2_6__Lms-3_26	4.99	0	0.0122
KN09__KN04	0	0	0.0125	Lms-2_6__Lms-3_27	4.99	0	0.0125
KN09__KN04	0	0	0.0125	Lms-2_6__Lms-3_28	4.99	0	0.0115
KN09__KN04	0	0	0.0125	Lms-2_6__Lms-3_29	4.99	0	0.0124
KN09__KN04	0	0	0.0125	Lms-2_6__Lms-3_30	4.99	0	0.0128
KN09__KN04	0	0	0.0125	Lms-2_6__Lms-3_11	4.99	0	0.0113
KN09__KN04	0	0	0.0125	Lms-2_6__Lms-3_12	4.99	0	0.0125
KN09__KN04	0	0	0.0125	Lms-2_6__Lms-31_1	3.61	1	0.0101
KN09__KN04	0	0	0.0125	Lms-2_6__Lms-31_9	3.61	1	0.013
KN09__KN04	0	0	0.0125	Lms-2_6__Lms-31_11	3.61	1	0.0119
KN09__KN04	0	0	0.0125	Lms-2_7__Lms-3_21	4.99	0	0.0113
KN09__KN04	0	0	0.0125	Lms-2_7__Lms-3_22	4.99	0	0.0115
KN09__KN04	0	0	0.0125	Lms-2_7__Lms-3_23	4.99	0	0.0114
KN09__KN04	0	0	0.0125	Lms-2_7__Lms-3_24	4.99	0	0.0116
KN09__KN04	0	0	0.0125	Lms-2_7__Lms-3_25	4.99	0	0.0113
KN09__KN04	0	0	0.0125	Lms-2_7__Lms-3_26	4.99	0	0.0118
KN09__KN04	0	0	0.0125	Lms-2_7__Lms-3_27	4.99	0	0.0122
KN09__KN04	0	0	0.0125	Lms-2_7__Lms-3_28	4.99	0	0.0111
KN09__KN04	0	0	0.0125	Lms-2_7__Lms-3_29	4.99	0	0.012
KN09__KN04	0	0	0.0125	Lms-2_7__Lms-3_30	4.99	0	0.0124
KN09__KN04	0	0	0.0125	Lms-2_7__Lms-3_11	4.99	0	0.011
KN09__KN04	0	0	0.0125	Lms-2_7__Lms-3_12	4.99	0	0.012
KN09__KN04	0	0	0.0125	Lms-2_7__Lms-31_1	3.61	1	0.0098
KN09__KN04	0	0	0.0125	Lms-2_7__Lms-31_9	3.61	1	0.0127
KN09__KN04	0	0	0.0125	Lms-2_7__Lms-31_11	3.61	1	0.0115
KN09__KN04	0	0	0.0125	Lms-2_8__Lms-3_21	4.99	0	0.0103
KN09__KN04	0	0	0.0125	Lms-2_8__Lms-3_22	4.99	0	0.0105
KN09__KN04	0	0	0.0125	Lms-2_8__Lms-3_23	4.99	0	0.0103
KN09__KN04	0	0	0.0125	Lms-2_8__Lms-3_24	4.99	0	0.0108
KN09__KN04	0	0	0.0125	Lms-2_8__Lms-3_25	4.99	0	0.0103
KN09__KN04	0	0	0.0125	Lms-2_8__Lms-3_26	4.99	0	0.0108
KN09__KN04	0	0	0.0125	Lms-2_8__Lms-3_27	4.99	0	0.0113
KN09__KN04	0	0	0.0125	Lms-2_8__Lms-3_28	4.99	0	0.0102
KN09__KN04	0	0	0.0125	Lms-2_8__Lms-3_29	4.99	0	0.0111
KN09__KN04	0	0	0.0125	Lms-2_8__Lms-3_30	4.99	0	0.0113
KN09__KN04	0	0	0.0125	Lms-2_8__Lms-3_11	4.99	0	0.0099
KN09__KN04	0	0	0.0125	Lms-2_8__Lms-3_12	4.99	0	0.011
KN09__KN04	0	0	0.0125	Lms-2_8__Lms-31_1	3.61	1	0.0085
KN09__KN04	0	0	0.0125	Lms-2_8__Lms-31_9	3.61	1	0.0116
KN09__KN04	0	0	0.0125	Lms-2_8__Lms-31_11	3.61	1	0.0103
KN09__KN04	0	0	0.0125	Lms-29_1__Lms-30_1	9.99	0	0.0127
KN09__KN04	0	0	0.0125	Lms-29_1__Lms-30_2	9.99	0	0.0134
KN09__KN04	0	0	0.0125	Lms-29_1__Lms-30_3	9.99	0	0.0118
KN09__KN04	0	0	0.0125	Lms-29_1__Lms-30_4	9.99	0	0.0127
KN09__KN04	0	0	0.0125	Lms-29_1__Lms-30_5	9.99	0	0.0139
KN09__KN04	0	0	0.0125	Lms-29_1__Lms-30_6	9.99	0	0.0139
KN09__KN04	0	0	0.0125	Lms-29_2__Lms-30_1	9.99	0	0.0124
KN09__KN04	0	0	0.0125	Lms-29_2__Lms-30_2	9.99	0	0.0118
KN09__KN04	0	0	0.0125	Lms-29_2__Lms-30_3	9.99	0	0.0111
KN09__KN04	0	0	0.0125	Lms-29_2__Lms-30_4	9.99	0	0.0114
KN09__KN04	0	0	0.0125	Lms-29_2__Lms-30_5	9.99	0	0.0124
KN09__KN04	0	0	0.0125	Lms-29_2__Lms-30_6	9.99	0	0.0124
KN09__KN04	0	0	0.0125	Lms-29_3__Lms-30_1	9.99	0	0.0127
KN09__KN04	0	0	0.0125	Lms-29_3__Lms-30_2	9.99	0	0.0122
KN09__KN04	0	0	0.0125	Lms-29_3__Lms-30_3	9.99	0	0.0114
KN09__KN04	0	0	0.0125	Lms-29_3__Lms-30_4	9.99	0	0.0118
KN09__KN04	0	0	0.0125	Lms-29_3__Lms-30_5	9.99	0	0.0127
KN09__KN04	0	0	0.0125	Lms-29_3__Lms-30_6	9.99	0	0.0128
KN09__KN04	0	0	0.0125	Lms-29_5__Lms-30_1	9.99	0	0.0124
KN09__KN04	0	0	0.0125	Lms-29_5__Lms-30_2	9.99	0	0.0129
KN09__KN04	0	0	0.0125	Lms-29_5__Lms-30_3	9.99	0	0.0115
KN09__KN04	0	0	0.0125	Lms-29_5__Lms-30_4	9.99	0	0.0123
KN09__KN04	0	0	0.0125	Lms-29_5__Lms-30_5	9.99	0	0.0136
KN09__KN04	0	0	0.0125	Lms-29_5__Lms-30_6	9.99	0	0.0136
KN09__KN04	0	0	0.0125	Lms-29_6__Lms-30_1	9.99	0	0.0132
KN09__KN04	0	0	0.0125	Lms-29_6__Lms-30_2	9.99	0	0.0128
KN09__KN04	0	0	0.0125	Lms-29_6__Lms-30_3	9.99	0	0.0119
KN09__KN04	0	0	0.0125	Lms-29_6__Lms-30_4	9.99	0	0.0124
KN09__KN04	0	0	0.0125	Lms-29_6__Lms-30_5	9.99	0	0.0133
KN09__KN04	0	0	0.0125	Lms-29_6__Lms-30_6	9.99	0	0.0134
KN09__KN04	0	0	0.0125	Lms-2_19__Lms-3_21	4.99	0	0.0062
KN09__KN04	0	0	0.0125	Lms-2_19__Lms-3_22	4.99	0	0.0061
KN09__KN04	0	0	0.0125	Lms-2_19__Lms-3_23	4.99	0	0.0059
KN09__KN04	0	0	0.0125	Lms-2_19__Lms-3_24	4.99	0	0.0061
KN09__KN04	0	0	0.0125	Lms-2_19__Lms-3_25	4.99	0	0.0059
KN09__KN04	0	0	0.0125	Lms-2_19__Lms-3_26	4.99	0	0.0064
KN09__KN04	0	0	0.0125	Lms-2_19__Lms-3_27	4.99	0	0.0068
KN09__KN04	0	0	0.0125	Lms-2_19__Lms-3_28	4.99	0	0.0057
KN09__KN04	0	0	0.0125	Lms-2_19__Lms-3_29	4.99	0	0.0067
KN09__KN04	0	0	0.0125	Lms-2_19__Lms-3_30	4.99	0	0.007
KN09__KN04	0	0	0.0125	Lms-2_19__Lms-3_11	4.99	0	0.0055
KN09__KN04	0	0	0.0125	Lms-2_19__Lms-3_12	4.99	0	0.0065
KN09__KN04	0	0	0.0125	Lms-2_19__Lms-31_1	3.61	1	0.005
KN09__KN04	0	0	0.0125	Lms-2_19__Lms-31_9	3.61	1	0.0072
KN09__KN04	0	0	0.0125	Lms-2_19__Lms-31_11	3.61	1	0.0064
KN09__KN04	0	0	0.0125	Lms-3_21__Lms-31_1	8.15	1	0.006
KN09__KN04	0	0	0.0125	Lms-3_21__Lms-31_9	8.15	1	0.0086
KN09__KN04	0	0	0.0125	Lms-3_21__Lms-31_11	8.15	1	0.0077
KN09__KN04	0	0	0.0125	Lms-3_22__Lms-31_1	8.15	1	0.0058
KN09__KN04	0	0	0.0125	Lms-3_22__Lms-31_9	8.15	1	0.0087
KN09__KN04	0	0	0.0125	Lms-3_22__Lms-31_11	8.15	1	0.0077
KN09__KN04	0	0	0.0125	Lms-3_23__Lms-31_1	8.15	1	0.0057
KN09__KN04	0	0	0.0125	Lms-3_23__Lms-31_9	8.15	1	0.0086
KN09__KN04	0	0	0.0125	Lms-3_23__Lms-31_11	8.15	1	0.0074
KN09__KN04	0	0	0.0125	Lms-3_24__Lms-31_1	8.15	1	0.0058
KN09__KN04	0	0	0.0125	Lms-3_24__Lms-31_9	8.15	1	0.0088
KN09__KN04	0	0	0.0125	Lms-3_24__Lms-31_11	8.15	1	0.0076
KN09__KN04	0	0	0.0125	Lms-3_25__Lms-31_1	8.15	1	0.0057
KN09__KN04	0	0	0.0125	Lms-3_25__Lms-31_9	8.15	1	0.0085
KN09__KN04	0	0	0.0125	Lms-3_25__Lms-31_11	8.15	1	0.0075
KN09__KN04	0	0	0.0125	Lms-3_26__Lms-31_1	8.15	1	0.0062
KN09__KN04	0	0	0.0125	Lms-3_26__Lms-31_9	8.15	1	0.0089
KN09__KN04	0	0	0.0125	Lms-3_26__Lms-31_11	8.15	1	0.008
KN09__KN04	0	0	0.0125	Lms-3_27__Lms-31_1	8.15	1	0.0064
KN09__KN04	0	0	0.0125	Lms-3_27__Lms-31_9	8.15	1	0.0093
KN09__KN04	0	0	0.0125	Lms-3_27__Lms-31_11	8.15	1	0.0083
KN09__KN04	0	0	0.0125	Lms-3_28__Lms-31_1	8.15	1	0.0055
KN09__KN04	0	0	0.0125	Lms-3_28__Lms-31_9	8.15	1	0.0084
KN09__KN04	0	0	0.0125	Lms-3_28__Lms-31_11	8.15	1	0.0071
KN09__KN04	0	0	0.0125	Lms-3_29__Lms-31_1	8.15	1	0.0064
KN09__KN04	0	0	0.0125	Lms-3_29__Lms-31_9	8.15	1	0.0093
KN09__KN04	0	0	0.0125	Lms-3_29__Lms-31_11	8.15	1	0.0082
KN09__KN04	0	0	0.0125	Lms-3_30__Lms-31_1	8.15	1	0.0068
KN09__KN04	0	0	0.0125	Lms-3_30__Lms-31_9	8.15	1	0.0097
KN09__KN04	0	0	0.0125	Lms-3_30__Lms-31_11	8.15	1	0.0085
KN09__KN04	0	0	0.0125	Lms-3_11__Lms-31_1	8.15	1	0.0054
KN09__KN04	0	0	0.0125	Lms-3_11__Lms-31_9	8.15	1	0.0081
KN09__KN04	0	0	0.0125	Lms-3_11__Lms-31_11	8.15	1	0.0071
KN09__KN04	0	0	0.0125	Lms-3_12__Lms-31_1	8.15	1	0.0063
KN09__KN04	0	0	0.0125	Lms-3_12__Lms-31_9	8.15	1	0.0093
KN09__KN04	0	0	0.0125	Lms-3_12__Lms-31_11	8.15	1	0.0081
KN09__KN04	0	0	0.0125	Lms-27_1__Lms-41_2	0.19	1	0.0084
KN09__KN04	0	0	0.0125	Lms-27_1__Lms-41_4	0.19	1	0.0075
KN09__KN04	0	0	0.0125	Lms-27_1__Lms-41_5	0.19	1	0.0082
KN09__KN04	0	0	0.0125	Lms-27_1__Lms-41_6	0.19	1	0.0071
KN09__KN04	0	0	0.0125	Lms-27_2__Lms-41_2	0.19	1	0.0085
KN09__KN04	0	0	0.0125	Lms-27_2__Lms-41_4	0.19	1	0.0075
KN09__KN04	0	0	0.0125	Lms-27_2__Lms-41_5	0.19	1	0.0083
KN09__KN04	0	0	0.0125	Lms-27_2__Lms-41_6	0.19	1	0.0071
KN09__KN04	0	0	0.0125	Lms-27_3__Lms-41_2	0.19	1	0.006
KN09__KN04	0	0	0.0125	Lms-27_3__Lms-41_4	0.19	1	0.0054
KN09__KN04	0	0	0.0125	Lms-27_3__Lms-41_5	0.19	1	0.0058
KN09__KN04	0	0	0.0125	Lms-27_3__Lms-41_6	0.19	1	0.0052
KN09__KN04	0	0	0.0125	Lms-27_4__Lms-41_2	0.19	1	0.0076
KN09__KN04	0	0	0.0125	Lms-27_4__Lms-41_4	0.19	1	0.0067
KN09__KN04	0	0	0.0125	Lms-27_4__Lms-41_5	0.19	1	0.0076
KN09__KN04	0	0	0.0125	Lms-27_4__Lms-41_6	0.19	1	0.0063
KN09__KN04	0	0	0.0125	Lms-27_5__Lms-41_2	0.19	1	0.0088
KN09__KN04	0	0	0.0125	Lms-27_5__Lms-41_4	0.19	1	0.0079
KN09__KN04	0	0	0.0125	Lms-27_5__Lms-41_5	0.19	1	0.0087
KN09__KN04	0	0	0.0125	Lms-27_5__Lms-41_6	0.19	1	0.0075
KN09__KN04	0	0	0.0125	Lms-27_6__Lms-41_2	0.19	1	0.0075
KN09__KN04	0	0	0.0125	Lms-27_6__Lms-41_4	0.19	1	0.0065
KN09__KN04	0	0	0.0125	Lms-27_6__Lms-41_5	0.19	1	0.0072
KN09__KN04	0	0	0.0125	Lms-27_6__Lms-41_6	0.19	1	0.0062
KN09__KN04	0	0	0.0125	Lms-39_2__Lms-40_3	5.23	0	0.009
KN09__KN04	0	0	0.0125	Lms-39_2__Lms-40_5	5.23	0	0.008
KN09__KN04	0	0	0.0125	Lms-39_2__Lms-40_6	5.23	0	0.0092
KN09__KN04	0	0	0.0125	Lms-39_3__Lms-40_3	5.23	0	0.0076
KN09__KN04	0	0	0.0125	Lms-39_3__Lms-40_5	5.23	0	0.007
KN09__KN04	0	0	0.0125	Lms-39_3__Lms-40_6	5.23	0	0.0077
KN09__KN04	0	0	0.0125	Lms-39_5__Lms-40_3	5.23	0	0.0086
KN09__KN04	0	0	0.0125	Lms-39_5__Lms-40_5	5.23	0	0.0074
KN09__KN04	0	0	0.0125	Lms-39_5__Lms-40_6	5.23	0	0.0087
KN09__KN04	0	0	0.0125	Lms-39_6__Lms-40_3	5.23	0	0.0076
KN09__KN04	0	0	0.0125	Lms-39_6__Lms-40_5	5.23	0	0.0067
KN09__PAO503	78.3	2	0.0125	Lms-39_6__Lms-40_6	5.23	0	0.0077
KN09__PAO503	78.3	2	0.0125	Lms-10_23__Lms-39_2	82.87	2	0.0146
KN09__PAO503	78.3	2	0.0125	Lms-10_23__Lms-39_3	82.87	2	0.012
KN09__PAO503	78.3	2	0.0125	Lms-10_23__Lms-39_5	82.87	2	0.0138
KN09__PAO503	78.3	2	0.0125	Lms-10_23__Lms-39_6	82.87	2	0.0123
KN09__PAO503	78.3	2	0.0125	Lms-10_23__Lms-40_3	83.05	2	0.0124
KN09__PAO503	78.3	2	0.0125	Lms-10_23__Lms-40_5	83.05	2	0.0114
KN09__PAO503	78.3	2	0.0125	Lms-10_23__Lms-40_6	83.05	2	0.0127
KN09__PAO503	78.3	2	0.0125	Lms-10_24__Lms-39_2	82.87	2	0.0105
KN09__PAO503	78.3	2	0.0125	Lms-10_24__Lms-39_3	82.87	2	0.0083
KN09__PAO503	78.3	2	0.0125	Lms-10_24__Lms-39_5	82.87	2	0.0098
KN09__PAO503	78.3	2	0.0125	Lms-10_24__Lms-39_6	82.87	2	0.0085
KN09__PAO503	78.3	2	0.0125	Lms-10_24__Lms-40_3	83.05	2	0.0086
KN09__PAO503	78.3	2	0.0125	Lms-10_24__Lms-40_5	83.05	2	0.0075
KN09__PAO503	78.3	2	0.0125	Lms-10_24__Lms-40_6	83.05	2	0.0087
KN09__PAO503	78.3	2	0.0125	Lms-10_25__Lms-39_2	82.87	2	0.0109
KN09__PAO503	78.3	2	0.0125	Lms-10_25__Lms-39_3	82.87	2	0.0084
KN09__PAO503	78.3	2	0.0125	Lms-10_25__Lms-39_5	82.87	2	0.0101
KN09__PAO503	78.3	2	0.0125	Lms-10_25__Lms-39_6	82.87	2	0.0086
KN09__PAO503	78.3	2	0.0125	Lms-10_25__Lms-40_3	83.05	2	0.0087
KN09__PAO503	78.3	2	0.0125	Lms-10_25__Lms-40_5	83.05	2	0.0076
KN09__PAO503	78.3	2	0.0125	Lms-10_25__Lms-40_6	83.05	2	0.0089
KN09__PAO503	78.3	2	0.0125	Lms-10_26__Lms-39_2	82.87	2	0.0109
KN09__PAO503	78.3	2	0.0125	Lms-10_26__Lms-39_3	82.87	2	0.0085
KN09__PAO503	78.3	2	0.0125	Lms-10_26__Lms-39_5	82.87	2	0.0102
KN09__PAO503	78.3	2	0.0125	Lms-10_26__Lms-39_6	82.87	2	0.0087
KN09__PAO503	78.3	2	0.0125	Lms-10_26__Lms-40_3	83.05	2	0.0088
KN09__PAO503	78.3	2	0.0125	Lms-10_26__Lms-40_5	83.05	2	0.0078
KN09__PAO503	78.3	2	0.0125	Lms-10_26__Lms-40_6	83.05	2	0.009
KN09__PAO503	78.3	2	0.0125	Lms-10_27__Lms-39_2	82.87	2	0.0104
KN09__PAO503	78.3	2	0.0125	Lms-10_27__Lms-39_3	82.87	2	0.008
KN09__PAO503	78.3	2	0.0125	Lms-10_27__Lms-39_5	82.87	2	0.0097
KN09__PAO503	78.3	2	0.0125	Lms-10_27__Lms-39_6	82.87	2	0.0081
KN09__PAO503	78.3	2	0.0125	Lms-10_27__Lms-40_3	83.05	2	0.0083
KN09__PAO503	78.3	2	0.0125	Lms-10_27__Lms-40_5	83.05	2	0.0072
KN09__PAO503	78.3	2	0.0125	Lms-10_27__Lms-40_6	83.05	2	0.0084
KN09__PAO503	78.3	2	0.0125	Lms-10_28__Lms-39_2	82.87	2	0.0105
KN09__PAO503	78.3	2	0.0125	Lms-10_28__Lms-39_3	82.87	2	0.008
KN09__PAO503	78.3	2	0.0125	Lms-10_28__Lms-39_5	82.87	2	0.0096
KN09__PAO503	78.3	2	0.0125	Lms-10_28__Lms-39_6	82.87	2	0.0083
KN09__PAO503	78.3	2	0.0125	Lms-10_28__Lms-40_3	83.05	2	0.0084
KN09__PAO503	78.3	2	0.0125	Lms-10_28__Lms-40_5	83.05	2	0.0074
KN09__PAO503	78.3	2	0.0125	Lms-10_28__Lms-40_6	83.05	2	0.0086
KN09__PAO503	78.3	2	0.0125	Lms-11_26__Lms-41_2	114.59	2	0.0133
KN09__PAO503	78.3	2	0.0125	Lms-11_26__Lms-41_4	114.59	2	0.0124
KN09__PAO503	78.3	2	0.0125	Lms-11_26__Lms-41_5	114.59	2	0.0132
KN09__PAO503	78.3	2	0.0125	Lms-11_26__Lms-41_6	114.59	2	0.0119
KN09__PAO503	78.3	2	0.0125	Lms-11_29__Lms-41_2	114.59	2	0.0118
KN09__PAO503	78.3	2	0.0125	Lms-11_29__Lms-41_4	114.59	2	0.0111
KN09__PAO503	78.3	2	0.0125	Lms-11_29__Lms-41_5	114.59	2	0.0117
KN09__PAO503	78.3	2	0.0125	Lms-11_29__Lms-41_6	114.59	2	0.0106
KN09__PAO503	78.3	2	0.0125	Lms-11_30__Lms-41_2	114.59	2	0.0084
KN09__PAO503	78.3	2	0.0125	Lms-11_30__Lms-41_4	114.59	2	0.0074
KN09__PAO503	78.3	2	0.0125	Lms-11_30__Lms-41_5	114.59	2	0.0082
KN09__PAO503	78.3	2	0.0125	Lms-11_30__Lms-41_6	114.59	2	0.007
KN09__PAO503	78.3	2	0.0125	Lms-11_6__Lms-41_2	114.59	2	0.008
KN09__PAO503	78.3	2	0.0125	Lms-11_6__Lms-41_4	114.59	2	0.0074
KN09__PAO503	78.3	2	0.0125	Lms-11_6__Lms-41_5	114.59	2	0.0079
KN09__PAO503	78.3	2	0.0125	Lms-11_6__Lms-41_6	114.59	2	0.0069
KN09__PAO503	78.3	2	0.0125	Lms-15_12__Lms-39_2	148.71	2	0.0077
KN09__PAO503	78.3	2	0.0125	Lms-15_12__Lms-39_3	148.71	2	0.0063
KN09__PAO503	78.3	2	0.0125	Lms-15_12__Lms-39_5	148.71	2	0.0071
KN09__PAO503	78.3	2	0.0125	Lms-15_12__Lms-39_6	148.71	2	0.0063
KN09__PAO503	78.3	2	0.0125	Lms-15_12__Lms-40_3	147.3	2	0.0063
KN09__PAO503	78.3	2	0.0125	Lms-15_12__Lms-40_5	147.3	2	0.0055
KN09__PAO503	78.3	2	0.0125	Lms-15_12__Lms-40_6	147.3	2	0.0064
KN09__PAO503	78.3	2	0.0125	Lms-15_20__Lms-39_2	148.71	2	0.0108
KN09__PAO503	78.3	2	0.0125	Lms-15_20__Lms-39_3	148.71	2	0.0085
KN09__PAO503	78.3	2	0.0125	Lms-15_20__Lms-39_5	148.71	2	0.01
KN09__PAO503	78.3	2	0.0125	Lms-15_20__Lms-39_6	148.71	2	0.0087
KN09__PAO503	78.3	2	0.0125	Lms-15_20__Lms-40_3	147.3	2	0.0086
KN09__PAO503	78.3	2	0.0125	Lms-15_20__Lms-40_5	147.3	2	0.0077
KN09__PAO503	78.3	2	0.0125	Lms-15_20__Lms-40_6	147.3	2	0.0088
KN09__PAO503	78.3	2	0.0125	Lms-15_27__Lms-39_2	148.71	2	0.0098
KN09__PAO503	78.3	2	0.0125	Lms-15_27__Lms-39_3	148.71	2	0.0078
KN09__PAO503	78.3	2	0.0125	Lms-15_27__Lms-39_5	148.71	2	0.0091
KN09__PAO503	78.3	2	0.0125	Lms-15_27__Lms-39_6	148.71	2	0.0078
KN09__PAO503	78.3	2	0.0125	Lms-15_27__Lms-40_3	147.3	2	0.0079
KN09__PAO503	78.3	2	0.0125	Lms-15_27__Lms-40_5	147.3	2	0.0069
KN09__PAO503	78.3	2	0.0125	Lms-15_27__Lms-40_6	147.3	2	0.008
KN09__PAO503	78.3	2	0.0125	Lms-15_29__Lms-39_2	148.71	2	0.0118
KN09__PAO503	78.3	2	0.0125	Lms-15_29__Lms-39_3	148.71	2	0.01
KN09__PAO503	78.3	2	0.0125	Lms-15_29__Lms-39_5	148.71	2	0.0112
KN09__PAO503	78.3	2	0.0125	Lms-15_29__Lms-39_6	148.71	2	0.01
KN09__PAO503	78.3	2	0.0125	Lms-15_29__Lms-40_3	147.3	2	0.0102
KN09__PAO503	78.3	2	0.0125	Lms-15_29__Lms-40_5	147.3	2	0.0091
KN09__PAO503	78.3	2	0.0125	Lms-15_29__Lms-40_6	147.3	2	0.0103
KN09__PAO503	78.3	2	0.0125	Lms-15_30__Lms-39_2	148.71	2	0.0119
KN09__PAO503	78.3	2	0.0125	Lms-15_30__Lms-39_3	148.71	2	0.0096
KN09__PAO503	78.3	2	0.0125	Lms-15_30__Lms-39_5	148.71	2	0.0112
KN09__PAO503	78.3	2	0.0125	Lms-15_30__Lms-39_6	148.71	2	0.0098
KN09__PAO503	78.3	2	0.0125	Lms-15_30__Lms-40_3	147.3	2	0.0098
KN09__PAO503	78.3	2	0.0125	Lms-15_30__Lms-40_5	147.3	2	0.0087
KN09__PAO503	78.3	2	0.0125	Lms-15_30__Lms-40_6	147.3	2	0.01
KN09__PAO503	78.3	2	0.0125	Lms-16_15__Lms-39_2	88.1	2	0.0128
KN09__PAO503	78.3	2	0.0125	Lms-16_15__Lms-39_3	88.1	2	0.0107
KN09__PAO503	78.3	2	0.0125	Lms-16_15__Lms-39_5	88.1	2	0.0121
KN09__PAO503	78.3	2	0.0125	Lms-16_15__Lms-39_6	88.1	2	0.0109
KN09__PAO503	78.3	2	0.0125	Lms-16_15__Lms-40_3	91.3	2	0.0109
KN09__PAO503	78.3	2	0.0125	Lms-16_15__Lms-40_5	91.3	2	0.01
KN09__PAO503	78.3	2	0.0125	Lms-16_15__Lms-40_6	91.3	2	0.011
KN09__PAO503	78.3	2	0.0125	Lms-16_15__Lms-41_2	118.82	2	0.0109
KN09__PAO503	78.3	2	0.0125	Lms-16_15__Lms-41_4	118.82	2	0.01
KN09__PAO503	78.3	2	0.0125	Lms-16_15__Lms-41_5	118.82	2	0.0107
KN09__PAO503	78.3	2	0.0125	Lms-16_15__Lms-41_6	118.82	2	0.0096
KN09__PAO503	78.3	2	0.0125	Lms-16_25__Lms-39_2	88.1	2	0.0111
KN09__PAO503	78.3	2	0.0125	Lms-16_25__Lms-39_3	88.1	2	0.0088
KN09__PAO503	78.3	2	0.0125	Lms-16_25__Lms-39_5	88.1	2	0.0102
KN09__PAO503	78.3	2	0.0125	Lms-16_25__Lms-39_6	88.1	2	0.0089
KN09__PAO503	78.3	2	0.0125	Lms-16_25__Lms-40_3	91.3	2	0.009
KN09__PAO503	78.3	2	0.0125	Lms-16_25__Lms-40_5	91.3	2	0.008
KN09__PAO503	78.3	2	0.0125	Lms-16_25__Lms-40_6	91.3	2	0.0092
KN09__PAO503	78.3	2	0.0125	Lms-16_25__Lms-41_2	118.82	2	0.0089
KN09__PAO503	78.3	2	0.0125	Lms-16_25__Lms-41_4	118.82	2	0.008
KN09__PAO503	78.3	2	0.0125	Lms-16_25__Lms-41_5	118.82	2	0.0087
KN09__PAO503	78.3	2	0.0125	Lms-16_25__Lms-41_6	118.82	2	0.0076
KN09__PAO503	78.3	2	0.0125	Lms-16_26__Lms-39_2	88.1	2	0.01
KN09__PAO503	78.3	2	0.0125	Lms-16_26__Lms-39_3	88.1	2	0.0083
KN09__PAO503	78.3	2	0.0125	Lms-16_26__Lms-39_5	88.1	2	0.0093
KN09__PAO503	78.3	2	0.0125	Lms-16_26__Lms-39_6	88.1	2	0.0084
KN09__PAO503	78.3	2	0.0125	Lms-16_26__Lms-40_3	91.3	2	0.0084
KN09__PAO503	78.3	2	0.0125	Lms-16_26__Lms-40_5	91.3	2	0.0076
KN09__PAO503	78.3	2	0.0125	Lms-16_26__Lms-40_6	91.3	2	0.0086
KN09__PAO503	78.3	2	0.0125	Lms-16_26__Lms-41_2	118.82	2	0.0083
KN09__PAO503	78.3	2	0.0125	Lms-16_26__Lms-41_4	118.82	2	0.0074
KN09__PAO503	78.3	2	0.0125	Lms-16_26__Lms-41_5	118.82	2	0.0081
KN09__PAO503	78.3	2	0.0125	Lms-16_26__Lms-41_6	118.82	2	0.0071
KN09__PAO503	78.3	2	0.0125	Lms-16_27__Lms-39_2	88.1	2	0.0133
KN09__PAO503	78.3	2	0.0125	Lms-16_27__Lms-39_3	88.1	2	0.011
KN09__PAO503	78.3	2	0.0125	Lms-16_27__Lms-39_5	88.1	2	0.0127
KN09__PAO503	78.3	2	0.0125	Lms-16_27__Lms-39_6	88.1	2	0.0112
KN09__PAO503	78.3	2	0.0125	Lms-16_27__Lms-40_3	91.3	2	0.0113
KN09__PAO503	78.3	2	0.0125	Lms-16_27__Lms-40_5	91.3	2	0.0102
KN09__PAO503	78.3	2	0.0125	Lms-16_27__Lms-40_6	91.3	2	0.0115
KN09__PAO503	78.3	2	0.0125	Lms-16_27__Lms-41_2	118.82	2	0.0112
KN09__PAO503	78.3	2	0.0125	Lms-16_27__Lms-41_4	118.82	2	0.0102
KN09__PAO503	78.3	2	0.0125	Lms-16_27__Lms-41_5	118.82	2	0.011
KN09__PAO503	78.3	2	0.0125	Lms-16_27__Lms-41_6	118.82	2	0.0098
KN09__PAO503	78.3	2	0.0125	Lms-16_28__Lms-39_2	88.1	2	0.011
KN09__PAO503	78.3	2	0.0125	Lms-16_28__Lms-39_3	88.1	2	0.0085
KN09__PAO503	78.3	2	0.0125	Lms-16_28__Lms-39_5	88.1	2	0.0102
KN09__PAO503	78.3	2	0.0125	Lms-16_28__Lms-39_6	88.1	2	0.0088
KN09__PAO503	78.3	2	0.0125	Lms-16_28__Lms-40_3	91.3	2	0.0088
KN09__PAO503	78.3	2	0.0125	Lms-16_28__Lms-40_5	91.3	2	0.0077
KN09__PAO503	78.3	2	0.0125	Lms-16_28__Lms-40_6	91.3	2	0.009
KN09__PAO503	78.3	2	0.0125	Lms-16_28__Lms-41_2	118.82	2	0.0086
KN09__PAO503	78.3	2	0.0125	Lms-16_28__Lms-41_4	118.82	2	0.0078
KN09__PAO503	78.3	2	0.0125	Lms-16_28__Lms-41_5	118.82	2	0.0085
KN09__PAO503	78.3	2	0.0125	Lms-16_28__Lms-41_6	118.82	2	0.0074
KN09__PAO503	78.3	2	0.0125	Lms-16_30__Lms-39_2	88.1	2	0.0111
KN09__PAO503	78.3	2	0.0125	Lms-16_30__Lms-39_3	88.1	2	0.0087
KN09__PAO503	78.3	2	0.0125	Lms-16_30__Lms-39_5	88.1	2	0.0104
KN09__PAO503	78.3	2	0.0125	Lms-16_30__Lms-39_6	88.1	2	0.0089
KN09__PAO503	78.3	2	0.0125	Lms-16_30__Lms-40_3	91.3	2	0.0089
KN09__PAO503	78.3	2	0.0125	Lms-16_30__Lms-40_5	91.3	2	0.0079
KN09__PAO503	78.3	2	0.0125	Lms-16_30__Lms-40_6	91.3	2	0.0091
KN09__PAO503	78.3	2	0.0125	Lms-16_30__Lms-41_2	118.82	2	0.0089
KN09__PAO503	78.3	2	0.0125	Lms-16_30__Lms-41_4	118.82	2	0.0079
KN09__PAO503	78.3	2	0.0125	Lms-16_30__Lms-41_5	118.82	2	0.0088
KN09__PAO503	78.3	2	0.0125	Lms-16_30__Lms-41_6	118.82	2	0.0076
KN09__PAO503	78.3	2	0.0125	Lms-12_4__Lms-39_2	143.2	2	0.0084
KN09__PAO503	78.3	2	0.0125	Lms-12_4__Lms-39_3	143.2	2	0.0072
KN09__PAO503	78.3	2	0.0125	Lms-12_4__Lms-39_5	143.2	2	0.008
KN09__PAO503	78.3	2	0.0125	Lms-12_4__Lms-39_6	143.2	2	0.007
KN09__PAO503	78.3	2	0.0125	Lms-12_4__Lms-40_3	143.35	2	0.0072
KN09__PAO503	78.3	2	0.0125	Lms-12_4__Lms-40_5	143.35	2	0.0065
KN09__PAO503	78.3	2	0.0125	Lms-12_4__Lms-40_6	143.35	2	0.0073
KN09__PAO503	78.3	2	0.0125	Lms-12_7__Lms-39_2	143.2	2	0.0106
KN09__PAO503	78.3	2	0.0125	Lms-12_7__Lms-39_3	143.2	2	0.0084
KN09__PAO503	78.3	2	0.0125	Lms-12_7__Lms-39_5	143.2	2	0.0097
KN09__PAO503	78.3	2	0.0125	Lms-12_7__Lms-39_6	143.2	2	0.0085
KN09__PAO503	78.3	2	0.0125	Lms-12_7__Lms-40_3	143.35	2	0.0086
KN09__PAO503	78.3	2	0.0125	Lms-12_7__Lms-40_5	143.35	2	0.0076
KN09__PAO503	78.3	2	0.0125	Lms-12_7__Lms-40_6	143.35	2	0.0087
KN09__PAO503	78.3	2	0.0125	Lms-12_11__Lms-39_2	143.2	2	0.0084
KN09__PAO503	78.3	2	0.0125	Lms-12_11__Lms-39_3	143.2	2	0.0072
KN09__PAO503	78.3	2	0.0125	Lms-12_11__Lms-39_5	143.2	2	0.0078
KN09__PAO503	78.3	2	0.0125	Lms-12_11__Lms-39_6	143.2	2	0.007
KN09__PAO503	78.3	2	0.0125	Lms-12_11__Lms-40_3	143.35	2	0.0072
KN09__PAO503	78.3	2	0.0125	Lms-12_11__Lms-40_5	143.35	2	0.0065
KN09__PAO503	78.3	2	0.0125	Lms-12_11__Lms-40_6	143.35	2	0.0072
KN09__PAO503	78.3	2	0.0125	Lms-13_1__Lms-41_2	115.06	2	0.0081
KN09__PAO503	78.3	2	0.0125	Lms-13_1__Lms-41_4	115.06	2	0.0071
KN09__PAO503	78.3	2	0.0125	Lms-13_1__Lms-41_5	115.06	2	0.0079
KN09__PAO503	78.3	2	0.0125	Lms-13_1__Lms-41_6	115.06	2	0.0067
KN09__PAO503	78.3	2	0.0125	Lms-13_13__Lms-41_2	115.06	2	0.0075
KN09__PAO503	78.3	2	0.0125	Lms-13_13__Lms-41_4	115.06	2	0.0065
KN09__PAO503	78.3	2	0.0125	Lms-13_13__Lms-41_5	115.06	2	0.0074
KN09__PAO503	78.3	2	0.0125	Lms-13_13__Lms-41_6	115.06	2	0.0062
KN09__PAO503	78.3	2	0.0125	Lms-13_14__Lms-41_2	115.06	2	0.0073
KN09__PAO503	78.3	2	0.0125	Lms-13_14__Lms-41_4	115.06	2	0.0064
KN09__PAO503	78.3	2	0.0125	Lms-13_14__Lms-41_5	115.06	2	0.0071
KN09__PAO503	78.3	2	0.0125	Lms-13_14__Lms-41_6	115.06	2	0.0061
KN09__PAO503	78.3	2	0.0125	Lms-13_18__Lms-41_2	115.06	2	0.0086
KN09__PAO503	78.3	2	0.0125	Lms-13_18__Lms-41_4	115.06	2	0.0076
KN09__PAO503	78.3	2	0.0125	Lms-13_18__Lms-41_5	115.06	2	0.0084
KN09__PAO503	78.3	2	0.0125	Lms-13_18__Lms-41_6	115.06	2	0.0073
KN09__PAO503	78.3	2	0.0125	Lms-13_19__Lms-41_2	115.06	2	0.0078
KN09__PAO503	78.3	2	0.0125	Lms-13_19__Lms-41_4	115.06	2	0.007
KN09__PAO503	78.3	2	0.0125	Lms-13_19__Lms-41_5	115.06	2	0.0076
KN09__PAO503	78.3	2	0.0125	Lms-13_19__Lms-41_6	115.06	2	0.0066
KN09__PAO503	78.3	2	0.0125	Lms-13_31__Lms-41_2	115.06	2	0.0073
KN09__PAO503	78.3	2	0.0125	Lms-13_31__Lms-41_4	115.06	2	0.0063
KN09__PAO503	78.3	2	0.0125	Lms-13_31__Lms-41_5	115.06	2	0.0071
KN09__20037E01	11.63	1	0.0128	Lms-13_31__Lms-41_6	115.06	2	0.006
KN09__20037E01	11.63	1	0.0128	Lms-11_26__Lms-29_1	21.23	1	0.0175
KN09__20037E01	11.63	1	0.0128	Lms-11_26__Lms-29_2	21.23	1	0.0156
KN09__20037E01	11.63	1	0.0128	Lms-11_26__Lms-29_3	21.23	1	0.0159
KN09__20037E01	11.63	1	0.0128	Lms-11_26__Lms-29_5	21.23	1	0.017
KN09__20037E01	11.63	1	0.0128	Lms-11_26__Lms-29_6	21.23	1	0.0165
KN09__20037E01	11.63	1	0.0128	Lms-11_26__Lms-30_1	28.44	1	0.0155
KN09__20037E01	11.63	1	0.0128	Lms-11_26__Lms-30_2	28.44	1	0.0162
KN09__20037E01	11.63	1	0.0128	Lms-11_26__Lms-30_3	28.44	1	0.0147
KN09__20037E01	11.63	1	0.0128	Lms-11_26__Lms-30_4	28.44	1	0.0156
KN09__20037E01	11.63	1	0.0128	Lms-11_26__Lms-30_5	28.44	1	0.0168
KN09__20037E01	11.63	1	0.0128	Lms-11_26__Lms-30_6	28.44	1	0.0168
KN09__20037E01	11.63	1	0.0128	Lms-11_29__Lms-29_1	21.23	1	0.0154
KN09__20037E01	11.63	1	0.0128	Lms-11_29__Lms-29_2	21.23	1	0.0143
KN09__20037E01	11.63	1	0.0128	Lms-11_29__Lms-29_3	21.23	1	0.0147
KN09__20037E01	11.63	1	0.0128	Lms-11_29__Lms-29_5	21.23	1	0.015
KN09__20037E01	11.63	1	0.0128	Lms-11_29__Lms-29_6	21.23	1	0.0152
KN09__20037E01	11.63	1	0.0128	Lms-11_29__Lms-30_1	28.44	1	0.0142
KN09__20037E01	11.63	1	0.0128	Lms-11_29__Lms-30_2	28.44	1	0.0144
KN09__20037E01	11.63	1	0.0128	Lms-11_29__Lms-30_3	28.44	1	0.0132
KN09__20037E01	11.63	1	0.0128	Lms-11_29__Lms-30_4	28.44	1	0.0139
KN09__20037E01	11.63	1	0.0128	Lms-11_29__Lms-30_5	28.44	1	0.0149
KN09__20037E01	11.63	1	0.0128	Lms-11_29__Lms-30_6	28.44	1	0.015
KN09__20037E01	11.63	1	0.0128	Lms-11_30__Lms-29_1	21.23	1	0.0122
KN09__20037E01	11.63	1	0.0128	Lms-11_30__Lms-29_2	21.23	1	0.0105
KN09__20037E01	11.63	1	0.0128	Lms-11_30__Lms-29_3	21.23	1	0.0108
KN09__20037E01	11.63	1	0.0128	Lms-11_30__Lms-29_5	21.23	1	0.0119
KN09__20037E01	11.63	1	0.0128	Lms-11_30__Lms-29_6	21.23	1	0.0115
KN09__20037E01	11.63	1	0.0128	Lms-11_30__Lms-30_1	28.44	1	0.0106
KN09__20037E01	11.63	1	0.0128	Lms-11_30__Lms-30_2	28.44	1	0.0112
KN09__20037E01	11.63	1	0.0128	Lms-11_30__Lms-30_3	28.44	1	0.0096
KN09__20037E01	11.63	1	0.0128	Lms-11_30__Lms-30_4	28.44	1	0.0106
KN09__20037E01	11.63	1	0.0128	Lms-11_30__Lms-30_5	28.44	1	0.0118
KN09__20037E01	11.63	1	0.0128	Lms-11_30__Lms-30_6	28.44	1	0.0118
KN09__20037E01	11.63	1	0.0128	Lms-11_6__Lms-29_1	21.23	1	0.0114
KN09__20037E01	11.63	1	0.0128	Lms-11_6__Lms-29_2	21.23	1	0.0106
KN09__20037E01	11.63	1	0.0128	Lms-11_6__Lms-29_3	21.23	1	0.0108
KN09__20037E01	11.63	1	0.0128	Lms-11_6__Lms-29_5	21.23	1	0.0111
KN09__20037E01	11.63	1	0.0128	Lms-11_6__Lms-29_6	21.23	1	0.0113
KN09__20037E01	11.63	1	0.0128	Lms-11_6__Lms-30_1	28.44	1	0.0105
KN09__20037E01	11.63	1	0.0128	Lms-11_6__Lms-30_2	28.44	1	0.0105
KN09__20037E01	11.63	1	0.0128	Lms-11_6__Lms-30_3	28.44	1	0.0095
KN09__20037E01	11.63	1	0.0128	Lms-11_6__Lms-30_4	28.44	1	0.01
KN09__20037E01	11.63	1	0.0128	Lms-11_6__Lms-30_5	28.44	1	0.011
KN09__20037E01	11.63	1	0.0128	Lms-11_6__Lms-30_6	28.44	1	0.0111
KN09__20037E01	11.63	1	0.0128	Lms-29_1__Lms-13_1	21.77	1	0.0116
KN09__20037E01	11.63	1	0.0128	Lms-29_1__Lms-13_13	21.77	1	0.0112
KN09__20037E01	11.63	1	0.0128	Lms-29_1__Lms-13_14	21.77	1	0.0105
KN09__20037E01	11.63	1	0.0128	Lms-29_1__Lms-13_18	21.77	1	0.0123
KN09__20037E01	11.63	1	0.0128	Lms-29_1__Lms-13_19	21.77	1	0.0112
KN09__20037E01	11.63	1	0.0128	Lms-29_1__Lms-13_31	21.77	1	0.0108
KN09__20037E01	11.63	1	0.0128	Lms-29_2__Lms-13_1	21.77	1	0.0103
KN09__20037E01	11.63	1	0.0128	Lms-29_2__Lms-13_13	21.77	1	0.0099
KN09__20037E01	11.63	1	0.0128	Lms-29_2__Lms-13_14	21.77	1	0.0098
KN09__20037E01	11.63	1	0.0128	Lms-29_2__Lms-13_18	21.77	1	0.0109
KN09__20037E01	11.63	1	0.0128	Lms-29_2__Lms-13_19	21.77	1	0.0102
KN09__20037E01	11.63	1	0.0128	Lms-29_2__Lms-13_31	21.77	1	0.0098
KN09__20037E01	11.63	1	0.0128	Lms-29_3__Lms-13_1	21.77	1	0.0108
KN09__20037E01	11.63	1	0.0128	Lms-29_3__Lms-13_13	21.77	1	0.0102
KN09__20037E01	11.63	1	0.0128	Lms-29_3__Lms-13_14	21.77	1	0.0101
KN09__20037E01	11.63	1	0.0128	Lms-29_3__Lms-13_18	21.77	1	0.0113
KN09__20037E01	11.63	1	0.0128	Lms-29_3__Lms-13_19	21.77	1	0.0105
KN09__20037E01	11.63	1	0.0128	Lms-29_3__Lms-13_31	21.77	1	0.0101
KN09__20037E01	11.63	1	0.0128	Lms-29_5__Lms-13_1	21.77	1	0.0113
KN09__20037E01	11.63	1	0.0128	Lms-29_5__Lms-13_13	21.77	1	0.0107
KN09__20037E01	11.63	1	0.0128	Lms-29_5__Lms-13_14	21.77	1	0.0101
KN09__20037E01	11.63	1	0.0128	Lms-29_5__Lms-13_18	21.77	1	0.0117
KN09__20037E01	11.63	1	0.0128	Lms-29_5__Lms-13_19	21.77	1	0.0108
KN09__20037E01	11.63	1	0.0128	Lms-29_5__Lms-13_31	21.77	1	0.0103
KN09__20037E01	11.63	1	0.0128	Lms-29_6__Lms-13_1	21.77	1	0.0115
KN09__20037E01	11.63	1	0.0128	Lms-29_6__Lms-13_13	21.77	1	0.0108
KN09__20037E01	11.63	1	0.0128	Lms-29_6__Lms-13_14	21.77	1	0.0105
KN09__20037E01	11.63	1	0.0128	Lms-29_6__Lms-13_18	21.77	1	0.0118
KN09__20037E01	11.63	1	0.0128	Lms-29_6__Lms-13_19	21.77	1	0.0111
KN09__20037E01	11.63	1	0.0128	Lms-29_6__Lms-13_31	21.77	1	0.0104
KN09__20037E01	11.63	1	0.0128	Lms-30_1__Lms-13_1	29.12	1	0.0104
KN09__20037E01	11.63	1	0.0128	Lms-30_1__Lms-13_13	29.12	1	0.0099
KN09__20037E01	11.63	1	0.0128	Lms-30_1__Lms-13_14	29.12	1	0.0097
KN09__20037E01	11.63	1	0.0128	Lms-30_1__Lms-13_18	29.12	1	0.0109
KN09__20037E01	11.63	1	0.0128	Lms-30_1__Lms-13_19	29.12	1	0.0102
KN09__20037E01	11.63	1	0.0128	Lms-30_1__Lms-13_31	29.12	1	0.0096
KN09__20037E01	11.63	1	0.0128	Lms-30_2__Lms-13_1	29.12	1	0.0107
KN09__20037E01	11.63	1	0.0128	Lms-30_2__Lms-13_13	29.12	1	0.01
KN09__20037E01	11.63	1	0.0128	Lms-30_2__Lms-13_14	29.12	1	0.0096
KN09__20037E01	11.63	1	0.0128	Lms-30_2__Lms-13_18	29.12	1	0.0111
KN09__20037E01	11.63	1	0.0128	Lms-30_2__Lms-13_19	29.12	1	0.0102
KN09__20037E01	11.63	1	0.0128	Lms-30_2__Lms-13_31	29.12	1	0.0097
KN09__20037E01	11.63	1	0.0128	Lms-30_3__Lms-13_1	29.12	1	0.0093
KN09__20037E01	11.63	1	0.0128	Lms-30_3__Lms-13_13	29.12	1	0.0087
KN09__20037E01	11.63	1	0.0128	Lms-30_3__Lms-13_14	29.12	1	0.0086
KN09__20037E01	11.63	1	0.0128	Lms-30_3__Lms-13_18	29.12	1	0.0099
KN09__20037E01	11.63	1	0.0128	Lms-30_3__Lms-13_19	29.12	1	0.0091
KN09__20037E01	11.63	1	0.0128	Lms-30_3__Lms-13_31	29.12	1	0.0086
KN09__20037E01	11.63	1	0.0128	Lms-30_4__Lms-13_1	29.12	1	0.0101
KN09__20037E01	11.63	1	0.0128	Lms-30_4__Lms-13_13	29.12	1	0.0095
KN09__20037E01	11.63	1	0.0128	Lms-30_4__Lms-13_14	29.12	1	0.0092
KN09__20037E01	11.63	1	0.0128	Lms-30_4__Lms-13_18	29.12	1	0.0106
KN09__20037E01	11.63	1	0.0128	Lms-30_4__Lms-13_19	29.12	1	0.0098
KN09__20037E01	11.63	1	0.0128	Lms-30_4__Lms-13_31	29.12	1	0.0093
KN09__20037E01	11.63	1	0.0128	Lms-30_5__Lms-13_1	29.12	1	0.0113
KN09__20037E01	11.63	1	0.0128	Lms-30_5__Lms-13_13	29.12	1	0.0106
KN09__20037E01	11.63	1	0.0128	Lms-30_5__Lms-13_14	29.12	1	0.0101
KN09__20037E01	11.63	1	0.0128	Lms-30_5__Lms-13_18	29.12	1	0.0118
KN09__20037E01	11.63	1	0.0128	Lms-30_5__Lms-13_19	29.12	1	0.0108
KN09__20037E01	11.63	1	0.0128	Lms-30_5__Lms-13_31	29.12	1	0.0102
KN09__20037E01	11.63	1	0.0128	Lms-30_6__Lms-13_1	29.12	1	0.0114
KN09__20037E01	11.63	1	0.0128	Lms-30_6__Lms-13_13	29.12	1	0.0109
KN09__20037E01	11.63	1	0.0128	Lms-30_6__Lms-13_14	29.12	1	0.0102
KN09__20037E01	11.63	1	0.0128	Lms-30_6__Lms-13_18	29.12	1	0.0117
KN09__20037E01	11.63	1	0.0128	Lms-30_6__Lms-13_19	29.12	1	0.0109
KN10__KN08	0	0	0.0147	Lms-30_6__Lms-13_31	29.12	1	0.0104
KN10__KN08	0	0	0.0147	Lms-11_26__Lms-13_1	0.81	0	0.0146
KN10__KN08	0	0	0.0147	Lms-11_26__Lms-13_13	0.81	0	0.014
KN10__KN08	0	0	0.0147	Lms-11_26__Lms-13_14	0.81	0	0.0134
KN10__KN08	0	0	0.0147	Lms-11_26__Lms-13_18	0.81	0	0.0152
KN10__KN08	0	0	0.0147	Lms-11_26__Lms-13_19	0.81	0	0.0142
KN10__KN08	0	0	0.0147	Lms-11_26__Lms-13_31	0.81	0	0.0136
KN10__KN08	0	0	0.0147	Lms-11_29__Lms-13_1	0.81	0	0.0129
KN10__KN08	0	0	0.0147	Lms-11_29__Lms-13_13	0.81	0	0.0123
KN10__KN08	0	0	0.0147	Lms-11_29__Lms-13_14	0.81	0	0.0119
KN10__KN08	0	0	0.0147	Lms-11_29__Lms-13_18	0.81	0	0.0134
KN10__KN08	0	0	0.0147	Lms-11_29__Lms-13_19	0.81	0	0.0124
KN10__KN08	0	0	0.0147	Lms-11_29__Lms-13_31	0.81	0	0.0121
KN10__KN08	0	0	0.0147	Lms-11_30__Lms-13_1	0.81	0	0.0095
KN10__KN08	0	0	0.0147	Lms-11_30__Lms-13_13	0.81	0	0.0089
KN10__KN08	0	0	0.0147	Lms-11_30__Lms-13_14	0.81	0	0.0083
KN10__KN08	0	0	0.0147	Lms-11_30__Lms-13_18	0.81	0	0.01
KN10__KN08	0	0	0.0147	Lms-11_30__Lms-13_19	0.81	0	0.0091
KN10__KN08	0	0	0.0147	Lms-11_30__Lms-13_31	0.81	0	0.0085
KN10__KN08	0	0	0.0147	Lms-11_6__Lms-13_1	0.81	0	0.0088
KN10__KN08	0	0	0.0147	Lms-11_6__Lms-13_13	0.81	0	0.0083
KN10__KN08	0	0	0.0147	Lms-11_6__Lms-13_14	0.81	0	0.0082
KN10__KN08	0	0	0.0147	Lms-11_6__Lms-13_18	0.81	0	0.0094
KN10__KN08	0	0	0.0147	Lms-11_6__Lms-13_19	0.81	0	0.0086
KN10__KN08	0	0	0.0147	Lms-11_6__Lms-13_31	0.81	0	0.0082
KN10__KN08	0	0	0.0147	Lms-15_12__Lms-27_1	0.19	1	0.0071
KN10__KN08	0	0	0.0147	Lms-15_12__Lms-27_2	0.19	1	0.0071
KN10__KN08	0	0	0.0147	Lms-15_12__Lms-27_3	0.19	1	0.005
KN10__KN08	0	0	0.0147	Lms-15_12__Lms-27_4	0.19	1	0.0064
KN10__KN08	0	0	0.0147	Lms-15_12__Lms-27_5	0.19	1	0.0075
KN10__KN08	0	0	0.0147	Lms-15_12__Lms-27_6	0.19	1	0.0061
KN10__KN08	0	0	0.0147	Lms-15_20__Lms-27_1	0.19	1	0.0101
KN10__KN08	0	0	0.0147	Lms-15_20__Lms-27_2	0.19	1	0.01
KN10__KN08	0	0	0.0147	Lms-15_20__Lms-27_3	0.19	1	0.0071
KN10__KN08	0	0	0.0147	Lms-15_20__Lms-27_4	0.19	1	0.0093
KN10__KN08	0	0	0.0147	Lms-15_20__Lms-27_5	0.19	1	0.0104
KN10__KN08	0	0	0.0147	Lms-15_20__Lms-27_6	0.19	1	0.0088
KN10__KN08	0	0	0.0147	Lms-15_27__Lms-27_1	0.19	1	0.0089
KN10__KN08	0	0	0.0147	Lms-15_27__Lms-27_2	0.19	1	0.0091
KN10__KN08	0	0	0.0147	Lms-15_27__Lms-27_3	0.19	1	0.0063
KN10__KN08	0	0	0.0147	Lms-15_27__Lms-27_4	0.19	1	0.0083
KN10__KN08	0	0	0.0147	Lms-15_27__Lms-27_5	0.19	1	0.0096
KN10__KN08	0	0	0.0147	Lms-15_27__Lms-27_6	0.19	1	0.0079
KN10__KN08	0	0	0.0147	Lms-15_29__Lms-27_1	0.19	1	0.0112
KN10__KN08	0	0	0.0147	Lms-15_29__Lms-27_2	0.19	1	0.0111
KN10__KN08	0	0	0.0147	Lms-15_29__Lms-27_3	0.19	1	0.0086
KN10__KN08	0	0	0.0147	Lms-15_29__Lms-27_4	0.19	1	0.0103
KN10__KN08	0	0	0.0147	Lms-15_29__Lms-27_5	0.19	1	0.0116
KN10__KN08	0	0	0.0147	Lms-15_29__Lms-27_6	0.19	1	0.0101
KN10__KN08	0	0	0.0147	Lms-15_30__Lms-27_1	0.19	1	0.0111
KN10__KN08	0	0	0.0147	Lms-15_30__Lms-27_2	0.19	1	0.0111
KN10__KN08	0	0	0.0147	Lms-15_30__Lms-27_3	0.19	1	0.0082
KN10__KN08	0	0	0.0147	Lms-15_30__Lms-27_4	0.19	1	0.0105
KN10__KN08	0	0	0.0147	Lms-15_30__Lms-27_5	0.19	1	0.0115
KN10__KN08	0	0	0.0147	Lms-15_30__Lms-27_6	0.19	1	0.0098
KN10__KN08	0	0	0.0147	Lms-18_15__Lms-19_10	8.33	0	0.0158
KN10__KN08	0	0	0.0147	Lms-18_15__Lms-19_15	8.33	0	0.0162
KN10__KN08	0	0	0.0147	Lms-18_15__Lms-19_18	8.33	0	0.0155
KN10__KN08	0	0	0.0147	Lms-18_15__Lms-19_3	8.33	0	0.0151
KN10__KN08	0	0	0.0147	Lms-18_15__Lms-19_5	8.33	0	0.0138
KN10__KN08	0	0	0.0147	Lms-18_15__Lms-19_8	8.33	0	0.0146
KN10__KN08	0	0	0.0147	Lms-18_16__Lms-19_10	8.33	0	0.0159
KN10__KN08	0	0	0.0147	Lms-18_16__Lms-19_15	8.33	0	0.0162
KN10__KN08	0	0	0.0147	Lms-18_16__Lms-19_18	8.33	0	0.0156
KN10__KN08	0	0	0.0147	Lms-18_16__Lms-19_3	8.33	0	0.0152
KN10__KN08	0	0	0.0147	Lms-18_16__Lms-19_5	8.33	0	0.0138
KN10__KN08	0	0	0.0147	Lms-18_16__Lms-19_8	8.33	0	0.0147
KN10__KN08	0	0	0.0147	Lms-18_17__Lms-19_10	8.33	0	0.0162
KN10__KN08	0	0	0.0147	Lms-18_17__Lms-19_15	8.33	0	0.0163
KN10__KN08	0	0	0.0147	Lms-18_17__Lms-19_18	8.33	0	0.0157
KN10__KN08	0	0	0.0147	Lms-18_17__Lms-19_3	8.33	0	0.0154
KN10__KN08	0	0	0.0147	Lms-18_17__Lms-19_5	8.33	0	0.014
KN10__KN08	0	0	0.0147	Lms-18_17__Lms-19_8	8.33	0	0.0148
KN10__KN08	0	0	0.0147	Lms-18_5__Lms-19_10	8.33	0	0.0128
KN10__KN08	0	0	0.0147	Lms-18_5__Lms-19_15	8.33	0	0.0129
KN10__KN08	0	0	0.0147	Lms-18_5__Lms-19_18	8.33	0	0.0123
KN10__KN08	0	0	0.0147	Lms-18_5__Lms-19_3	8.33	0	0.0123
KN10__KN08	0	0	0.0147	Lms-18_5__Lms-19_5	8.33	0	0.0105
KN10__KN08	0	0	0.0147	Lms-18_5__Lms-19_8	8.33	0	0.0112
KN10__KN08	0	0	0.0147	Lms-18_6__Lms-19_10	8.33	0	0.0132
KN10__KN08	0	0	0.0147	Lms-18_6__Lms-19_15	8.33	0	0.0132
KN10__KN08	0	0	0.0147	Lms-18_6__Lms-19_18	8.33	0	0.0129
KN10__KN08	0	0	0.0147	Lms-18_6__Lms-19_3	8.33	0	0.0127
KN10__KN08	0	0	0.0147	Lms-18_6__Lms-19_5	8.33	0	0.0108
KN10__KN08	0	0	0.0147	Lms-18_6__Lms-19_8	8.33	0	0.0116
KN10__KN08	0	0	0.0147	Lms-18_8__Lms-19_10	8.33	0	0.0144
KN10__KN08	0	0	0.0147	Lms-18_8__Lms-19_15	8.33	0	0.0144
KN10__KN08	0	0	0.0147	Lms-18_8__Lms-19_18	8.33	0	0.014
KN10__KN08	0	0	0.0147	Lms-18_8__Lms-19_3	8.33	0	0.0137
KN10__KN08	0	0	0.0147	Lms-18_8__Lms-19_5	8.33	0	0.012
KN10__KN08	0	0	0.0147	Lms-18_8__Lms-19_8	8.33	0	0.0128
KN10__KN08	0	0	0.0147	Lms-2_3__Lms-3_21	4.99	0	0.011
KN10__KN08	0	0	0.0147	Lms-2_3__Lms-3_22	4.99	0	0.0113
KN10__KN08	0	0	0.0147	Lms-2_3__Lms-3_23	4.99	0	0.011
KN10__KN08	0	0	0.0147	Lms-2_3__Lms-3_24	4.99	0	0.0112
KN10__KN08	0	0	0.0147	Lms-2_3__Lms-3_25	4.99	0	0.0109
KN10__KN08	0	0	0.0147	Lms-2_3__Lms-3_26	4.99	0	0.0115
KN10__KN08	0	0	0.0147	Lms-2_3__Lms-3_27	4.99	0	0.0118
KN10__KN08	0	0	0.0147	Lms-2_3__Lms-3_28	4.99	0	0.0107
KN10__KN08	0	0	0.0147	Lms-2_3__Lms-3_29	4.99	0	0.0117
KN10__KN08	0	0	0.0147	Lms-2_3__Lms-3_30	4.99	0	0.012
KN10__KN08	0	0	0.0147	Lms-2_3__Lms-3_11	4.99	0	0.0105
KN10__KN08	0	0	0.0147	Lms-2_3__Lms-3_12	4.99	0	0.0116
KN10__KN08	0	0	0.0147	Lms-2_3__Lms-31_1	3.61	1	0.0095
KN10__KN08	0	0	0.0147	Lms-2_3__Lms-31_9	3.61	1	0.0122
KN10__KN08	0	0	0.0147	Lms-2_3__Lms-31_11	3.61	1	0.0111
KN10__KN08	0	0	0.0147	Lms-2_5__Lms-3_21	4.99	0	0.0114
KN10__KN08	0	0	0.0147	Lms-2_5__Lms-3_22	4.99	0	0.0116
KN10__KN08	0	0	0.0147	Lms-2_5__Lms-3_23	4.99	0	0.0115
KN10__KN08	0	0	0.0147	Lms-2_5__Lms-3_24	4.99	0	0.0117
KN10__KN08	0	0	0.0147	Lms-2_5__Lms-3_25	4.99	0	0.0114
KN10__KN08	0	0	0.0147	Lms-2_5__Lms-3_26	4.99	0	0.012
KN10__KN08	0	0	0.0147	Lms-2_5__Lms-3_27	4.99	0	0.0122
KN10__KN08	0	0	0.0147	Lms-2_5__Lms-3_28	4.99	0	0.0112
KN10__KN08	0	0	0.0147	Lms-2_5__Lms-3_29	4.99	0	0.0122
KN10__KN08	0	0	0.0147	Lms-2_5__Lms-3_30	4.99	0	0.0126
KN10__KN08	0	0	0.0147	Lms-2_5__Lms-3_11	4.99	0	0.0111
KN10__KN08	0	0	0.0147	Lms-2_5__Lms-3_12	4.99	0	0.0121
KN10__KN08	0	0	0.0147	Lms-2_5__Lms-31_1	3.61	1	0.0099
KN10__KN08	0	0	0.0147	Lms-2_5__Lms-31_9	3.61	1	0.0127
KN10__KN08	0	0	0.0147	Lms-2_5__Lms-31_11	3.61	1	0.0116
KN10__KN08	0	0	0.0147	Lms-2_6__Lms-3_21	4.99	0	0.0119
KN10__KN08	0	0	0.0147	Lms-2_6__Lms-3_22	4.99	0	0.0119
KN10__KN08	0	0	0.0147	Lms-2_6__Lms-3_23	4.99	0	0.0117
KN10__KN08	0	0	0.0147	Lms-2_6__Lms-3_24	4.99	0	0.0121
KN10__KN08	0	0	0.0147	Lms-2_6__Lms-3_25	4.99	0	0.0118
KN10__KN08	0	0	0.0147	Lms-2_6__Lms-3_26	4.99	0	0.0122
KN10__KN08	0	0	0.0147	Lms-2_6__Lms-3_27	4.99	0	0.0125
KN10__KN08	0	0	0.0147	Lms-2_6__Lms-3_28	4.99	0	0.0115
KN10__KN08	0	0	0.0147	Lms-2_6__Lms-3_29	4.99	0	0.0124
KN10__KN08	0	0	0.0147	Lms-2_6__Lms-3_30	4.99	0	0.0128
KN10__KN08	0	0	0.0147	Lms-2_6__Lms-3_11	4.99	0	0.0113
KN10__KN08	0	0	0.0147	Lms-2_6__Lms-3_12	4.99	0	0.0125
KN10__KN08	0	0	0.0147	Lms-2_6__Lms-31_1	3.61	1	0.0101
KN10__KN08	0	0	0.0147	Lms-2_6__Lms-31_9	3.61	1	0.013
KN10__KN08	0	0	0.0147	Lms-2_6__Lms-31_11	3.61	1	0.0119
KN10__KN08	0	0	0.0147	Lms-2_7__Lms-3_21	4.99	0	0.0113
KN10__KN08	0	0	0.0147	Lms-2_7__Lms-3_22	4.99	0	0.0115
KN10__KN08	0	0	0.0147	Lms-2_7__Lms-3_23	4.99	0	0.0114
KN10__KN08	0	0	0.0147	Lms-2_7__Lms-3_24	4.99	0	0.0116
KN10__KN08	0	0	0.0147	Lms-2_7__Lms-3_25	4.99	0	0.0113
KN10__KN08	0	0	0.0147	Lms-2_7__Lms-3_26	4.99	0	0.0118
KN10__KN08	0	0	0.0147	Lms-2_7__Lms-3_27	4.99	0	0.0122
KN10__KN08	0	0	0.0147	Lms-2_7__Lms-3_28	4.99	0	0.0111
KN10__KN08	0	0	0.0147	Lms-2_7__Lms-3_29	4.99	0	0.012
KN10__KN08	0	0	0.0147	Lms-2_7__Lms-3_30	4.99	0	0.0124
KN10__KN08	0	0	0.0147	Lms-2_7__Lms-3_11	4.99	0	0.011
KN10__KN08	0	0	0.0147	Lms-2_7__Lms-3_12	4.99	0	0.012
KN10__KN08	0	0	0.0147	Lms-2_7__Lms-31_1	3.61	1	0.0098
KN10__KN08	0	0	0.0147	Lms-2_7__Lms-31_9	3.61	1	0.0127
KN10__KN08	0	0	0.0147	Lms-2_7__Lms-31_11	3.61	1	0.0115
KN10__KN08	0	0	0.0147	Lms-2_8__Lms-3_21	4.99	0	0.0103
KN10__KN08	0	0	0.0147	Lms-2_8__Lms-3_22	4.99	0	0.0105
KN10__KN08	0	0	0.0147	Lms-2_8__Lms-3_23	4.99	0	0.0103
KN10__KN08	0	0	0.0147	Lms-2_8__Lms-3_24	4.99	0	0.0108
KN10__KN08	0	0	0.0147	Lms-2_8__Lms-3_25	4.99	0	0.0103
KN10__KN08	0	0	0.0147	Lms-2_8__Lms-3_26	4.99	0	0.0108
KN10__KN08	0	0	0.0147	Lms-2_8__Lms-3_27	4.99	0	0.0113
KN10__KN08	0	0	0.0147	Lms-2_8__Lms-3_28	4.99	0	0.0102
KN10__KN08	0	0	0.0147	Lms-2_8__Lms-3_29	4.99	0	0.0111
KN10__KN08	0	0	0.0147	Lms-2_8__Lms-3_30	4.99	0	0.0113
KN10__KN08	0	0	0.0147	Lms-2_8__Lms-3_11	4.99	0	0.0099
KN10__KN08	0	0	0.0147	Lms-2_8__Lms-3_12	4.99	0	0.011
KN10__KN08	0	0	0.0147	Lms-2_8__Lms-31_1	3.61	1	0.0085
KN10__KN08	0	0	0.0147	Lms-2_8__Lms-31_9	3.61	1	0.0116
KN10__KN08	0	0	0.0147	Lms-2_8__Lms-31_11	3.61	1	0.0103
KN10__KN08	0	0	0.0147	Lms-29_1__Lms-30_1	9.99	0	0.0127
KN10__KN08	0	0	0.0147	Lms-29_1__Lms-30_2	9.99	0	0.0134
KN10__KN08	0	0	0.0147	Lms-29_1__Lms-30_3	9.99	0	0.0118
KN10__KN08	0	0	0.0147	Lms-29_1__Lms-30_4	9.99	0	0.0127
KN10__KN08	0	0	0.0147	Lms-29_1__Lms-30_5	9.99	0	0.0139
KN10__KN08	0	0	0.0147	Lms-29_1__Lms-30_6	9.99	0	0.0139
KN10__KN08	0	0	0.0147	Lms-29_2__Lms-30_1	9.99	0	0.0124
KN10__KN08	0	0	0.0147	Lms-29_2__Lms-30_2	9.99	0	0.0118
KN10__KN08	0	0	0.0147	Lms-29_2__Lms-30_3	9.99	0	0.0111
KN10__KN08	0	0	0.0147	Lms-29_2__Lms-30_4	9.99	0	0.0114
KN10__KN08	0	0	0.0147	Lms-29_2__Lms-30_5	9.99	0	0.0124
KN10__KN08	0	0	0.0147	Lms-29_2__Lms-30_6	9.99	0	0.0124
KN10__KN08	0	0	0.0147	Lms-29_3__Lms-30_1	9.99	0	0.0127
KN10__KN08	0	0	0.0147	Lms-29_3__Lms-30_2	9.99	0	0.0122
KN10__KN08	0	0	0.0147	Lms-29_3__Lms-30_3	9.99	0	0.0114
KN10__KN08	0	0	0.0147	Lms-29_3__Lms-30_4	9.99	0	0.0118
KN10__KN08	0	0	0.0147	Lms-29_3__Lms-30_5	9.99	0	0.0127
KN10__KN08	0	0	0.0147	Lms-29_3__Lms-30_6	9.99	0	0.0128
KN10__KN08	0	0	0.0147	Lms-29_5__Lms-30_1	9.99	0	0.0124
KN10__KN08	0	0	0.0147	Lms-29_5__Lms-30_2	9.99	0	0.0129
KN10__KN08	0	0	0.0147	Lms-29_5__Lms-30_3	9.99	0	0.0115
KN10__KN08	0	0	0.0147	Lms-29_5__Lms-30_4	9.99	0	0.0123
KN10__KN08	0	0	0.0147	Lms-29_5__Lms-30_5	9.99	0	0.0136
KN10__KN08	0	0	0.0147	Lms-29_5__Lms-30_6	9.99	0	0.0136
KN10__KN08	0	0	0.0147	Lms-29_6__Lms-30_1	9.99	0	0.0132
KN10__KN08	0	0	0.0147	Lms-29_6__Lms-30_2	9.99	0	0.0128
KN10__KN08	0	0	0.0147	Lms-29_6__Lms-30_3	9.99	0	0.0119
KN10__KN08	0	0	0.0147	Lms-29_6__Lms-30_4	9.99	0	0.0124
KN10__KN08	0	0	0.0147	Lms-29_6__Lms-30_5	9.99	0	0.0133
KN10__KN08	0	0	0.0147	Lms-29_6__Lms-30_6	9.99	0	0.0134
KN10__KN08	0	0	0.0147	Lms-2_19__Lms-3_21	4.99	0	0.0062
KN10__KN08	0	0	0.0147	Lms-2_19__Lms-3_22	4.99	0	0.0061
KN10__KN08	0	0	0.0147	Lms-2_19__Lms-3_23	4.99	0	0.0059
KN10__KN08	0	0	0.0147	Lms-2_19__Lms-3_24	4.99	0	0.0061
KN10__KN08	0	0	0.0147	Lms-2_19__Lms-3_25	4.99	0	0.0059
KN10__KN08	0	0	0.0147	Lms-2_19__Lms-3_26	4.99	0	0.0064
KN10__KN08	0	0	0.0147	Lms-2_19__Lms-3_27	4.99	0	0.0068
KN10__KN08	0	0	0.0147	Lms-2_19__Lms-3_28	4.99	0	0.0057
KN10__KN08	0	0	0.0147	Lms-2_19__Lms-3_29	4.99	0	0.0067
KN10__KN08	0	0	0.0147	Lms-2_19__Lms-3_30	4.99	0	0.007
KN10__KN08	0	0	0.0147	Lms-2_19__Lms-3_11	4.99	0	0.0055
KN10__KN08	0	0	0.0147	Lms-2_19__Lms-3_12	4.99	0	0.0065
KN10__KN08	0	0	0.0147	Lms-2_19__Lms-31_1	3.61	1	0.005
KN10__KN08	0	0	0.0147	Lms-2_19__Lms-31_9	3.61	1	0.0072
KN10__KN08	0	0	0.0147	Lms-2_19__Lms-31_11	3.61	1	0.0064
KN10__KN08	0	0	0.0147	Lms-3_21__Lms-31_1	8.15	1	0.006
KN10__KN08	0	0	0.0147	Lms-3_21__Lms-31_9	8.15	1	0.0086
KN10__KN08	0	0	0.0147	Lms-3_21__Lms-31_11	8.15	1	0.0077
KN10__KN08	0	0	0.0147	Lms-3_22__Lms-31_1	8.15	1	0.0058
KN10__KN08	0	0	0.0147	Lms-3_22__Lms-31_9	8.15	1	0.0087
KN10__KN08	0	0	0.0147	Lms-3_22__Lms-31_11	8.15	1	0.0077
KN10__KN08	0	0	0.0147	Lms-3_23__Lms-31_1	8.15	1	0.0057
KN10__KN08	0	0	0.0147	Lms-3_23__Lms-31_9	8.15	1	0.0086
KN10__KN08	0	0	0.0147	Lms-3_23__Lms-31_11	8.15	1	0.0074
KN10__KN08	0	0	0.0147	Lms-3_24__Lms-31_1	8.15	1	0.0058
KN10__KN08	0	0	0.0147	Lms-3_24__Lms-31_9	8.15	1	0.0088
KN10__KN08	0	0	0.0147	Lms-3_24__Lms-31_11	8.15	1	0.0076
KN10__KN08	0	0	0.0147	Lms-3_25__Lms-31_1	8.15	1	0.0057
KN10__KN08	0	0	0.0147	Lms-3_25__Lms-31_9	8.15	1	0.0085
KN10__KN08	0	0	0.0147	Lms-3_25__Lms-31_11	8.15	1	0.0075
KN10__KN08	0	0	0.0147	Lms-3_26__Lms-31_1	8.15	1	0.0062
KN10__KN08	0	0	0.0147	Lms-3_26__Lms-31_9	8.15	1	0.0089
KN10__KN08	0	0	0.0147	Lms-3_26__Lms-31_11	8.15	1	0.008
KN10__KN08	0	0	0.0147	Lms-3_27__Lms-31_1	8.15	1	0.0064
KN10__KN08	0	0	0.0147	Lms-3_27__Lms-31_9	8.15	1	0.0093
KN10__KN08	0	0	0.0147	Lms-3_27__Lms-31_11	8.15	1	0.0083
KN10__KN08	0	0	0.0147	Lms-3_28__Lms-31_1	8.15	1	0.0055
KN10__KN08	0	0	0.0147	Lms-3_28__Lms-31_9	8.15	1	0.0084
KN10__KN08	0	0	0.0147	Lms-3_28__Lms-31_11	8.15	1	0.0071
KN10__KN08	0	0	0.0147	Lms-3_29__Lms-31_1	8.15	1	0.0064
KN10__KN08	0	0	0.0147	Lms-3_29__Lms-31_9	8.15	1	0.0093
KN10__KN08	0	0	0.0147	Lms-3_29__Lms-31_11	8.15	1	0.0082
KN10__KN08	0	0	0.0147	Lms-3_30__Lms-31_1	8.15	1	0.0068
KN10__KN08	0	0	0.0147	Lms-3_30__Lms-31_9	8.15	1	0.0097
KN10__KN08	0	0	0.0147	Lms-3_30__Lms-31_11	8.15	1	0.0085
KN10__KN08	0	0	0.0147	Lms-3_11__Lms-31_1	8.15	1	0.0054
KN10__KN08	0	0	0.0147	Lms-3_11__Lms-31_9	8.15	1	0.0081
KN10__KN08	0	0	0.0147	Lms-3_11__Lms-31_11	8.15	1	0.0071
KN10__KN08	0	0	0.0147	Lms-3_12__Lms-31_1	8.15	1	0.0063
KN10__KN08	0	0	0.0147	Lms-3_12__Lms-31_9	8.15	1	0.0093
KN10__KN08	0	0	0.0147	Lms-3_12__Lms-31_11	8.15	1	0.0081
KN10__KN08	0	0	0.0147	Lms-27_1__Lms-41_2	0.19	1	0.0084
KN10__KN08	0	0	0.0147	Lms-27_1__Lms-41_4	0.19	1	0.0075
KN10__KN08	0	0	0.0147	Lms-27_1__Lms-41_5	0.19	1	0.0082
KN10__KN08	0	0	0.0147	Lms-27_1__Lms-41_6	0.19	1	0.0071
KN10__KN08	0	0	0.0147	Lms-27_2__Lms-41_2	0.19	1	0.0085
KN10__KN08	0	0	0.0147	Lms-27_2__Lms-41_4	0.19	1	0.0075
KN10__KN08	0	0	0.0147	Lms-27_2__Lms-41_5	0.19	1	0.0083
KN10__KN08	0	0	0.0147	Lms-27_2__Lms-41_6	0.19	1	0.0071
KN10__KN08	0	0	0.0147	Lms-27_3__Lms-41_2	0.19	1	0.006
KN10__KN08	0	0	0.0147	Lms-27_3__Lms-41_4	0.19	1	0.0054
KN10__KN08	0	0	0.0147	Lms-27_3__Lms-41_5	0.19	1	0.0058
KN10__KN08	0	0	0.0147	Lms-27_3__Lms-41_6	0.19	1	0.0052
KN10__KN08	0	0	0.0147	Lms-27_4__Lms-41_2	0.19	1	0.0076
KN10__KN08	0	0	0.0147	Lms-27_4__Lms-41_4	0.19	1	0.0067
KN10__KN08	0	0	0.0147	Lms-27_4__Lms-41_5	0.19	1	0.0076
KN10__KN08	0	0	0.0147	Lms-27_4__Lms-41_6	0.19	1	0.0063
KN10__KN08	0	0	0.0147	Lms-27_5__Lms-41_2	0.19	1	0.0088
KN10__KN08	0	0	0.0147	Lms-27_5__Lms-41_4	0.19	1	0.0079
KN10__KN08	0	0	0.0147	Lms-27_5__Lms-41_5	0.19	1	0.0087
KN10__KN08	0	0	0.0147	Lms-27_5__Lms-41_6	0.19	1	0.0075
KN10__KN08	0	0	0.0147	Lms-27_6__Lms-41_2	0.19	1	0.0075
KN10__KN08	0	0	0.0147	Lms-27_6__Lms-41_4	0.19	1	0.0065
KN10__KN08	0	0	0.0147	Lms-27_6__Lms-41_5	0.19	1	0.0072
KN10__KN08	0	0	0.0147	Lms-27_6__Lms-41_6	0.19	1	0.0062
KN10__KN08	0	0	0.0147	Lms-39_2__Lms-40_3	5.23	0	0.009
KN10__KN08	0	0	0.0147	Lms-39_2__Lms-40_5	5.23	0	0.008
KN10__KN08	0	0	0.0147	Lms-39_2__Lms-40_6	5.23	0	0.0092
KN10__KN08	0	0	0.0147	Lms-39_3__Lms-40_3	5.23	0	0.0076
KN10__KN08	0	0	0.0147	Lms-39_3__Lms-40_5	5.23	0	0.007
KN10__KN08	0	0	0.0147	Lms-39_3__Lms-40_6	5.23	0	0.0077
KN10__KN08	0	0	0.0147	Lms-39_5__Lms-40_3	5.23	0	0.0086
KN10__KN08	0	0	0.0147	Lms-39_5__Lms-40_5	5.23	0	0.0074
KN10__KN08	0	0	0.0147	Lms-39_5__Lms-40_6	5.23	0	0.0087
KN10__KN08	0	0	0.0147	Lms-39_6__Lms-40_3	5.23	0	0.0076
KN10__KN08	0	0	0.0147	Lms-39_6__Lms-40_5	5.23	0	0.0067
KN10__KN11	0	0	0.0141	Lms-39_6__Lms-40_6	5.23	0	0.0077
KN10__KN11	0	0	0.0141	Lms-11_26__Lms-13_1	0.81	0	0.0146
KN10__KN11	0	0	0.0141	Lms-11_26__Lms-13_13	0.81	0	0.014
KN10__KN11	0	0	0.0141	Lms-11_26__Lms-13_14	0.81	0	0.0134
KN10__KN11	0	0	0.0141	Lms-11_26__Lms-13_18	0.81	0	0.0152
KN10__KN11	0	0	0.0141	Lms-11_26__Lms-13_19	0.81	0	0.0142
KN10__KN11	0	0	0.0141	Lms-11_26__Lms-13_31	0.81	0	0.0136
KN10__KN11	0	0	0.0141	Lms-11_29__Lms-13_1	0.81	0	0.0129
KN10__KN11	0	0	0.0141	Lms-11_29__Lms-13_13	0.81	0	0.0123
KN10__KN11	0	0	0.0141	Lms-11_29__Lms-13_14	0.81	0	0.0119
KN10__KN11	0	0	0.0141	Lms-11_29__Lms-13_18	0.81	0	0.0134
KN10__KN11	0	0	0.0141	Lms-11_29__Lms-13_19	0.81	0	0.0124
KN10__KN11	0	0	0.0141	Lms-11_29__Lms-13_31	0.81	0	0.0121
KN10__KN11	0	0	0.0141	Lms-11_30__Lms-13_1	0.81	0	0.0095
KN10__KN11	0	0	0.0141	Lms-11_30__Lms-13_13	0.81	0	0.0089
KN10__KN11	0	0	0.0141	Lms-11_30__Lms-13_14	0.81	0	0.0083
KN10__KN11	0	0	0.0141	Lms-11_30__Lms-13_18	0.81	0	0.01
KN10__KN11	0	0	0.0141	Lms-11_30__Lms-13_19	0.81	0	0.0091
KN10__KN11	0	0	0.0141	Lms-11_30__Lms-13_31	0.81	0	0.0085
KN10__KN11	0	0	0.0141	Lms-11_6__Lms-13_1	0.81	0	0.0088
KN10__KN11	0	0	0.0141	Lms-11_6__Lms-13_13	0.81	0	0.0083
KN10__KN11	0	0	0.0141	Lms-11_6__Lms-13_14	0.81	0	0.0082
KN10__KN11	0	0	0.0141	Lms-11_6__Lms-13_18	0.81	0	0.0094
KN10__KN11	0	0	0.0141	Lms-11_6__Lms-13_19	0.81	0	0.0086
KN10__KN11	0	0	0.0141	Lms-11_6__Lms-13_31	0.81	0	0.0082
KN10__KN11	0	0	0.0141	Lms-15_12__Lms-27_1	0.19	1	0.0071
KN10__KN11	0	0	0.0141	Lms-15_12__Lms-27_2	0.19	1	0.0071
KN10__KN11	0	0	0.0141	Lms-15_12__Lms-27_3	0.19	1	0.005
KN10__KN11	0	0	0.0141	Lms-15_12__Lms-27_4	0.19	1	0.0064
KN10__KN11	0	0	0.0141	Lms-15_12__Lms-27_5	0.19	1	0.0075
KN10__KN11	0	0	0.0141	Lms-15_12__Lms-27_6	0.19	1	0.0061
KN10__KN11	0	0	0.0141	Lms-15_20__Lms-27_1	0.19	1	0.0101
KN10__KN11	0	0	0.0141	Lms-15_20__Lms-27_2	0.19	1	0.01
KN10__KN11	0	0	0.0141	Lms-15_20__Lms-27_3	0.19	1	0.0071
KN10__KN11	0	0	0.0141	Lms-15_20__Lms-27_4	0.19	1	0.0093
KN10__KN11	0	0	0.0141	Lms-15_20__Lms-27_5	0.19	1	0.0104
KN10__KN11	0	0	0.0141	Lms-15_20__Lms-27_6	0.19	1	0.0088
KN10__KN11	0	0	0.0141	Lms-15_27__Lms-27_1	0.19	1	0.0089
KN10__KN11	0	0	0.0141	Lms-15_27__Lms-27_2	0.19	1	0.0091
KN10__KN11	0	0	0.0141	Lms-15_27__Lms-27_3	0.19	1	0.0063
KN10__KN11	0	0	0.0141	Lms-15_27__Lms-27_4	0.19	1	0.0083
KN10__KN11	0	0	0.0141	Lms-15_27__Lms-27_5	0.19	1	0.0096
KN10__KN11	0	0	0.0141	Lms-15_27__Lms-27_6	0.19	1	0.0079
KN10__KN11	0	0	0.0141	Lms-15_29__Lms-27_1	0.19	1	0.0112
KN10__KN11	0	0	0.0141	Lms-15_29__Lms-27_2	0.19	1	0.0111
KN10__KN11	0	0	0.0141	Lms-15_29__Lms-27_3	0.19	1	0.0086
KN10__KN11	0	0	0.0141	Lms-15_29__Lms-27_4	0.19	1	0.0103
KN10__KN11	0	0	0.0141	Lms-15_29__Lms-27_5	0.19	1	0.0116
KN10__KN11	0	0	0.0141	Lms-15_29__Lms-27_6	0.19	1	0.0101
KN10__KN11	0	0	0.0141	Lms-15_30__Lms-27_1	0.19	1	0.0111
KN10__KN11	0	0	0.0141	Lms-15_30__Lms-27_2	0.19	1	0.0111
KN10__KN11	0	0	0.0141	Lms-15_30__Lms-27_3	0.19	1	0.0082
KN10__KN11	0	0	0.0141	Lms-15_30__Lms-27_4	0.19	1	0.0105
KN10__KN11	0	0	0.0141	Lms-15_30__Lms-27_5	0.19	1	0.0115
KN10__KN11	0	0	0.0141	Lms-15_30__Lms-27_6	0.19	1	0.0098
KN10__KN11	0	0	0.0141	Lms-18_15__Lms-19_10	8.33	0	0.0158
KN10__KN11	0	0	0.0141	Lms-18_15__Lms-19_15	8.33	0	0.0162
KN10__KN11	0	0	0.0141	Lms-18_15__Lms-19_18	8.33	0	0.0155
KN10__KN11	0	0	0.0141	Lms-18_15__Lms-19_3	8.33	0	0.0151
KN10__KN11	0	0	0.0141	Lms-18_15__Lms-19_5	8.33	0	0.0138
KN10__KN11	0	0	0.0141	Lms-18_15__Lms-19_8	8.33	0	0.0146
KN10__KN11	0	0	0.0141	Lms-18_16__Lms-19_10	8.33	0	0.0159
KN10__KN11	0	0	0.0141	Lms-18_16__Lms-19_15	8.33	0	0.0162
KN10__KN11	0	0	0.0141	Lms-18_16__Lms-19_18	8.33	0	0.0156
KN10__KN11	0	0	0.0141	Lms-18_16__Lms-19_3	8.33	0	0.0152
KN10__KN11	0	0	0.0141	Lms-18_16__Lms-19_5	8.33	0	0.0138
KN10__KN11	0	0	0.0141	Lms-18_16__Lms-19_8	8.33	0	0.0147
KN10__KN11	0	0	0.0141	Lms-18_17__Lms-19_10	8.33	0	0.0162
KN10__KN11	0	0	0.0141	Lms-18_17__Lms-19_15	8.33	0	0.0163
KN10__KN11	0	0	0.0141	Lms-18_17__Lms-19_18	8.33	0	0.0157
KN10__KN11	0	0	0.0141	Lms-18_17__Lms-19_3	8.33	0	0.0154
KN10__KN11	0	0	0.0141	Lms-18_17__Lms-19_5	8.33	0	0.014
KN10__KN11	0	0	0.0141	Lms-18_17__Lms-19_8	8.33	0	0.0148
KN10__KN11	0	0	0.0141	Lms-18_5__Lms-19_10	8.33	0	0.0128
KN10__KN11	0	0	0.0141	Lms-18_5__Lms-19_15	8.33	0	0.0129
KN10__KN11	0	0	0.0141	Lms-18_5__Lms-19_18	8.33	0	0.0123
KN10__KN11	0	0	0.0141	Lms-18_5__Lms-19_3	8.33	0	0.0123
KN10__KN11	0	0	0.0141	Lms-18_5__Lms-19_5	8.33	0	0.0105
KN10__KN11	0	0	0.0141	Lms-18_5__Lms-19_8	8.33	0	0.0112
KN10__KN11	0	0	0.0141	Lms-18_6__Lms-19_10	8.33	0	0.0132
KN10__KN11	0	0	0.0141	Lms-18_6__Lms-19_15	8.33	0	0.0132
KN10__KN11	0	0	0.0141	Lms-18_6__Lms-19_18	8.33	0	0.0129
KN10__KN11	0	0	0.0141	Lms-18_6__Lms-19_3	8.33	0	0.0127
KN10__KN11	0	0	0.0141	Lms-18_6__Lms-19_5	8.33	0	0.0108
KN10__KN11	0	0	0.0141	Lms-18_6__Lms-19_8	8.33	0	0.0116
KN10__KN11	0	0	0.0141	Lms-18_8__Lms-19_10	8.33	0	0.0144
KN10__KN11	0	0	0.0141	Lms-18_8__Lms-19_15	8.33	0	0.0144
KN10__KN11	0	0	0.0141	Lms-18_8__Lms-19_18	8.33	0	0.014
KN10__KN11	0	0	0.0141	Lms-18_8__Lms-19_3	8.33	0	0.0137
KN10__KN11	0	0	0.0141	Lms-18_8__Lms-19_5	8.33	0	0.012
KN10__KN11	0	0	0.0141	Lms-18_8__Lms-19_8	8.33	0	0.0128
KN10__KN11	0	0	0.0141	Lms-2_3__Lms-3_21	4.99	0	0.011
KN10__KN11	0	0	0.0141	Lms-2_3__Lms-3_22	4.99	0	0.0113
KN10__KN11	0	0	0.0141	Lms-2_3__Lms-3_23	4.99	0	0.011
KN10__KN11	0	0	0.0141	Lms-2_3__Lms-3_24	4.99	0	0.0112
KN10__KN11	0	0	0.0141	Lms-2_3__Lms-3_25	4.99	0	0.0109
KN10__KN11	0	0	0.0141	Lms-2_3__Lms-3_26	4.99	0	0.0115
KN10__KN11	0	0	0.0141	Lms-2_3__Lms-3_27	4.99	0	0.0118
KN10__KN11	0	0	0.0141	Lms-2_3__Lms-3_28	4.99	0	0.0107
KN10__KN11	0	0	0.0141	Lms-2_3__Lms-3_29	4.99	0	0.0117
KN10__KN11	0	0	0.0141	Lms-2_3__Lms-3_30	4.99	0	0.012
KN10__KN11	0	0	0.0141	Lms-2_3__Lms-3_11	4.99	0	0.0105
KN10__KN11	0	0	0.0141	Lms-2_3__Lms-3_12	4.99	0	0.0116
KN10__KN11	0	0	0.0141	Lms-2_3__Lms-31_1	3.61	1	0.0095
KN10__KN11	0	0	0.0141	Lms-2_3__Lms-31_9	3.61	1	0.0122
KN10__KN11	0	0	0.0141	Lms-2_3__Lms-31_11	3.61	1	0.0111
KN10__KN11	0	0	0.0141	Lms-2_5__Lms-3_21	4.99	0	0.0114
KN10__KN11	0	0	0.0141	Lms-2_5__Lms-3_22	4.99	0	0.0116
KN10__KN11	0	0	0.0141	Lms-2_5__Lms-3_23	4.99	0	0.0115
KN10__KN11	0	0	0.0141	Lms-2_5__Lms-3_24	4.99	0	0.0117
KN10__KN11	0	0	0.0141	Lms-2_5__Lms-3_25	4.99	0	0.0114
KN10__KN11	0	0	0.0141	Lms-2_5__Lms-3_26	4.99	0	0.012
KN10__KN11	0	0	0.0141	Lms-2_5__Lms-3_27	4.99	0	0.0122
KN10__KN11	0	0	0.0141	Lms-2_5__Lms-3_28	4.99	0	0.0112
KN10__KN11	0	0	0.0141	Lms-2_5__Lms-3_29	4.99	0	0.0122
KN10__KN11	0	0	0.0141	Lms-2_5__Lms-3_30	4.99	0	0.0126
KN10__KN11	0	0	0.0141	Lms-2_5__Lms-3_11	4.99	0	0.0111
KN10__KN11	0	0	0.0141	Lms-2_5__Lms-3_12	4.99	0	0.0121
KN10__KN11	0	0	0.0141	Lms-2_5__Lms-31_1	3.61	1	0.0099
KN10__KN11	0	0	0.0141	Lms-2_5__Lms-31_9	3.61	1	0.0127
KN10__KN11	0	0	0.0141	Lms-2_5__Lms-31_11	3.61	1	0.0116
KN10__KN11	0	0	0.0141	Lms-2_6__Lms-3_21	4.99	0	0.0119
KN10__KN11	0	0	0.0141	Lms-2_6__Lms-3_22	4.99	0	0.0119
KN10__KN11	0	0	0.0141	Lms-2_6__Lms-3_23	4.99	0	0.0117
KN10__KN11	0	0	0.0141	Lms-2_6__Lms-3_24	4.99	0	0.0121
KN10__KN11	0	0	0.0141	Lms-2_6__Lms-3_25	4.99	0	0.0118
KN10__KN11	0	0	0.0141	Lms-2_6__Lms-3_26	4.99	0	0.0122
KN10__KN11	0	0	0.0141	Lms-2_6__Lms-3_27	4.99	0	0.0125
KN10__KN11	0	0	0.0141	Lms-2_6__Lms-3_28	4.99	0	0.0115
KN10__KN11	0	0	0.0141	Lms-2_6__Lms-3_29	4.99	0	0.0124
KN10__KN11	0	0	0.0141	Lms-2_6__Lms-3_30	4.99	0	0.0128
KN10__KN11	0	0	0.0141	Lms-2_6__Lms-3_11	4.99	0	0.0113
KN10__KN11	0	0	0.0141	Lms-2_6__Lms-3_12	4.99	0	0.0125
KN10__KN11	0	0	0.0141	Lms-2_6__Lms-31_1	3.61	1	0.0101
KN10__KN11	0	0	0.0141	Lms-2_6__Lms-31_9	3.61	1	0.013
KN10__KN11	0	0	0.0141	Lms-2_6__Lms-31_11	3.61	1	0.0119
KN10__KN11	0	0	0.0141	Lms-2_7__Lms-3_21	4.99	0	0.0113
KN10__KN11	0	0	0.0141	Lms-2_7__Lms-3_22	4.99	0	0.0115
KN10__KN11	0	0	0.0141	Lms-2_7__Lms-3_23	4.99	0	0.0114
KN10__KN11	0	0	0.0141	Lms-2_7__Lms-3_24	4.99	0	0.0116
KN10__KN11	0	0	0.0141	Lms-2_7__Lms-3_25	4.99	0	0.0113
KN10__KN11	0	0	0.0141	Lms-2_7__Lms-3_26	4.99	0	0.0118
KN10__KN11	0	0	0.0141	Lms-2_7__Lms-3_27	4.99	0	0.0122
KN10__KN11	0	0	0.0141	Lms-2_7__Lms-3_28	4.99	0	0.0111
KN10__KN11	0	0	0.0141	Lms-2_7__Lms-3_29	4.99	0	0.012
KN10__KN11	0	0	0.0141	Lms-2_7__Lms-3_30	4.99	0	0.0124
KN10__KN11	0	0	0.0141	Lms-2_7__Lms-3_11	4.99	0	0.011
KN10__KN11	0	0	0.0141	Lms-2_7__Lms-3_12	4.99	0	0.012
KN10__KN11	0	0	0.0141	Lms-2_7__Lms-31_1	3.61	1	0.0098
KN10__KN11	0	0	0.0141	Lms-2_7__Lms-31_9	3.61	1	0.0127
KN10__KN11	0	0	0.0141	Lms-2_7__Lms-31_11	3.61	1	0.0115
KN10__KN11	0	0	0.0141	Lms-2_8__Lms-3_21	4.99	0	0.0103
KN10__KN11	0	0	0.0141	Lms-2_8__Lms-3_22	4.99	0	0.0105
KN10__KN11	0	0	0.0141	Lms-2_8__Lms-3_23	4.99	0	0.0103
KN10__KN11	0	0	0.0141	Lms-2_8__Lms-3_24	4.99	0	0.0108
KN10__KN11	0	0	0.0141	Lms-2_8__Lms-3_25	4.99	0	0.0103
KN10__KN11	0	0	0.0141	Lms-2_8__Lms-3_26	4.99	0	0.0108
KN10__KN11	0	0	0.0141	Lms-2_8__Lms-3_27	4.99	0	0.0113
KN10__KN11	0	0	0.0141	Lms-2_8__Lms-3_28	4.99	0	0.0102
KN10__KN11	0	0	0.0141	Lms-2_8__Lms-3_29	4.99	0	0.0111
KN10__KN11	0	0	0.0141	Lms-2_8__Lms-3_30	4.99	0	0.0113
KN10__KN11	0	0	0.0141	Lms-2_8__Lms-3_11	4.99	0	0.0099
KN10__KN11	0	0	0.0141	Lms-2_8__Lms-3_12	4.99	0	0.011
KN10__KN11	0	0	0.0141	Lms-2_8__Lms-31_1	3.61	1	0.0085
KN10__KN11	0	0	0.0141	Lms-2_8__Lms-31_9	3.61	1	0.0116
KN10__KN11	0	0	0.0141	Lms-2_8__Lms-31_11	3.61	1	0.0103
KN10__KN11	0	0	0.0141	Lms-29_1__Lms-30_1	9.99	0	0.0127
KN10__KN11	0	0	0.0141	Lms-29_1__Lms-30_2	9.99	0	0.0134
KN10__KN11	0	0	0.0141	Lms-29_1__Lms-30_3	9.99	0	0.0118
KN10__KN11	0	0	0.0141	Lms-29_1__Lms-30_4	9.99	0	0.0127
KN10__KN11	0	0	0.0141	Lms-29_1__Lms-30_5	9.99	0	0.0139
KN10__KN11	0	0	0.0141	Lms-29_1__Lms-30_6	9.99	0	0.0139
KN10__KN11	0	0	0.0141	Lms-29_2__Lms-30_1	9.99	0	0.0124
KN10__KN11	0	0	0.0141	Lms-29_2__Lms-30_2	9.99	0	0.0118
KN10__KN11	0	0	0.0141	Lms-29_2__Lms-30_3	9.99	0	0.0111
KN10__KN11	0	0	0.0141	Lms-29_2__Lms-30_4	9.99	0	0.0114
KN10__KN11	0	0	0.0141	Lms-29_2__Lms-30_5	9.99	0	0.0124
KN10__KN11	0	0	0.0141	Lms-29_2__Lms-30_6	9.99	0	0.0124
KN10__KN11	0	0	0.0141	Lms-29_3__Lms-30_1	9.99	0	0.0127
KN10__KN11	0	0	0.0141	Lms-29_3__Lms-30_2	9.99	0	0.0122
KN10__KN11	0	0	0.0141	Lms-29_3__Lms-30_3	9.99	0	0.0114
KN10__KN11	0	0	0.0141	Lms-29_3__Lms-30_4	9.99	0	0.0118
KN10__KN11	0	0	0.0141	Lms-29_3__Lms-30_5	9.99	0	0.0127
KN10__KN11	0	0	0.0141	Lms-29_3__Lms-30_6	9.99	0	0.0128
KN10__KN11	0	0	0.0141	Lms-29_5__Lms-30_1	9.99	0	0.0124
KN10__KN11	0	0	0.0141	Lms-29_5__Lms-30_2	9.99	0	0.0129
KN10__KN11	0	0	0.0141	Lms-29_5__Lms-30_3	9.99	0	0.0115
KN10__KN11	0	0	0.0141	Lms-29_5__Lms-30_4	9.99	0	0.0123
KN10__KN11	0	0	0.0141	Lms-29_5__Lms-30_5	9.99	0	0.0136
KN10__KN11	0	0	0.0141	Lms-29_5__Lms-30_6	9.99	0	0.0136
KN10__KN11	0	0	0.0141	Lms-29_6__Lms-30_1	9.99	0	0.0132
KN10__KN11	0	0	0.0141	Lms-29_6__Lms-30_2	9.99	0	0.0128
KN10__KN11	0	0	0.0141	Lms-29_6__Lms-30_3	9.99	0	0.0119
KN10__KN11	0	0	0.0141	Lms-29_6__Lms-30_4	9.99	0	0.0124
KN10__KN11	0	0	0.0141	Lms-29_6__Lms-30_5	9.99	0	0.0133
KN10__KN11	0	0	0.0141	Lms-29_6__Lms-30_6	9.99	0	0.0134
KN10__KN11	0	0	0.0141	Lms-2_19__Lms-3_21	4.99	0	0.0062
KN10__KN11	0	0	0.0141	Lms-2_19__Lms-3_22	4.99	0	0.0061
KN10__KN11	0	0	0.0141	Lms-2_19__Lms-3_23	4.99	0	0.0059
KN10__KN11	0	0	0.0141	Lms-2_19__Lms-3_24	4.99	0	0.0061
KN10__KN11	0	0	0.0141	Lms-2_19__Lms-3_25	4.99	0	0.0059
KN10__KN11	0	0	0.0141	Lms-2_19__Lms-3_26	4.99	0	0.0064
KN10__KN11	0	0	0.0141	Lms-2_19__Lms-3_27	4.99	0	0.0068
KN10__KN11	0	0	0.0141	Lms-2_19__Lms-3_28	4.99	0	0.0057
KN10__KN11	0	0	0.0141	Lms-2_19__Lms-3_29	4.99	0	0.0067
KN10__KN11	0	0	0.0141	Lms-2_19__Lms-3_30	4.99	0	0.007
KN10__KN11	0	0	0.0141	Lms-2_19__Lms-3_11	4.99	0	0.0055
KN10__KN11	0	0	0.0141	Lms-2_19__Lms-3_12	4.99	0	0.0065
KN10__KN11	0	0	0.0141	Lms-2_19__Lms-31_1	3.61	1	0.005
KN10__KN11	0	0	0.0141	Lms-2_19__Lms-31_9	3.61	1	0.0072
KN10__KN11	0	0	0.0141	Lms-2_19__Lms-31_11	3.61	1	0.0064
KN10__KN11	0	0	0.0141	Lms-3_21__Lms-31_1	8.15	1	0.006
KN10__KN11	0	0	0.0141	Lms-3_21__Lms-31_9	8.15	1	0.0086
KN10__KN11	0	0	0.0141	Lms-3_21__Lms-31_11	8.15	1	0.0077
KN10__KN11	0	0	0.0141	Lms-3_22__Lms-31_1	8.15	1	0.0058
KN10__KN11	0	0	0.0141	Lms-3_22__Lms-31_9	8.15	1	0.0087
KN10__KN11	0	0	0.0141	Lms-3_22__Lms-31_11	8.15	1	0.0077
KN10__KN11	0	0	0.0141	Lms-3_23__Lms-31_1	8.15	1	0.0057
KN10__KN11	0	0	0.0141	Lms-3_23__Lms-31_9	8.15	1	0.0086
KN10__KN11	0	0	0.0141	Lms-3_23__Lms-31_11	8.15	1	0.0074
KN10__KN11	0	0	0.0141	Lms-3_24__Lms-31_1	8.15	1	0.0058
KN10__KN11	0	0	0.0141	Lms-3_24__Lms-31_9	8.15	1	0.0088
KN10__KN11	0	0	0.0141	Lms-3_24__Lms-31_11	8.15	1	0.0076
KN10__KN11	0	0	0.0141	Lms-3_25__Lms-31_1	8.15	1	0.0057
KN10__KN11	0	0	0.0141	Lms-3_25__Lms-31_9	8.15	1	0.0085
KN10__KN11	0	0	0.0141	Lms-3_25__Lms-31_11	8.15	1	0.0075
KN10__KN11	0	0	0.0141	Lms-3_26__Lms-31_1	8.15	1	0.0062
KN10__KN11	0	0	0.0141	Lms-3_26__Lms-31_9	8.15	1	0.0089
KN10__KN11	0	0	0.0141	Lms-3_26__Lms-31_11	8.15	1	0.008
KN10__KN11	0	0	0.0141	Lms-3_27__Lms-31_1	8.15	1	0.0064
KN10__KN11	0	0	0.0141	Lms-3_27__Lms-31_9	8.15	1	0.0093
KN10__KN11	0	0	0.0141	Lms-3_27__Lms-31_11	8.15	1	0.0083
KN10__KN11	0	0	0.0141	Lms-3_28__Lms-31_1	8.15	1	0.0055
KN10__KN11	0	0	0.0141	Lms-3_28__Lms-31_9	8.15	1	0.0084
KN10__KN11	0	0	0.0141	Lms-3_28__Lms-31_11	8.15	1	0.0071
KN10__KN11	0	0	0.0141	Lms-3_29__Lms-31_1	8.15	1	0.0064
KN10__KN11	0	0	0.0141	Lms-3_29__Lms-31_9	8.15	1	0.0093
KN10__KN11	0	0	0.0141	Lms-3_29__Lms-31_11	8.15	1	0.0082
KN10__KN11	0	0	0.0141	Lms-3_30__Lms-31_1	8.15	1	0.0068
KN10__KN11	0	0	0.0141	Lms-3_30__Lms-31_9	8.15	1	0.0097
KN10__KN11	0	0	0.0141	Lms-3_30__Lms-31_11	8.15	1	0.0085
KN10__KN11	0	0	0.0141	Lms-3_11__Lms-31_1	8.15	1	0.0054
KN10__KN11	0	0	0.0141	Lms-3_11__Lms-31_9	8.15	1	0.0081
KN10__KN11	0	0	0.0141	Lms-3_11__Lms-31_11	8.15	1	0.0071
KN10__KN11	0	0	0.0141	Lms-3_12__Lms-31_1	8.15	1	0.0063
KN10__KN11	0	0	0.0141	Lms-3_12__Lms-31_9	8.15	1	0.0093
KN10__KN11	0	0	0.0141	Lms-3_12__Lms-31_11	8.15	1	0.0081
KN10__KN11	0	0	0.0141	Lms-27_1__Lms-41_2	0.19	1	0.0084
KN10__KN11	0	0	0.0141	Lms-27_1__Lms-41_4	0.19	1	0.0075
KN10__KN11	0	0	0.0141	Lms-27_1__Lms-41_5	0.19	1	0.0082
KN10__KN11	0	0	0.0141	Lms-27_1__Lms-41_6	0.19	1	0.0071
KN10__KN11	0	0	0.0141	Lms-27_2__Lms-41_2	0.19	1	0.0085
KN10__KN11	0	0	0.0141	Lms-27_2__Lms-41_4	0.19	1	0.0075
KN10__KN11	0	0	0.0141	Lms-27_2__Lms-41_5	0.19	1	0.0083
KN10__KN11	0	0	0.0141	Lms-27_2__Lms-41_6	0.19	1	0.0071
KN10__KN11	0	0	0.0141	Lms-27_3__Lms-41_2	0.19	1	0.006
KN10__KN11	0	0	0.0141	Lms-27_3__Lms-41_4	0.19	1	0.0054
KN10__KN11	0	0	0.0141	Lms-27_3__Lms-41_5	0.19	1	0.0058
KN10__KN11	0	0	0.0141	Lms-27_3__Lms-41_6	0.19	1	0.0052
KN10__KN11	0	0	0.0141	Lms-27_4__Lms-41_2	0.19	1	0.0076
KN10__KN11	0	0	0.0141	Lms-27_4__Lms-41_4	0.19	1	0.0067
KN10__KN11	0	0	0.0141	Lms-27_4__Lms-41_5	0.19	1	0.0076
KN10__KN11	0	0	0.0141	Lms-27_4__Lms-41_6	0.19	1	0.0063
KN10__KN11	0	0	0.0141	Lms-27_5__Lms-41_2	0.19	1	0.0088
KN10__KN11	0	0	0.0141	Lms-27_5__Lms-41_4	0.19	1	0.0079
KN10__KN11	0	0	0.0141	Lms-27_5__Lms-41_5	0.19	1	0.0087
KN10__KN11	0	0	0.0141	Lms-27_5__Lms-41_6	0.19	1	0.0075
KN10__KN11	0	0	0.0141	Lms-27_6__Lms-41_2	0.19	1	0.0075
KN10__KN11	0	0	0.0141	Lms-27_6__Lms-41_4	0.19	1	0.0065
KN10__KN11	0	0	0.0141	Lms-27_6__Lms-41_5	0.19	1	0.0072
KN10__KN11	0	0	0.0141	Lms-27_6__Lms-41_6	0.19	1	0.0062
KN10__KN11	0	0	0.0141	Lms-39_2__Lms-40_3	5.23	0	0.009
KN10__KN11	0	0	0.0141	Lms-39_2__Lms-40_5	5.23	0	0.008
KN10__KN11	0	0	0.0141	Lms-39_2__Lms-40_6	5.23	0	0.0092
[truncated: 2,675 more rows]

## Sheet: Appendix 8
Appendix 7 Comparison of ratio of bi-allelic positions between pairs of P. melissa and pairs of P. samuelis
P. melissa				P. samuelis
sample pair (sample1__sample2)	geo distance	difference in collection year	bi/multi allelic loci ratio	sample pair (sample1__sample2)	geo distance	difference in collection year	bi/multi allelic loci ratio
20033B04__20033B10	141.68	1	0.0079	Lms-14_11__Lms-39_2	175.78	2	0.0101
20033B04__20033B10	141.68	1	0.0079	Lms-14_11__Lms-39_3	175.78	2	0.008
20033B04__20033B10	141.68	1	0.0079	Lms-14_11__Lms-39_5	175.78	2	0.0093
20033B04__20033B10	141.68	1	0.0079	Lms-14_11__Lms-39_6	175.78	2	0.0081
20033B04__20033B10	141.68	1	0.0079	Lms-14_11__Lms-40_3	175.35	2	0.0082
20033B04__20033B10	141.68	1	0.0079	Lms-14_11__Lms-40_5	175.35	2	0.0072
20033B04__20033B10	141.68	1	0.0079	Lms-14_11__Lms-40_6	175.35	2	0.0082
20033B04__20033B10	141.68	1	0.0079	Lms-14_14__Lms-39_2	175.78	2	0.0088
20033B04__20033B10	141.68	1	0.0079	Lms-14_14__Lms-39_3	175.78	2	0.0082
20033B04__20033B10	141.68	1	0.0079	Lms-14_14__Lms-39_5	175.78	2	0.0084
20033B04__20033B10	141.68	1	0.0079	Lms-14_14__Lms-39_6	175.78	2	0.0078
20033B04__20033B10	141.68	1	0.0079	Lms-14_14__Lms-40_3	175.35	2	0.0079
20033B04__20033B10	141.68	1	0.0079	Lms-14_14__Lms-40_5	175.35	2	0.0075
20033B04__20033B10	141.68	1	0.0079	Lms-14_14__Lms-40_6	175.35	2	0.0081
20033B04__20033B10	141.68	1	0.0079	Lms-14_18__Lms-39_2	175.78	2	0.01
20033B04__20033B10	141.68	1	0.0079	Lms-14_18__Lms-39_3	175.78	2	0.0078
20033B04__20033B10	141.68	1	0.0079	Lms-14_18__Lms-39_5	175.78	2	0.0093
20033B04__20033B10	141.68	1	0.0079	Lms-14_18__Lms-39_6	175.78	2	0.008
20033B04__20033B10	141.68	1	0.0079	Lms-14_18__Lms-40_3	175.35	2	0.0082
20033B04__20033B10	141.68	1	0.0079	Lms-14_18__Lms-40_5	175.35	2	0.007
20033B04__20033B10	141.68	1	0.0079	Lms-14_18__Lms-40_6	175.35	2	0.0082
20033B04__20033B10	141.68	1	0.0079	Lms-14_20__Lms-39_2	175.78	2	0.014
20033B04__20033B10	141.68	1	0.0079	Lms-14_20__Lms-39_3	175.78	2	0.0116
20033B04__20033B10	141.68	1	0.0079	Lms-14_20__Lms-39_5	175.78	2	0.0132
20033B04__20033B10	141.68	1	0.0079	Lms-14_20__Lms-39_6	175.78	2	0.0119
20033B04__20033B10	141.68	1	0.0079	Lms-14_20__Lms-40_3	175.35	2	0.0118
20033B04__20033B10	141.68	1	0.0079	Lms-14_20__Lms-40_5	175.35	2	0.0109
20033B04__20033B10	141.68	1	0.0079	Lms-14_20__Lms-40_6	175.35	2	0.012
20033B04__20033B10	141.68	1	0.0079	Lms-14_21__Lms-39_2	175.78	2	0.0073
20033B04__20033B10	141.68	1	0.0079	Lms-14_21__Lms-39_3	175.78	2	0.0062
20033B04__20033B10	141.68	1	0.0079	Lms-14_21__Lms-39_5	175.78	2	0.0069
20033B04__20033B10	141.68	1	0.0079	Lms-14_21__Lms-39_6	175.78	2	0.0061
20033B04__20033B10	141.68	1	0.0079	Lms-14_21__Lms-40_3	175.35	2	0.0062
20033B04__20033B10	141.68	1	0.0079	Lms-14_21__Lms-40_5	175.35	2	0.0054
20033B04__20033B10	141.68	1	0.0079	Lms-14_21__Lms-40_6	175.35	2	0.0062
20033B04__20033B10	141.68	1	0.0079	Lms-15_12__Lms-39_2	148.71	2	0.0077
20033B04__20033B10	141.68	1	0.0079	Lms-15_12__Lms-39_3	148.71	2	0.0063
20033B04__20033B10	141.68	1	0.0079	Lms-15_12__Lms-39_5	148.71	2	0.0071
20033B04__20033B10	141.68	1	0.0079	Lms-15_12__Lms-39_6	148.71	2	0.0063
20033B04__20033B10	141.68	1	0.0079	Lms-15_12__Lms-40_3	147.3	2	0.0063
20033B04__20033B10	141.68	1	0.0079	Lms-15_12__Lms-40_5	147.3	2	0.0055
20033B04__20033B10	141.68	1	0.0079	Lms-15_12__Lms-40_6	147.3	2	0.0064
20033B04__20033B10	141.68	1	0.0079	Lms-15_20__Lms-39_2	148.71	2	0.0108
20033B04__20033B10	141.68	1	0.0079	Lms-15_20__Lms-39_3	148.71	2	0.0085
20033B04__20033B10	141.68	1	0.0079	Lms-15_20__Lms-39_5	148.71	2	0.01
20033B04__20033B10	141.68	1	0.0079	Lms-15_20__Lms-39_6	148.71	2	0.0087
20033B04__20033B10	141.68	1	0.0079	Lms-15_20__Lms-40_3	147.3	2	0.0086
20033B04__20033B10	141.68	1	0.0079	Lms-15_20__Lms-40_5	147.3	2	0.0077
20033B04__20033B10	141.68	1	0.0079	Lms-15_20__Lms-40_6	147.3	2	0.0088
20033B04__20033B10	141.68	1	0.0079	Lms-15_27__Lms-39_2	148.71	2	0.0098
20033B04__20033B10	141.68	1	0.0079	Lms-15_27__Lms-39_3	148.71	2	0.0078
20033B04__20033B10	141.68	1	0.0079	Lms-15_27__Lms-39_5	148.71	2	0.0091
20033B04__20033B10	141.68	1	0.0079	Lms-15_27__Lms-39_6	148.71	2	0.0078
20033B04__20033B10	141.68	1	0.0079	Lms-15_27__Lms-40_3	147.3	2	0.0079
20033B04__20033B10	141.68	1	0.0079	Lms-15_27__Lms-40_5	147.3	2	0.0069
20033B04__20033B10	141.68	1	0.0079	Lms-15_27__Lms-40_6	147.3	2	0.008
20033B04__20033B10	141.68	1	0.0079	Lms-15_29__Lms-39_2	148.71	2	0.0118
20033B04__20033B10	141.68	1	0.0079	Lms-15_29__Lms-39_3	148.71	2	0.01
20033B04__20033B10	141.68	1	0.0079	Lms-15_29__Lms-39_5	148.71	2	0.0112
20033B04__20033B10	141.68	1	0.0079	Lms-15_29__Lms-39_6	148.71	2	0.01
20033B04__20033B10	141.68	1	0.0079	Lms-15_29__Lms-40_3	147.3	2	0.0102
20033B04__20033B10	141.68	1	0.0079	Lms-15_29__Lms-40_5	147.3	2	0.0091
20033B04__20033B10	141.68	1	0.0079	Lms-15_29__Lms-40_6	147.3	2	0.0103
20033B04__20033B10	141.68	1	0.0079	Lms-15_30__Lms-39_2	148.71	2	0.0119
20033B04__20033B10	141.68	1	0.0079	Lms-15_30__Lms-39_3	148.71	2	0.0096
20033B04__20033B10	141.68	1	0.0079	Lms-15_30__Lms-39_5	148.71	2	0.0112
20033B04__20033B10	141.68	1	0.0079	Lms-15_30__Lms-39_6	148.71	2	0.0098
20033B04__20033B10	141.68	1	0.0079	Lms-15_30__Lms-40_3	147.3	2	0.0098
20033B04__20033B10	141.68	1	0.0079	Lms-15_30__Lms-40_5	147.3	2	0.0087
20033B04__20033B10	141.68	1	0.0079	Lms-15_30__Lms-40_6	147.3	2	0.01
20033B04__20033B10	141.68	1	0.0079	Lms-18_15__Lms-31_1	142.17	1	0.0099
20033B04__20033B10	141.68	1	0.0079	Lms-18_15__Lms-31_9	142.17	1	0.0128
20033B04__20033B10	141.68	1	0.0079	Lms-18_15__Lms-31_11	142.17	1	0.0117
20033B04__20033B10	141.68	1	0.0079	Lms-18_16__Lms-31_1	142.17	1	0.0101
20033B04__20033B10	141.68	1	0.0079	Lms-18_16__Lms-31_9	142.17	1	0.013
20033B04__20033B10	141.68	1	0.0079	Lms-18_16__Lms-31_11	142.17	1	0.0119
20033B04__20033B10	141.68	1	0.0079	Lms-18_17__Lms-31_1	142.17	1	0.0101
20033B04__20033B10	141.68	1	0.0079	Lms-18_17__Lms-31_9	142.17	1	0.0129
20033B04__20033B10	141.68	1	0.0079	Lms-18_17__Lms-31_11	142.17	1	0.0119
20033B04__20033B10	141.68	1	0.0079	Lms-18_5__Lms-31_1	142.17	1	0.0072
20033B04__20033B10	141.68	1	0.0079	Lms-18_5__Lms-31_9	142.17	1	0.0096
20033B04__20033B10	141.68	1	0.0079	Lms-18_5__Lms-31_11	142.17	1	0.0088
20033B04__20033B10	141.68	1	0.0079	Lms-18_6__Lms-31_1	142.17	1	0.0082
20033B04__20033B10	141.68	1	0.0079	Lms-18_6__Lms-31_9	142.17	1	0.01
20033B04__20033B10	141.68	1	0.0079	Lms-18_6__Lms-31_11	142.17	1	0.0095
20033B04__20033B10	141.68	1	0.0079	Lms-18_8__Lms-31_1	142.17	1	0.009
20033B04__20033B10	141.68	1	0.0079	Lms-18_8__Lms-31_9	142.17	1	0.0111
20033B04__20033B10	141.68	1	0.0079	Lms-18_8__Lms-31_11	142.17	1	0.0104
20033B04__20033B10	141.68	1	0.0079	Lms-19_10__Lms-31_1	145.86	1	0.0101
20033B04__20033B10	141.68	1	0.0079	Lms-19_10__Lms-31_9	145.86	1	0.0131
20033B04__20033B10	141.68	1	0.0079	Lms-19_10__Lms-31_11	145.86	1	0.012
20033B04__20033B10	141.68	1	0.0079	Lms-19_15__Lms-31_1	145.86	1	0.0102
20033B04__20033B10	141.68	1	0.0079	Lms-19_15__Lms-31_9	145.86	1	0.0132
20033B04__20033B10	141.68	1	0.0079	Lms-19_15__Lms-31_11	145.86	1	0.012
20033B04__20033B10	141.68	1	0.0079	Lms-19_18__Lms-31_1	145.86	1	0.0099
20033B04__20033B10	141.68	1	0.0079	Lms-19_18__Lms-31_9	145.86	1	0.0127
20033B04__20033B10	141.68	1	0.0079	Lms-19_18__Lms-31_11	145.86	1	0.0116
20033B04__20033B10	141.68	1	0.0079	Lms-19_3__Lms-31_1	145.86	1	0.0097
20033B04__20033B10	141.68	1	0.0079	Lms-19_3__Lms-31_9	145.86	1	0.0123
20033B04__20033B10	141.68	1	0.0079	Lms-19_3__Lms-31_11	145.86	1	0.0114
20033B04__20033B10	141.68	1	0.0079	Lms-19_5__Lms-31_1	145.86	1	0.0078
20033B04__20033B10	141.68	1	0.0079	Lms-19_5__Lms-31_9	145.86	1	0.0109
20033B04__20033B10	141.68	1	0.0079	Lms-19_5__Lms-31_11	145.86	1	0.0098
20033B04__20033B10	141.68	1	0.0079	Lms-19_8__Lms-31_1	145.86	1	0.0086
20033B04__20033B10	141.68	1	0.0079	Lms-19_8__Lms-31_9	145.86	1	0.0117
20033B04__20033B10	141.68	1	0.0079	Lms-19_8__Lms-31_11	145.86	1	0.0105
20033B04__20033B10	141.68	1	0.0079	Lms-20_27__Lms-31_1	231.98	1	0.0106
20033B04__20033B10	141.68	1	0.0079	Lms-20_27__Lms-31_9	231.98	1	0.0137
20033B04__20033B10	141.68	1	0.0079	Lms-20_27__Lms-31_11	231.98	1	0.0125
20033B04__20033B10	141.68	1	0.0079	Lms-20_29__Lms-31_1	231.98	1	0.01
20033B04__20033B10	141.68	1	0.0079	Lms-20_29__Lms-31_9	231.98	1	0.0129
20033B04__20033B10	141.68	1	0.0079	Lms-20_29__Lms-31_11	231.98	1	0.0118
20033B04__20033B10	141.68	1	0.0079	Lms-20_5__Lms-31_1	231.98	1	0.0086
20033B04__20033B10	141.68	1	0.0079	Lms-20_5__Lms-31_9	231.98	1	0.0114
20033B04__20033B10	141.68	1	0.0079	Lms-20_5__Lms-31_11	231.98	1	0.0105
20033B04__20033B10	141.68	1	0.0079	Lms-20_6__Lms-31_1	231.98	1	0.0097
20033B04__20033B10	141.68	1	0.0079	Lms-20_6__Lms-31_9	231.98	1	0.0122
20033B04__20033B10	141.68	1	0.0079	Lms-20_6__Lms-31_11	231.98	1	0.0113
20033B04__20033B10	141.68	1	0.0079	Lms-20_7__Lms-31_1	231.98	1	0.008
20033B04__20033B10	141.68	1	0.0079	Lms-20_7__Lms-31_9	231.98	1	0.0111
20033B04__20033B10	141.68	1	0.0079	Lms-20_7__Lms-31_11	231.98	1	0.01
20033B04__20033B10	141.68	1	0.0079	Lms-20_8__Lms-31_1	231.98	1	0.0092
20033B04__20033B10	141.68	1	0.0079	Lms-20_8__Lms-31_9	231.98	1	0.0123
20033B04__20033B10	141.68	1	0.0079	Lms-20_8__Lms-31_11	231.98	1	0.0111
20033B04__20033B10	141.68	1	0.0079	Lms-29_1__Lms-22_26	223.5	1	0.0102
20033B04__20033B10	141.68	1	0.0079	Lms-29_2__Lms-22_26	223.5	1	0.0099
20033B04__20033B10	141.68	1	0.0079	Lms-29_3__Lms-22_26	223.5	1	0.0101
20033B04__20033B10	141.68	1	0.0079	Lms-29_5__Lms-22_26	223.5	1	0.0098
20033B04__20033B10	141.68	1	0.0079	Lms-29_6__Lms-22_26	223.5	1	0.0106
20033B04__20033B10	141.68	1	0.0079	Lms-30_1__Lms-22_26	220.84	1	0.0097
20033B04__20033B10	141.68	1	0.0079	Lms-30_2__Lms-22_26	220.84	1	0.0093
20033B04__20033B10	141.68	1	0.0079	Lms-30_3__Lms-22_26	220.84	1	0.0086
20033B04__20033B10	141.68	1	0.0079	Lms-30_4__Lms-22_26	220.84	1	0.009
20033B04__20033B10	141.68	1	0.0079	Lms-30_5__Lms-22_26	220.84	1	0.0099
20033B04__20033B10	141.68	1	0.0079	Lms-30_6__Lms-22_26	220.84	1	0.01
20033B04__20033B10	141.68	1	0.0079	Lms-12_4__Lms-39_2	143.2	2	0.0084
20033B04__20033B10	141.68	1	0.0079	Lms-12_4__Lms-39_3	143.2	2	0.0072
20033B04__20033B10	141.68	1	0.0079	Lms-12_4__Lms-39_5	143.2	2	0.008
20033B04__20033B10	141.68	1	0.0079	Lms-12_4__Lms-39_6	143.2	2	0.007
20033B04__20033B10	141.68	1	0.0079	Lms-12_4__Lms-40_3	143.35	2	0.0072
20033B04__20033B10	141.68	1	0.0079	Lms-12_4__Lms-40_5	143.35	2	0.0065
20033B04__20033B10	141.68	1	0.0079	Lms-12_4__Lms-40_6	143.35	2	0.0073
20033B04__20033B10	141.68	1	0.0079	Lms-12_7__Lms-39_2	143.2	2	0.0106
20033B04__20033B10	141.68	1	0.0079	Lms-12_7__Lms-39_3	143.2	2	0.0084
20033B04__20033B10	141.68	1	0.0079	Lms-12_7__Lms-39_5	143.2	2	0.0097
20033B04__20033B10	141.68	1	0.0079	Lms-12_7__Lms-39_6	143.2	2	0.0085
20033B04__20033B10	141.68	1	0.0079	Lms-12_7__Lms-40_3	143.35	2	0.0086
20033B04__20033B10	141.68	1	0.0079	Lms-12_7__Lms-40_5	143.35	2	0.0076
20033B04__20033B10	141.68	1	0.0079	Lms-12_7__Lms-40_6	143.35	2	0.0087
20033B04__20033B10	141.68	1	0.0079	Lms-12_11__Lms-39_2	143.2	2	0.0084
20033B04__20033B10	141.68	1	0.0079	Lms-12_11__Lms-39_3	143.2	2	0.0072
20033B04__20033B10	141.68	1	0.0079	Lms-12_11__Lms-39_5	143.2	2	0.0078
20033B04__20033B10	141.68	1	0.0079	Lms-12_11__Lms-39_6	143.2	2	0.007
20033B04__20033B10	141.68	1	0.0079	Lms-12_11__Lms-40_3	143.35	2	0.0072
20033B04__20033B10	141.68	1	0.0079	Lms-12_11__Lms-40_5	143.35	2	0.0065
20033B04__20033B10	141.68	1	0.0079	Lms-12_11__Lms-40_6	143.35	2	0.0072
20033B04__20033B10	141.68	1	0.0079	Lms-27_1__Lms-39_2	148.64	1	0.0104
20033B04__20033B10	141.68	1	0.0079	Lms-27_1__Lms-39_3	148.64	1	0.0083
20033B04__20033B10	141.68	1	0.0079	Lms-27_1__Lms-39_5	148.64	1	0.0098
20033B04__20033B10	141.68	1	0.0079	Lms-27_1__Lms-39_6	148.64	1	0.0085
20033B04__20033B10	141.68	1	0.0079	Lms-27_1__Lms-40_3	147.22	1	0.0084
20033B04__20033B10	141.68	1	0.0079	Lms-27_1__Lms-40_5	147.22	1	0.0075
20033B04__20033B10	141.68	1	0.0079	Lms-27_1__Lms-40_6	147.22	1	0.0087
20033B04__20033B10	141.68	1	0.0079	Lms-27_2__Lms-39_2	148.64	1	0.0106
20033B04__20033B10	141.68	1	0.0079	Lms-27_2__Lms-39_3	148.64	1	0.0084
20033B04__20033B10	141.68	1	0.0079	Lms-27_2__Lms-39_5	148.64	1	0.0097
20033B04__20033B10	141.68	1	0.0079	Lms-27_2__Lms-39_6	148.64	1	0.0086
20033B04__20033B10	141.68	1	0.0079	Lms-27_2__Lms-40_3	147.22	1	0.0085
20033B04__20033B10	141.68	1	0.0079	Lms-27_2__Lms-40_5	147.22	1	0.0075
20033B04__20033B10	141.68	1	0.0079	Lms-27_2__Lms-40_6	147.22	1	0.0087
20033B04__20033B10	141.68	1	0.0079	Lms-27_3__Lms-39_2	148.64	1	0.0074
20033B04__20033B10	141.68	1	0.0079	Lms-27_3__Lms-39_3	148.64	1	0.0064
20033B04__20033B10	141.68	1	0.0079	Lms-27_3__Lms-39_5	148.64	1	0.0069
20033B04__20033B10	141.68	1	0.0079	Lms-27_3__Lms-39_6	148.64	1	0.0062
20033B04__20033B10	141.68	1	0.0079	Lms-27_3__Lms-40_3	147.22	1	0.0063
20033B04__20033B10	141.68	1	0.0079	Lms-27_3__Lms-40_5	147.22	1	0.0056
20033B04__20033B10	141.68	1	0.0079	Lms-27_3__Lms-40_6	147.22	1	0.0063
20033B04__20033B10	141.68	1	0.0079	Lms-27_4__Lms-39_2	148.64	1	0.0098
20033B04__20033B10	141.68	1	0.0079	Lms-27_4__Lms-39_3	148.64	1	0.0075
20033B04__20033B10	141.68	1	0.0079	Lms-27_4__Lms-39_5	148.64	1	0.0091
20033B04__20033B10	141.68	1	0.0079	Lms-27_4__Lms-39_6	148.64	1	0.0078
20033B04__20033B10	141.68	1	0.0079	Lms-27_4__Lms-40_3	147.22	1	0.0077
20033B04__20033B10	141.68	1	0.0079	Lms-27_4__Lms-40_5	147.22	1	0.0067
20033B04__20033B10	141.68	1	0.0079	Lms-27_4__Lms-40_6	147.22	1	0.0079
20033B04__20033B10	141.68	1	0.0079	Lms-27_5__Lms-39_2	148.64	1	0.0109
20033B04__20033B10	141.68	1	0.0079	Lms-27_5__Lms-39_3	148.64	1	0.0086
20033B04__20033B10	141.68	1	0.0079	Lms-27_5__Lms-39_5	148.64	1	0.0102
20033B04__20033B10	141.68	1	0.0079	Lms-27_5__Lms-39_6	148.64	1	0.0088
20033B04__20033B10	141.68	1	0.0079	Lms-27_5__Lms-40_3	147.22	1	0.0088
20033B04__20033B10	141.68	1	0.0079	Lms-27_5__Lms-40_5	147.22	1	0.0078
20033B04__20033B10	141.68	1	0.0079	Lms-27_5__Lms-40_6	147.22	1	0.0091
20033B04__20033B10	141.68	1	0.0079	Lms-27_6__Lms-39_2	148.64	1	0.0092
20033B04__20033B10	141.68	1	0.0079	Lms-27_6__Lms-39_3	148.64	1	0.0073
20033B04__20033B10	141.68	1	0.0079	Lms-27_6__Lms-39_5	148.64	1	0.0086
20033B04__20033B10	141.68	1	0.0079	Lms-27_6__Lms-39_6	148.64	1	0.0074
20033B04__20033B10	141.68	1	0.0079	Lms-27_6__Lms-40_3	147.22	1	0.0075
20033B04__20033B10	141.68	1	0.0079	Lms-27_6__Lms-40_5	147.22	1	0.0065
20033B04__20033B10	141.68	1	0.0079	Lms-27_6__Lms-40_6	147.22	1	0.0076
20033B04__20033B10	141.68	1	0.0079	Lms-39_2__Lms-22_26	177.42	2	0.0087
20033B04__20033B10	141.68	1	0.0079	Lms-39_3__Lms-22_26	177.42	2	0.0074
20033B04__20033B10	141.68	1	0.0079	Lms-39_5__Lms-22_26	177.42	2	0.0083
20033B04__20033B10	141.68	1	0.0079	Lms-39_6__Lms-22_26	177.42	2	0.0073
20033B04__20033B10	141.68	1	0.0079	Lms-40_3__Lms-22_26	176.84	2	0.0075
20033B04__20033B10	141.68	1	0.0079	Lms-40_5__Lms-22_26	176.84	2	0.0067
20033B04__20033B10	141.68	1	0.0079	Lms-40_6__Lms-22_26	176.84	2	0.0076
20033B04__21076E01	1149.62	0	0.0108	Lms-05_13__Lms-10_23	1319.86	0	0.0168
20033B04__21076E01	1149.62	0	0.0108	Lms-05_13__Lms-10_24	1319.86	0	0.0131
20033B04__21076E01	1149.62	0	0.0108	Lms-05_13__Lms-10_25	1319.86	0	0.0133
20033B04__21076E01	1149.62	0	0.0108	Lms-05_13__Lms-10_26	1319.86	0	0.0134
20033B04__21076E01	1149.62	0	0.0108	Lms-05_13__Lms-10_27	1319.86	0	0.0128
20033B04__21076E01	1149.62	0	0.0108	Lms-05_13__Lms-10_28	1319.86	0	0.0129
20033B04__21076E01	1149.62	0	0.0108	Lms-05_13__Lms-11_26	1359.38	0	0.0177
20033B04__21076E01	1149.62	0	0.0108	Lms-05_13__Lms-11_29	1359.38	0	0.0161
20033B04__21076E01	1149.62	0	0.0108	Lms-05_13__Lms-11_30	1359.38	0	0.013
20033B04__21076E01	1149.62	0	0.0108	Lms-05_13__Lms-11_6	1359.38	0	0.0124
20033B04__21076E01	1149.62	0	0.0108	Lms-05_13__Lms-14_11	1234.37	0	0.0126
20033B04__21076E01	1149.62	0	0.0108	Lms-05_13__Lms-14_14	1234.37	0	0.0114
20033B04__21076E01	1149.62	0	0.0108	Lms-05_13__Lms-14_18	1234.37	0	0.0125
20033B04__21076E01	1149.62	0	0.0108	Lms-05_13__Lms-14_20	1234.37	0	0.0164
20033B04__21076E01	1149.62	0	0.0108	Lms-05_13__Lms-14_21	1234.37	0	0.0099
20033B04__21076E01	1149.62	0	0.0108	Lms-05_13__Lms-15_12	1246.44	0	0.0102
20033B04__21076E01	1149.62	0	0.0108	Lms-05_13__Lms-15_20	1246.44	0	0.0131
20033B04__21076E01	1149.62	0	0.0108	Lms-05_13__Lms-15_27	1246.44	0	0.0122
20033B04__21076E01	1149.62	0	0.0108	Lms-05_13__Lms-15_29	1246.44	0	0.0141
20033B04__21076E01	1149.62	0	0.0108	Lms-05_13__Lms-15_30	1246.44	0	0.0145
20033B04__21076E01	1149.62	0	0.0108	Lms-05_13__Lms-16_15	1359.27	0	0.0153
20033B04__21076E01	1149.62	0	0.0108	Lms-05_13__Lms-16_25	1359.27	0	0.0135
20033B04__21076E01	1149.62	0	0.0108	Lms-05_13__Lms-16_26	1359.27	0	0.0125
20033B04__21076E01	1149.62	0	0.0108	Lms-05_13__Lms-16_27	1359.27	0	0.0159
20033B04__21076E01	1149.62	0	0.0108	Lms-05_13__Lms-16_28	1359.27	0	0.0132
20033B04__21076E01	1149.62	0	0.0108	Lms-05_13__Lms-16_30	1359.27	0	0.0135
20033B04__21076E01	1149.62	0	0.0108	Lms-05_13__Lms-29_1	1367.51	1	0.0151
20033B04__21076E01	1149.62	0	0.0108	Lms-05_13__Lms-29_2	1367.51	1	0.0136
20033B04__21076E01	1149.62	0	0.0108	Lms-05_13__Lms-29_3	1367.51	1	0.014
20033B04__21076E01	1149.62	0	0.0108	Lms-05_13__Lms-29_5	1367.51	1	0.0148
20033B04__21076E01	1149.62	0	0.0108	Lms-05_13__Lms-29_6	1367.51	1	0.0147
20033B04__21076E01	1149.62	0	0.0108	Lms-05_13__Lms-30_1	1362.62	1	0.0137
20033B04__21076E01	1149.62	0	0.0108	Lms-05_13__Lms-30_2	1362.62	1	0.0139
20033B04__21076E01	1149.62	0	0.0108	Lms-05_13__Lms-30_3	1362.62	1	0.0129
20033B04__21076E01	1149.62	0	0.0108	Lms-05_13__Lms-30_4	1362.62	1	0.0136
20033B04__21076E01	1149.62	0	0.0108	Lms-05_13__Lms-30_5	1362.62	1	0.0147
20033B04__21076E01	1149.62	0	0.0108	Lms-05_13__Lms-30_6	1362.62	1	0.0148
20033B04__21076E01	1149.62	0	0.0108	Lms-05_13__Lms-12_4	1271.08	0	0.011
20033B04__21076E01	1149.62	0	0.0108	Lms-05_13__Lms-12_7	1271.08	0	0.013
20033B04__21076E01	1149.62	0	0.0108	Lms-05_13__Lms-12_11	1271.08	0	0.0109
20033B04__21076E01	1149.62	0	0.0108	Lms-05_13__Lms-13_1	1359.73	0	0.0126
20033B04__21076E01	1149.62	0	0.0108	Lms-05_13__Lms-13_13	1359.73	0	0.0119
20033B04__21076E01	1149.62	0	0.0108	Lms-05_13__Lms-13_14	1359.73	0	0.0114
20033B04__21076E01	1149.62	0	0.0108	Lms-05_13__Lms-13_18	1359.73	0	0.013
20033B04__21076E01	1149.62	0	0.0108	Lms-05_13__Lms-13_19	1359.73	0	0.0122
20033B04__21076E01	1149.62	0	0.0108	Lms-05_13__Lms-13_31	1359.73	0	0.0116
20033B04__21076E01	1149.62	0	0.0108	Lms-05_13__Lms-27_1	1246.45	1	0.0128
20033B04__21076E01	1149.62	0	0.0108	Lms-05_13__Lms-27_2	1246.45	1	0.0131
20033B04__21076E01	1149.62	0	0.0108	Lms-05_13__Lms-27_3	1246.45	1	0.0098
20033B04__21076E01	1149.62	0	0.0108	Lms-05_13__Lms-27_4	1246.45	1	0.0122
20033B04__21076E01	1149.62	0	0.0108	Lms-05_13__Lms-27_5	1246.45	1	0.0134
20033B04__21076E01	1149.62	0	0.0108	Lms-05_13__Lms-27_6	1246.45	1	0.0116
20033B04__21076E01	1149.62	0	0.0108	Lms-05_13__Lms-39_2	1389.17	2	0.0135
20033B04__21076E01	1149.62	0	0.0108	Lms-05_13__Lms-39_3	1389.17	2	0.0112
20033B04__21076E01	1149.62	0	0.0108	Lms-05_13__Lms-39_5	1389.17	2	0.0128
20033B04__21076E01	1149.62	0	0.0108	Lms-05_13__Lms-39_6	1389.17	2	0.0115
20033B04__21076E01	1149.62	0	0.0108	Lms-05_13__Lms-40_3	1386.39	2	0.0116
20033B04__21076E01	1149.62	0	0.0108	Lms-05_13__Lms-40_5	1386.39	2	0.0105
20033B04__21076E01	1149.62	0	0.0108	Lms-05_13__Lms-40_6	1386.39	2	0.0117
20033B04__21076E01	1149.62	0	0.0108	Lms-05_13__Lms-41_2	1246.44	2	0.0116
20033B04__21076E01	1149.62	0	0.0108	Lms-05_13__Lms-41_4	1246.44	2	0.0104
20033B04__21076E01	1149.62	0	0.0108	Lms-05_13__Lms-41_5	1246.44	2	0.0113
20033B04__21076E01	1149.62	0	0.0108	Lms-05_13__Lms-41_6	1246.44	2	0.0099
20033B04__21076E01	1149.62	0	0.0108	Lms-05_13__Lms-22_26	1530.52	0	0.011
20033B04__21076E01	1149.62	0	0.0108	Lms-05_16__Lms-10_23	1319.86	0	0.0129
20033B04__21076E01	1149.62	0	0.0108	Lms-05_16__Lms-10_24	1319.86	0	0.0092
20033B04__21076E01	1149.62	0	0.0108	Lms-05_16__Lms-10_25	1319.86	0	0.0093
20033B04__21076E01	1149.62	0	0.0108	Lms-05_16__Lms-10_26	1319.86	0	0.0095
20033B04__21076E01	1149.62	0	0.0108	Lms-05_16__Lms-10_27	1319.86	0	0.0089
20033B04__21076E01	1149.62	0	0.0108	Lms-05_16__Lms-10_28	1319.86	0	0.0089
20033B04__21076E01	1149.62	0	0.0108	Lms-05_16__Lms-11_26	1359.38	0	0.0139
20033B04__21076E01	1149.62	0	0.0108	Lms-05_16__Lms-11_29	1359.38	0	0.0123
20033B04__21076E01	1149.62	0	0.0108	Lms-05_16__Lms-11_30	1359.38	0	0.0092
20033B04__21076E01	1149.62	0	0.0108	Lms-05_16__Lms-11_6	1359.38	0	0.0085
20033B04__21076E01	1149.62	0	0.0108	Lms-05_16__Lms-14_11	1234.37	0	0.0086
20033B04__21076E01	1149.62	0	0.0108	Lms-05_16__Lms-14_14	1234.37	0	0.0077
20033B04__21076E01	1149.62	0	0.0108	Lms-05_16__Lms-14_18	1234.37	0	0.0086
20033B04__21076E01	1149.62	0	0.0108	Lms-05_16__Lms-14_20	1234.37	0	0.0124
20033B04__21076E01	1149.62	0	0.0108	Lms-05_16__Lms-14_21	1234.37	0	0.0061
20033B04__21076E01	1149.62	0	0.0108	Lms-05_16__Lms-15_12	1246.44	0	0.0064
20033B04__21076E01	1149.62	0	0.0108	Lms-05_16__Lms-15_20	1246.44	0	0.0092
20033B04__21076E01	1149.62	0	0.0108	Lms-05_16__Lms-15_27	1246.44	0	0.0083
20033B04__21076E01	1149.62	0	0.0108	Lms-05_16__Lms-15_29	1246.44	0	0.0104
20033B04__21076E01	1149.62	0	0.0108	Lms-05_16__Lms-15_30	1246.44	0	0.0105
20033B04__21076E01	1149.62	0	0.0108	Lms-05_16__Lms-16_15	1359.27	0	0.0113
20033B04__21076E01	1149.62	0	0.0108	Lms-05_16__Lms-16_25	1359.27	0	0.0096
20033B04__21076E01	1149.62	0	0.0108	Lms-05_16__Lms-16_26	1359.27	0	0.0086
20033B04__21076E01	1149.62	0	0.0108	Lms-05_16__Lms-16_27	1359.27	0	0.0119
20033B04__21076E01	1149.62	0	0.0108	Lms-05_16__Lms-16_28	1359.27	0	0.0095
20033B04__21076E01	1149.62	0	0.0108	Lms-05_16__Lms-16_30	1359.27	0	0.0096
20033B04__21076E01	1149.62	0	0.0108	Lms-05_16__Lms-29_1	1367.51	1	0.0112
20033B04__21076E01	1149.62	0	0.0108	Lms-05_16__Lms-29_2	1367.51	1	0.0099
20033B04__21076E01	1149.62	0	0.0108	Lms-05_16__Lms-29_3	1367.51	1	0.0103
20033B04__21076E01	1149.62	0	0.0108	Lms-05_16__Lms-29_5	1367.51	1	0.0109
20033B04__21076E01	1149.62	0	0.0108	Lms-05_16__Lms-29_6	1367.51	1	0.0109
20033B04__21076E01	1149.62	0	0.0108	Lms-05_16__Lms-30_1	1362.62	1	0.0099
20033B04__21076E01	1149.62	0	0.0108	Lms-05_16__Lms-30_2	1362.62	1	0.0103
20033B04__21076E01	1149.62	0	0.0108	Lms-05_16__Lms-30_3	1362.62	1	0.009
20033B04__21076E01	1149.62	0	0.0108	Lms-05_16__Lms-30_4	1362.62	1	0.0097
20033B04__21076E01	1149.62	0	0.0108	Lms-05_16__Lms-30_5	1362.62	1	0.0107
20033B04__21076E01	1149.62	0	0.0108	Lms-05_16__Lms-30_6	1362.62	1	0.0108
20033B04__21076E01	1149.62	0	0.0108	Lms-05_16__Lms-12_4	1271.08	0	0.0072
20033B04__21076E01	1149.62	0	0.0108	Lms-05_16__Lms-12_7	1271.08	0	0.009
20033B04__21076E01	1149.62	0	0.0108	Lms-05_16__Lms-12_11	1271.08	0	0.0072
20033B04__21076E01	1149.62	0	0.0108	Lms-05_16__Lms-13_1	1359.73	0	0.0086
20033B04__21076E01	1149.62	0	0.0108	Lms-05_16__Lms-13_13	1359.73	0	0.0081
20033B04__21076E01	1149.62	0	0.0108	Lms-05_16__Lms-13_14	1359.73	0	0.0077
20033B04__21076E01	1149.62	0	0.0108	Lms-05_16__Lms-13_18	1359.73	0	0.0092
20033B04__21076E01	1149.62	0	0.0108	Lms-05_16__Lms-13_19	1359.73	0	0.0083
20033B04__21076E01	1149.62	0	0.0108	Lms-05_16__Lms-13_31	1359.73	0	0.0078
20033B04__21076E01	1149.62	0	0.0108	Lms-05_16__Lms-27_1	1246.45	1	0.009
20033B04__21076E01	1149.62	0	0.0108	Lms-05_16__Lms-27_2	1246.45	1	0.0091
20033B04__21076E01	1149.62	0	0.0108	Lms-05_16__Lms-27_3	1246.45	1	0.0061
20033B04__21076E01	1149.62	0	0.0108	Lms-05_16__Lms-27_4	1246.45	1	0.0083
20033B04__21076E01	1149.62	0	0.0108	Lms-05_16__Lms-27_5	1246.45	1	0.0095
20033B04__21076E01	1149.62	0	0.0108	Lms-05_16__Lms-27_6	1246.45	1	0.0078
20033B04__21076E01	1149.62	0	0.0108	Lms-05_16__Lms-39_2	1389.17	2	0.0095
20033B04__21076E01	1149.62	0	0.0108	Lms-05_16__Lms-39_3	1389.17	2	0.0074
20033B04__21076E01	1149.62	0	0.0108	Lms-05_16__Lms-39_5	1389.17	2	0.009
20033B04__21076E01	1149.62	0	0.0108	Lms-05_16__Lms-39_6	1389.17	2	0.0076
20033B04__21076E01	1149.62	0	0.0108	Lms-05_16__Lms-40_3	1386.39	2	0.0077
20033B04__21076E01	1149.62	0	0.0108	Lms-05_16__Lms-40_5	1386.39	2	0.0067
20033B04__21076E01	1149.62	0	0.0108	Lms-05_16__Lms-40_6	1386.39	2	0.0079
20033B04__21076E01	1149.62	0	0.0108	Lms-05_16__Lms-41_2	1246.44	2	0.0076
20033B04__21076E01	1149.62	0	0.0108	Lms-05_16__Lms-41_4	1246.44	2	0.0067
20033B04__21076E01	1149.62	0	0.0108	Lms-05_16__Lms-41_5	1246.44	2	0.0074
20033B04__21076E01	1149.62	0	0.0108	Lms-05_16__Lms-41_6	1246.44	2	0.0063
20033B04__21076E01	1149.62	0	0.0108	Lms-05_16__Lms-22_26	1530.52	0	0.0072
20033B04__21076E01	1149.62	0	0.0108	Lms-05_25__Lms-10_23	1319.86	0	0.0148
20033B04__21076E01	1149.62	0	0.0108	Lms-05_25__Lms-10_24	1319.86	0	0.0112
20033B04__21076E01	1149.62	0	0.0108	Lms-05_25__Lms-10_25	1319.86	0	0.0112
20033B04__21076E01	1149.62	0	0.0108	Lms-05_25__Lms-10_26	1319.86	0	0.0114
20033B04__21076E01	1149.62	0	0.0108	Lms-05_25__Lms-10_27	1319.86	0	0.0109
20033B04__21076E01	1149.62	0	0.0108	Lms-05_25__Lms-10_28	1319.86	0	0.0109
20033B04__21076E01	1149.62	0	0.0108	Lms-05_25__Lms-11_26	1359.38	0	0.0157
20033B04__21076E01	1149.62	0	0.0108	Lms-05_25__Lms-11_29	1359.38	0	0.0145
20033B04__21076E01	1149.62	0	0.0108	Lms-05_25__Lms-11_30	1359.38	0	0.011
20033B04__21076E01	1149.62	0	0.0108	Lms-05_25__Lms-11_6	1359.38	0	0.0109
20033B04__21076E01	1149.62	0	0.0108	Lms-05_25__Lms-14_11	1234.37	0	0.0107
20033B04__21076E01	1149.62	0	0.0108	Lms-05_25__Lms-14_14	1234.37	0	0.0108
20033B04__21076E01	1149.62	0	0.0108	Lms-05_25__Lms-14_18	1234.37	0	0.0107
20033B04__21076E01	1149.62	0	0.0108	Lms-05_25__Lms-14_20	1234.37	0	0.0144
20033B04__21076E01	1149.62	0	0.0108	Lms-05_25__Lms-14_21	1234.37	0	0.0089
20033B04__21076E01	1149.62	0	0.0108	Lms-05_25__Lms-15_12	1246.44	0	0.009
20033B04__21076E01	1149.62	0	0.0108	Lms-05_25__Lms-15_20	1246.44	0	0.0113
20033B04__21076E01	1149.62	0	0.0108	Lms-05_25__Lms-15_27	1246.44	0	0.0105
20033B04__21076E01	1149.62	0	0.0108	Lms-05_25__Lms-15_29	1246.44	0	0.0128
20033B04__21076E01	1149.62	0	0.0108	Lms-05_25__Lms-15_30	1246.44	0	0.0125
20033B04__21076E01	1149.62	0	0.0108	Lms-05_25__Lms-16_15	1359.27	0	0.0136
20033B04__21076E01	1149.62	0	0.0108	Lms-05_25__Lms-16_25	1359.27	0	0.0116
20033B04__21076E01	1149.62	0	0.0108	Lms-05_25__Lms-16_26	1359.27	0	0.011
20033B04__21076E01	1149.62	0	0.0108	Lms-05_25__Lms-16_27	1359.27	0	0.0139
20033B04__21076E01	1149.62	0	0.0108	Lms-05_25__Lms-16_28	1359.27	0	0.0114
20033B04__21076E01	1149.62	0	0.0108	Lms-05_25__Lms-16_30	1359.27	0	0.0117
20033B04__21076E01	1149.62	0	0.0108	Lms-05_25__Lms-29_1	1367.51	1	0.0132
20033B04__21076E01	1149.62	0	0.0108	Lms-05_25__Lms-29_2	1367.51	1	0.0127
20033B04__21076E01	1149.62	0	0.0108	Lms-05_25__Lms-29_3	1367.51	1	0.013
20033B04__21076E01	1149.62	0	0.0108	Lms-05_25__Lms-29_5	1367.51	1	0.0128
20033B04__21076E01	1149.62	0	0.0108	Lms-05_25__Lms-29_6	1367.51	1	0.0134
20033B04__21076E01	1149.62	0	0.0108	Lms-05_25__Lms-30_1	1362.62	1	0.0126
20033B04__21076E01	1149.62	0	0.0108	Lms-05_25__Lms-30_2	1362.62	1	0.0123
20033B04__21076E01	1149.62	0	0.0108	Lms-05_25__Lms-30_3	1362.62	1	0.0115
20033B04__21076E01	1149.62	0	0.0108	Lms-05_25__Lms-30_4	1362.62	1	0.0119
20033B04__21076E01	1149.62	0	0.0108	Lms-05_25__Lms-30_5	1362.62	1	0.0127
20033B04__21076E01	1149.62	0	0.0108	Lms-05_25__Lms-30_6	1362.62	1	0.0128
20033B04__21076E01	1149.62	0	0.0108	Lms-05_25__Lms-12_4	1271.08	0	0.0099
20033B04__21076E01	1149.62	0	0.0108	Lms-05_25__Lms-12_7	1271.08	0	0.0112
20033B04__21076E01	1149.62	0	0.0108	Lms-05_25__Lms-12_11	1271.08	0	0.0099
20033B04__21076E01	1149.62	0	0.0108	Lms-05_25__Lms-13_1	1359.73	0	0.0109
20033B04__21076E01	1149.62	0	0.0108	Lms-05_25__Lms-13_13	1359.73	0	0.0102
20033B04__21076E01	1149.62	0	0.0108	Lms-05_25__Lms-13_14	1359.73	0	0.0101
20033B04__21076E01	1149.62	0	0.0108	Lms-05_25__Lms-13_18	1359.73	0	0.0113
20033B04__21076E01	1149.62	0	0.0108	Lms-05_25__Lms-13_19	1359.73	0	0.0106
20033B04__21076E01	1149.62	0	0.0108	Lms-05_25__Lms-13_31	1359.73	0	0.01
20033B04__21076E01	1149.62	0	0.0108	Lms-05_25__Lms-27_1	1246.45	1	0.0112
20033B04__21076E01	1149.62	0	0.0108	Lms-05_25__Lms-27_2	1246.45	1	0.0112
20033B04__21076E01	1149.62	0	0.0108	Lms-05_25__Lms-27_3	1246.45	1	0.0091
20033B04__21076E01	1149.62	0	0.0108	Lms-05_25__Lms-27_4	1246.45	1	0.0103
20033B04__21076E01	1149.62	0	0.0108	Lms-05_25__Lms-27_5	1246.45	1	0.0115
20033B04__21076E01	1149.62	0	0.0108	Lms-05_25__Lms-27_6	1246.45	1	0.0101
20033B04__21076E01	1149.62	0	0.0108	Lms-05_25__Lms-39_2	1389.17	2	0.0115
20033B04__21076E01	1149.62	0	0.0108	Lms-05_25__Lms-39_3	1389.17	2	0.0102
20033B04__21076E01	1149.62	0	0.0108	Lms-05_25__Lms-39_5	1389.17	2	0.0111
20033B04__21076E01	1149.62	0	0.0108	Lms-05_25__Lms-39_6	1389.17	2	0.0101
20033B04__21076E01	1149.62	0	0.0108	Lms-05_25__Lms-40_3	1386.39	2	0.0103
20033B04__21076E01	1149.62	0	0.0108	Lms-05_25__Lms-40_5	1386.39	2	0.0095
20033B04__21076E01	1149.62	0	0.0108	Lms-05_25__Lms-40_6	1386.39	2	0.0104
20033B04__21076E01	1149.62	0	0.0108	Lms-05_25__Lms-41_2	1246.44	2	0.0102
20033B04__21076E01	1149.62	0	0.0108	Lms-05_25__Lms-41_4	1246.44	2	0.0094
20033B04__21076E01	1149.62	0	0.0108	Lms-05_25__Lms-41_5	1246.44	2	0.0099
20033B04__21076E01	1149.62	0	0.0108	Lms-05_25__Lms-41_6	1246.44	2	0.0091
20033B04__21076E01	1149.62	0	0.0108	Lms-05_25__Lms-22_26	1530.52	0	0.01
20033B04__21076E01	1149.62	0	0.0108	Lms-05_30__Lms-10_23	1319.86	0	0.0143
20033B04__21076E01	1149.62	0	0.0108	Lms-05_30__Lms-10_24	1319.86	0	0.0106
20033B04__21076E01	1149.62	0	0.0108	Lms-05_30__Lms-10_25	1319.86	0	0.0107
20033B04__21076E01	1149.62	0	0.0108	Lms-05_30__Lms-10_26	1319.86	0	0.0108
20033B04__21076E01	1149.62	0	0.0108	Lms-05_30__Lms-10_27	1319.86	0	0.0103
20033B04__21076E01	1149.62	0	0.0108	Lms-05_30__Lms-10_28	1319.86	0	0.0103
20033B04__21076E01	1149.62	0	0.0108	Lms-05_30__Lms-11_26	1359.38	0	0.0153
20033B04__21076E01	1149.62	0	0.0108	Lms-05_30__Lms-11_29	1359.38	0	0.0139
20033B04__21076E01	1149.62	0	0.0108	Lms-05_30__Lms-11_30	1359.38	0	0.0104
20033B04__21076E01	1149.62	0	0.0108	Lms-05_30__Lms-11_6	1359.38	0	0.0102
20033B04__21076E01	1149.62	0	0.0108	Lms-05_30__Lms-14_11	1234.37	0	0.0102
20033B04__21076E01	1149.62	0	0.0108	Lms-05_30__Lms-14_14	1234.37	0	0.0099
20033B04__21076E01	1149.62	0	0.0108	Lms-05_30__Lms-14_18	1234.37	0	0.0101
20033B04__21076E01	1149.62	0	0.0108	Lms-05_30__Lms-14_20	1234.37	0	0.014
20033B04__21076E01	1149.62	0	0.0108	Lms-05_30__Lms-14_21	1234.37	0	0.0081
20033B04__21076E01	1149.62	0	0.0108	Lms-05_30__Lms-15_12	1246.44	0	0.0083
20033B04__21076E01	1149.62	0	0.0108	Lms-05_30__Lms-15_20	1246.44	0	0.0108
20033B04__21076E01	1149.62	0	0.0108	Lms-05_30__Lms-15_27	1246.44	0	0.0099
20033B04__21076E01	1149.62	0	0.0108	Lms-05_30__Lms-15_29	1246.44	0	0.0121
20033B04__21076E01	1149.62	0	0.0108	Lms-05_30__Lms-15_30	1246.44	0	0.012
20033B04__21076E01	1149.62	0	0.0108	Lms-05_30__Lms-16_15	1359.27	0	0.013
20033B04__21076E01	1149.62	0	0.0108	Lms-05_30__Lms-16_25	1359.27	0	0.0111
20033B04__21076E01	1149.62	0	0.0108	Lms-05_30__Lms-16_26	1359.27	0	0.0104
20033B04__21076E01	1149.62	0	0.0108	Lms-05_30__Lms-16_27	1359.27	0	0.0134
20033B04__21076E01	1149.62	0	0.0108	Lms-05_30__Lms-16_28	1359.27	0	0.0108
20033B04__21076E01	1149.62	0	0.0108	Lms-05_30__Lms-16_30	1359.27	0	0.011
20033B04__21076E01	1149.62	0	0.0108	Lms-05_30__Lms-29_1	1367.51	1	0.0125
20033B04__21076E01	1149.62	0	0.0108	Lms-05_30__Lms-29_2	1367.51	1	0.0118
20033B04__21076E01	1149.62	0	0.0108	Lms-05_30__Lms-29_3	1367.51	1	0.0122
20033B04__21076E01	1149.62	0	0.0108	Lms-05_30__Lms-29_5	1367.51	1	0.0123
20033B04__21076E01	1149.62	0	0.0108	Lms-05_30__Lms-29_6	1367.51	1	0.0127
20033B04__21076E01	1149.62	0	0.0108	Lms-05_30__Lms-30_1	1362.62	1	0.0119
20033B04__21076E01	1149.62	0	0.0108	Lms-05_30__Lms-30_2	1362.62	1	0.0117
20033B04__21076E01	1149.62	0	0.0108	Lms-05_30__Lms-30_3	1362.62	1	0.0109
20033B04__21076E01	1149.62	0	0.0108	Lms-05_30__Lms-30_4	1362.62	1	0.0113
20033B04__21076E01	1149.62	0	0.0108	Lms-05_30__Lms-30_5	1362.62	1	0.0122
20033B04__21076E01	1149.62	0	0.0108	Lms-05_30__Lms-30_6	1362.62	1	0.0123
20033B04__21076E01	1149.62	0	0.0108	Lms-05_30__Lms-12_4	1271.08	0	0.0091
20033B04__21076E01	1149.62	0	0.0108	Lms-05_30__Lms-12_7	1271.08	0	0.0106
20033B04__21076E01	1149.62	0	0.0108	Lms-05_30__Lms-12_11	1271.08	0	0.0092
20033B04__21076E01	1149.62	0	0.0108	Lms-05_30__Lms-13_1	1359.73	0	0.0102
20033B04__21076E01	1149.62	0	0.0108	Lms-05_30__Lms-13_13	1359.73	0	0.0097
20033B04__21076E01	1149.62	0	0.0108	Lms-05_30__Lms-13_14	1359.73	0	0.0094
20033B04__21076E01	1149.62	0	0.0108	Lms-05_30__Lms-13_18	1359.73	0	0.0107
20033B04__21076E01	1149.62	0	0.0108	Lms-05_30__Lms-13_19	1359.73	0	0.01
20033B04__21076E01	1149.62	0	0.0108	Lms-05_30__Lms-13_31	1359.73	0	0.0094
20033B04__21076E01	1149.62	0	0.0108	Lms-05_30__Lms-27_1	1246.45	1	0.0105
20033B04__21076E01	1149.62	0	0.0108	Lms-05_30__Lms-27_2	1246.45	1	0.0106
20033B04__21076E01	1149.62	0	0.0108	Lms-05_30__Lms-27_3	1246.45	1	0.0083
20033B04__21076E01	1149.62	0	0.0108	Lms-05_30__Lms-27_4	1246.45	1	0.0097
20033B04__21076E01	1149.62	0	0.0108	Lms-05_30__Lms-27_5	1246.45	1	0.011
20033B04__21076E01	1149.62	0	0.0108	Lms-05_30__Lms-27_6	1246.45	1	0.0094
20033B04__21076E01	1149.62	0	0.0108	Lms-05_30__Lms-39_2	1389.17	2	0.011
20033B04__21076E01	1149.62	0	0.0108	Lms-05_30__Lms-39_3	1389.17	2	0.0095
20033B04__21076E01	1149.62	0	0.0108	Lms-05_30__Lms-39_5	1389.17	2	0.0104
20033B04__21076E01	1149.62	0	0.0108	Lms-05_30__Lms-39_6	1389.17	2	0.0096
20033B04__21076E01	1149.62	0	0.0108	Lms-05_30__Lms-40_3	1386.39	2	0.0096
20033B04__21076E01	1149.62	0	0.0108	Lms-05_30__Lms-40_5	1386.39	2	0.0089
20033B04__21076E01	1149.62	0	0.0108	Lms-05_30__Lms-40_6	1386.39	2	0.0097
20033B04__21076E01	1149.62	0	0.0108	Lms-05_30__Lms-41_2	1246.44	2	0.0095
20033B04__21076E01	1149.62	0	0.0108	Lms-05_30__Lms-41_4	1246.44	2	0.0087
20033B04__21076E01	1149.62	0	0.0108	Lms-05_30__Lms-41_5	1246.44	2	0.0091
20033B04__21076E01	1149.62	0	0.0108	Lms-05_30__Lms-41_6	1246.44	2	0.0083
20033B04__21076E01	1149.62	0	0.0108	Lms-05_30__Lms-22_26	1530.52	0	0.0093
20033B04__21076E01	1149.62	0	0.0108	Lms-06_10__Lms-10_23	1330.88	0	0.0151
20033B04__21076E01	1149.62	0	0.0108	Lms-06_10__Lms-10_24	1330.88	0	0.0114
20033B04__21076E01	1149.62	0	0.0108	Lms-06_10__Lms-10_25	1330.88	0	0.0115
20033B04__21076E01	1149.62	0	0.0108	Lms-06_10__Lms-10_26	1330.88	0	0.0117
20033B04__21076E01	1149.62	0	0.0108	Lms-06_10__Lms-10_27	1330.88	0	0.0111
20033B04__21076E01	1149.62	0	0.0108	Lms-06_10__Lms-10_28	1330.88	0	0.0111
20033B04__21076E01	1149.62	0	0.0108	Lms-06_10__Lms-11_26	1370.56	0	0.016
20033B04__21076E01	1149.62	0	0.0108	Lms-06_10__Lms-11_29	1370.56	0	0.0146
20033B04__21076E01	1149.62	0	0.0108	Lms-06_10__Lms-11_30	1370.56	0	0.0112
20033B04__21076E01	1149.62	0	0.0108	Lms-06_10__Lms-11_6	1370.56	0	0.011
20033B04__21076E01	1149.62	0	0.0108	Lms-06_10__Lms-14_11	1245.77	0	0.011
20033B04__21076E01	1149.62	0	0.0108	Lms-06_10__Lms-14_14	1245.77	0	0.0106
20033B04__21076E01	1149.62	0	0.0108	Lms-06_10__Lms-14_18	1245.77	0	0.011
20033B04__21076E01	1149.62	0	0.0108	Lms-06_10__Lms-14_20	1245.77	0	0.0147
20033B04__21076E01	1149.62	0	0.0108	Lms-06_10__Lms-14_21	1245.77	0	0.0088
20033B04__21076E01	1149.62	0	0.0108	Lms-06_10__Lms-15_12	1257.44	0	0.0091
20033B04__21076E01	1149.62	0	0.0108	Lms-06_10__Lms-15_20	1257.44	0	0.0116
20033B04__21076E01	1149.62	0	0.0108	Lms-06_10__Lms-15_27	1257.44	0	0.0107
20033B04__21076E01	1149.62	0	0.0108	Lms-06_10__Lms-15_29	1257.44	0	0.0129
20033B04__21076E01	1149.62	0	0.0108	Lms-06_10__Lms-15_30	1257.44	0	0.0127
20033B04__21076E01	1149.62	0	0.0108	Lms-06_10__Lms-16_15	1370.63	0	0.0137
20033B04__21076E01	1149.62	0	0.0108	Lms-06_10__Lms-16_25	1370.63	0	0.0118
20033B04__21076E01	1149.62	0	0.0108	Lms-06_10__Lms-16_26	1370.63	0	0.0112
20033B04__21076E01	1149.62	0	0.0108	Lms-06_10__Lms-16_27	1370.63	0	0.0141
20033B04__21076E01	1149.62	0	0.0108	Lms-06_10__Lms-16_28	1370.63	0	0.0116
20033B04__21076E01	1149.62	0	0.0108	Lms-06_10__Lms-16_30	1370.63	0	0.0117
20033B04__21076E01	1149.62	0	0.0108	Lms-06_10__Lms-29_1	1378.51	1	0.0133
20033B04__21076E01	1149.62	0	0.0108	Lms-06_10__Lms-29_2	1378.51	1	0.0127
20033B04__21076E01	1149.62	0	0.0108	Lms-06_10__Lms-29_3	1378.51	1	0.013
20033B04__21076E01	1149.62	0	0.0108	Lms-06_10__Lms-29_5	1378.51	1	0.0129
20033B04__21076E01	1149.62	0	0.0108	Lms-06_10__Lms-29_6	1378.51	1	0.0135
20033B04__21076E01	1149.62	0	0.0108	Lms-06_10__Lms-30_1	1373.54	1	0.0127
20033B04__21076E01	1149.62	0	0.0108	Lms-06_10__Lms-30_2	1373.54	1	0.0124
20033B04__21076E01	1149.62	0	0.0108	Lms-06_10__Lms-30_3	1373.54	1	0.0116
20033B04__21076E01	1149.62	0	0.0108	Lms-06_10__Lms-30_4	1373.54	1	0.0121
20033B04__21076E01	1149.62	0	0.0108	Lms-06_10__Lms-30_5	1373.54	1	0.013
20033B04__21076E01	1149.62	0	0.0108	Lms-06_10__Lms-30_6	1373.54	1	0.013
20033B04__21076E01	1149.62	0	0.0108	Lms-06_10__Lms-12_4	1282.45	0	0.01
20033B04__21076E01	1149.62	0	0.0108	Lms-06_10__Lms-12_7	1282.45	0	0.0115
20033B04__21076E01	1149.62	0	0.0108	Lms-06_10__Lms-12_11	1282.45	0	0.01
20033B04__21076E01	1149.62	0	0.0108	Lms-06_10__Lms-13_1	1370.92	0	0.011
20033B04__21076E01	1149.62	0	0.0108	Lms-06_10__Lms-13_13	1370.92	0	0.0105
20033B04__21076E01	1149.62	0	0.0108	Lms-06_10__Lms-13_14	1370.92	0	0.0102
20033B04__21076E01	1149.62	0	0.0108	Lms-06_10__Lms-13_18	1370.92	0	0.0114
20033B04__21076E01	1149.62	0	0.0108	Lms-06_10__Lms-13_19	1370.92	0	0.0107
20033B04__21076E01	1149.62	0	0.0108	Lms-06_10__Lms-13_31	1370.92	0	0.0102
20033B04__21076E01	1149.62	0	0.0108	Lms-06_10__Lms-27_1	1257.45	1	0.0114
20033B04__21076E01	1149.62	0	0.0108	Lms-06_10__Lms-27_2	1257.45	1	0.0114
20033B04__21076E01	1149.62	0	0.0108	Lms-06_10__Lms-27_3	1257.45	1	0.0089
20033B04__21076E01	1149.62	0	0.0108	Lms-06_10__Lms-27_4	1257.45	1	0.0106
20033B04__21076E01	1149.62	0	0.0108	Lms-06_10__Lms-27_5	1257.45	1	0.0117
20033B04__21076E01	1149.62	0	0.0108	Lms-06_10__Lms-27_6	1257.45	1	0.0102
20033B04__21076E01	1149.62	0	0.0108	Lms-06_10__Lms-39_2	1399.75	2	0.0118
20033B04__21076E01	1149.62	0	0.0108	Lms-06_10__Lms-39_3	1399.75	2	0.0102
20033B04__21076E01	1149.62	0	0.0108	Lms-06_10__Lms-39_5	1399.75	2	0.0112
20033B04__21076E01	1149.62	0	0.0108	Lms-06_10__Lms-39_6	1399.75	2	0.0103
20033B04__21076E01	1149.62	0	0.0108	Lms-06_10__Lms-40_3	1396.94	2	0.0104
20033B04__21076E01	1149.62	0	0.0108	Lms-06_10__Lms-40_5	1396.94	2	0.0096
20033B04__21076E01	1149.62	0	0.0108	Lms-06_10__Lms-40_6	1396.94	2	0.0104
20033B04__21076E01	1149.62	0	0.0108	Lms-06_10__Lms-41_2	1257.44	2	0.0103
20033B04__21076E01	1149.62	0	0.0108	Lms-06_10__Lms-41_4	1257.44	2	0.0094
20033B04__21076E01	1149.62	0	0.0108	Lms-06_10__Lms-41_5	1257.44	2	0.0099
20033B04__21076E01	1149.62	0	0.0108	Lms-06_10__Lms-41_6	1257.44	2	0.0091
20033B04__21076E01	1149.62	0	0.0108	Lms-06_10__Lms-22_26	1540.1	0	0.01
20033B04__21076E01	1149.62	0	0.0108	Lms-06_13__Lms-10_23	1330.88	0	0.0128
20033B04__21076E01	1149.62	0	0.0108	Lms-06_13__Lms-10_24	1330.88	0	0.0091
20033B04__21076E01	1149.62	0	0.0108	Lms-06_13__Lms-10_25	1330.88	0	0.0092
20033B04__21076E01	1149.62	0	0.0108	Lms-06_13__Lms-10_26	1330.88	0	0.0093
20033B04__21076E01	1149.62	0	0.0108	Lms-06_13__Lms-10_27	1330.88	0	0.0088
20033B04__21076E01	1149.62	0	0.0108	Lms-06_13__Lms-10_28	1330.88	0	0.0089
20033B04__21076E01	1149.62	0	0.0108	Lms-06_13__Lms-11_26	1370.56	0	0.0137
20033B04__21076E01	1149.62	0	0.0108	Lms-06_13__Lms-11_29	1370.56	0	0.0125
20033B04__21076E01	1149.62	0	0.0108	Lms-06_13__Lms-11_30	1370.56	0	0.0089
20033B04__21076E01	1149.62	0	0.0108	Lms-06_13__Lms-11_6	1370.56	0	0.009
20033B04__21076E01	1149.62	0	0.0108	Lms-06_13__Lms-14_11	1245.77	0	0.0089
20033B04__21076E01	1149.62	0	0.0108	Lms-06_13__Lms-14_14	1245.77	0	0.0092
20033B04__21076E01	1149.62	0	0.0108	Lms-06_13__Lms-14_18	1245.77	0	0.0087
20033B04__21076E01	1149.62	0	0.0108	Lms-06_13__Lms-14_20	1245.77	0	0.0124
20033B04__21076E01	1149.62	0	0.0108	Lms-06_13__Lms-14_21	1245.77	0	0.0073
20033B04__21076E01	1149.62	0	0.0108	Lms-06_13__Lms-15_12	1257.44	0	0.0074
20033B04__21076E01	1149.62	0	0.0108	Lms-06_13__Lms-15_20	1257.44	0	0.0093
20033B04__21076E01	1149.62	0	0.0108	Lms-06_13__Lms-15_27	1257.44	0	0.0086
20033B04__21076E01	1149.62	0	0.0108	Lms-06_13__Lms-15_29	1257.44	0	0.0108
20033B04__21076E01	1149.62	0	0.0108	Lms-06_13__Lms-15_30	1257.44	0	0.0104
20033B04__21076E01	1149.62	0	0.0108	Lms-06_13__Lms-16_15	1370.63	0	0.0116
20033B04__21076E01	1149.62	0	0.0108	Lms-06_13__Lms-16_25	1370.63	0	0.0096
20033B04__21076E01	1149.62	0	0.0108	Lms-06_13__Lms-16_26	1370.63	0	0.0093
20033B04__21076E01	1149.62	0	0.0108	Lms-06_13__Lms-16_27	1370.63	0	0.0119
20033B04__21076E01	1149.62	0	0.0108	Lms-06_13__Lms-16_28	1370.63	0	0.0093
20033B04__21076E01	1149.62	0	0.0108	Lms-06_13__Lms-16_30	1370.63	0	0.0095
20033B04__21076E01	1149.62	0	0.0108	Lms-06_13__Lms-29_1	1378.51	1	0.011
20033B04__21076E01	1149.62	0	0.0108	Lms-06_13__Lms-29_2	1378.51	1	0.011
20033B04__21076E01	1149.62	0	0.0108	Lms-06_13__Lms-29_3	1378.51	1	0.0113
20033B04__21076E01	1149.62	0	0.0108	Lms-06_13__Lms-29_5	1378.51	1	0.0107
20033B04__21076E01	1149.62	0	0.0108	Lms-06_13__Lms-29_6	1378.51	1	0.0117
20033B04__21076E01	1149.62	0	0.0108	Lms-06_13__Lms-30_1	1373.54	1	0.011
20033B04__21076E01	1149.62	0	0.0108	Lms-06_13__Lms-30_2	1373.54	1	0.0102
20033B04__21076E01	1149.62	0	0.0108	Lms-06_13__Lms-30_3	1373.54	1	0.0098
20033B04__21076E01	1149.62	0	0.0108	Lms-06_13__Lms-30_4	1373.54	1	0.0099
20033B04__21076E01	1149.62	0	0.0108	Lms-06_13__Lms-30_5	1373.54	1	0.0107
20033B04__21076E01	1149.62	0	0.0108	Lms-06_13__Lms-30_6	1373.54	1	0.0108
20033B04__21076E01	1149.62	0	0.0108	Lms-06_13__Lms-12_4	1282.45	0	0.0083
20033B04__21076E01	1149.62	0	0.0108	Lms-06_13__Lms-12_7	1282.45	0	0.0093
20033B04__21076E01	1149.62	0	0.0108	Lms-06_13__Lms-12_11	1282.45	0	0.0082
20033B04__21076E01	1149.62	0	0.0108	Lms-06_13__Lms-13_1	1370.92	0	0.0088
20033B04__21076E01	1149.62	0	0.0108	Lms-06_13__Lms-13_13	1370.92	0	0.0083
20033B04__21076E01	1149.62	0	0.0108	Lms-06_13__Lms-13_14	1370.92	0	0.0083
20033B04__21076E01	1149.62	0	0.0108	Lms-06_13__Lms-13_18	1370.92	0	0.0092
20033B04__21076E01	1149.62	0	0.0108	Lms-06_13__Lms-13_19	1370.92	0	0.0086
20033B04__21076E01	1149.62	0	0.0108	Lms-06_13__Lms-13_31	1370.92	0	0.0081
20033B04__21076E01	1149.62	0	0.0108	Lms-06_13__Lms-27_1	1257.45	1	0.0091
20033B04__21076E01	1149.62	0	0.0108	Lms-06_13__Lms-27_2	1257.45	1	0.0093
20033B04__21076E01	1149.62	0	0.0108	Lms-06_13__Lms-27_3	1257.45	1	0.0076
20033B04__21076E01	1149.62	0	0.0108	Lms-06_13__Lms-27_4	1257.45	1	0.0083
20033B04__21076E01	1149.62	0	0.0108	Lms-06_13__Lms-27_5	1257.45	1	0.0094
20033B04__21076E01	1149.62	0	0.0108	Lms-06_13__Lms-27_6	1257.45	1	0.0082
20033B04__21076E01	1149.62	0	0.0108	Lms-06_13__Lms-39_2	1399.75	2	0.0095
20033B04__21076E01	1149.62	0	0.0108	Lms-06_13__Lms-39_3	1399.75	2	0.0087
20033B04__21076E01	1149.62	0	0.0108	Lms-06_13__Lms-39_5	1399.75	2	0.0092
20033B04__21076E01	1149.62	0	0.0108	Lms-06_13__Lms-39_6	1399.75	2	0.0085
20033B04__21076E01	1149.62	0	0.0108	Lms-06_13__Lms-40_3	1396.94	2	0.0086
20033B04__21076E01	1149.62	0	0.0108	Lms-06_13__Lms-40_5	1396.94	2	0.008
20033B04__21076E01	1149.62	0	0.0108	Lms-06_13__Lms-40_6	1396.94	2	0.0087
20033B04__21076E01	1149.62	0	0.0108	Lms-06_13__Lms-41_2	1257.44	2	0.0083
20033B04__21076E01	1149.62	0	0.0108	Lms-06_13__Lms-41_4	1257.44	2	0.0077
20033B04__21076E01	1149.62	0	0.0108	Lms-06_13__Lms-41_5	1257.44	2	0.008
20033B04__21076E01	1149.62	0	0.0108	Lms-06_13__Lms-41_6	1257.44	2	0.0074
20033B04__21076E01	1149.62	0	0.0108	Lms-06_13__Lms-22_26	1540.1	0	0.0084
20033B04__21076E01	1149.62	0	0.0108	Lms-06_3__Lms-10_23	1330.88	0	0.0166
20033B04__21076E01	1149.62	0	0.0108	Lms-06_3__Lms-10_24	1330.88	0	0.0128
20033B04__21076E01	1149.62	0	0.0108	Lms-06_3__Lms-10_25	1330.88	0	0.013
20033B04__21076E01	1149.62	0	0.0108	Lms-06_3__Lms-10_26	1330.88	0	0.0132
20033B04__21076E01	1149.62	0	0.0108	Lms-06_3__Lms-10_27	1330.88	0	0.0126
20033B04__21076E01	1149.62	0	0.0108	Lms-06_3__Lms-10_28	1330.88	0	0.0127
20033B04__21076E01	1149.62	0	0.0108	Lms-06_3__Lms-11_26	1370.56	0	0.0176
20033B04__21076E01	1149.62	0	0.0108	Lms-06_3__Lms-11_29	1370.56	0	0.0158
20033B04__21076E01	1149.62	0	0.0108	Lms-06_3__Lms-11_30	1370.56	0	0.0128
20033B04__21076E01	1149.62	0	0.0108	Lms-06_3__Lms-11_6	1370.56	0	0.012
20033B04__21076E01	1149.62	0	0.0108	Lms-06_3__Lms-14_11	1245.77	0	0.0122
20033B04__21076E01	1149.62	0	0.0108	Lms-06_3__Lms-14_14	1245.77	0	0.0107
20033B04__21076E01	1149.62	0	0.0108	Lms-06_3__Lms-14_18	1245.77	0	0.0122
20033B04__21076E01	1149.62	0	0.0108	Lms-06_3__Lms-14_20	1245.77	0	0.016
20033B04__21076E01	1149.62	0	0.0108	Lms-06_3__Lms-14_21	1245.77	0	0.0093
20033B04__21076E01	1149.62	0	0.0108	Lms-06_3__Lms-15_12	1257.44	0	0.0097
20033B04__21076E01	1149.62	0	0.0108	Lms-06_3__Lms-15_20	1257.44	0	0.0128
20033B04__21076E01	1149.62	0	0.0108	Lms-06_3__Lms-15_27	1257.44	0	0.0119
20033B04__21076E01	1149.62	0	0.0108	Lms-06_3__Lms-15_29	1257.44	0	0.0139
20033B04__21076E01	1149.62	0	0.0108	Lms-06_3__Lms-15_30	1257.44	0	0.0141
20033B04__21076E01	1149.62	0	0.0108	Lms-06_3__Lms-16_15	1370.63	0	0.0149
20033B04__21076E01	1149.62	0	0.0108	Lms-06_3__Lms-16_25	1370.63	0	0.0132
20033B04__21076E01	1149.62	0	0.0108	Lms-06_3__Lms-16_26	1370.63	0	0.012
20033B04__21076E01	1149.62	0	0.0108	Lms-06_3__Lms-16_27	1370.63	0	0.0155
20033B04__21076E01	1149.62	0	0.0108	Lms-06_3__Lms-16_28	1370.63	0	0.0132
20033B04__21076E01	1149.62	0	0.0108	Lms-06_3__Lms-16_30	1370.63	0	0.0132
20033B04__21076E01	1149.62	0	0.0108	Lms-06_3__Lms-29_1	1378.51	1	0.0149
20033B04__21076E01	1149.62	0	0.0108	Lms-06_3__Lms-29_2	1378.51	1	0.0132
20033B04__21076E01	1149.62	0	0.0108	Lms-06_3__Lms-29_3	1378.51	1	0.0136
20033B04__21076E01	1149.62	0	0.0108	Lms-06_3__Lms-29_5	1378.51	1	0.0145
20033B04__21076E01	1149.62	0	0.0108	Lms-06_3__Lms-29_6	1378.51	1	0.0142
20033B04__21076E01	1149.62	0	0.0108	Lms-06_3__Lms-30_1	1373.54	1	0.0132
20033B04__21076E01	1149.62	0	0.0108	Lms-06_3__Lms-30_2	1373.54	1	0.0138
20033B04__21076E01	1149.62	0	0.0108	Lms-06_3__Lms-30_3	1373.54	1	0.0124
20033B04__21076E01	1149.62	0	0.0108	Lms-06_3__Lms-30_4	1373.54	1	0.0132
20033B04__21076E01	1149.62	0	0.0108	Lms-06_3__Lms-30_5	1373.54	1	0.0144
20033B04__21076E01	1149.62	0	0.0108	Lms-06_3__Lms-30_6	1373.54	1	0.0143
20033B04__21076E01	1149.62	0	0.0108	Lms-06_3__Lms-12_4	1282.45	0	0.0105
20033B04__21076E01	1149.62	0	0.0108	Lms-06_3__Lms-12_7	1282.45	0	0.0126
20033B04__21076E01	1149.62	0	0.0108	Lms-06_3__Lms-12_11	1282.45	0	0.0105
20033B04__21076E01	1149.62	0	0.0108	Lms-06_3__Lms-13_1	1370.92	0	0.0123
20033B04__21076E01	1149.62	0	0.0108	Lms-06_3__Lms-13_13	1370.92	0	0.0116
20033B04__21076E01	1149.62	0	0.0108	Lms-06_3__Lms-13_14	1370.92	0	0.0111
20033B04__21076E01	1149.62	0	0.0108	Lms-06_3__Lms-13_18	1370.92	0	0.0127
20033B04__21076E01	1149.62	0	0.0108	Lms-06_3__Lms-13_19	1370.92	0	0.0118
20033B04__21076E01	1149.62	0	0.0108	Lms-06_3__Lms-13_31	1370.92	0	0.0112
20033B04__21076E01	1149.62	0	0.0108	Lms-06_3__Lms-27_1	1257.45	1	0.0126
20033B04__21076E01	1149.62	0	0.0108	Lms-06_3__Lms-27_2	1257.45	1	0.0127
20033B04__21076E01	1149.62	0	0.0108	Lms-06_3__Lms-27_3	1257.45	1	0.0092
20033B04__21076E01	1149.62	0	0.0108	Lms-06_3__Lms-27_4	1257.45	1	0.012
20033B04__21076E01	1149.62	0	0.0108	Lms-06_3__Lms-27_5	1257.45	1	0.0131
20033B04__21076E01	1149.62	0	0.0108	Lms-06_3__Lms-27_6	1257.45	1	0.0113
20033B04__21076E01	1149.62	0	0.0108	Lms-06_3__Lms-39_2	1399.75	2	0.0131
20033B04__21076E01	1149.62	0	0.0108	Lms-06_3__Lms-39_3	1399.75	2	0.0106
20033B04__21076E01	1149.62	0	0.0108	Lms-06_3__Lms-39_5	1399.75	2	0.0125
20033B04__21076E01	1149.62	0	0.0108	Lms-06_3__Lms-39_6	1399.75	2	0.0109
20033B04__21076E01	1149.62	0	0.0108	Lms-06_3__Lms-40_3	1396.94	2	0.0111
20033B04__21076E01	1149.62	0	0.0108	Lms-06_3__Lms-40_5	1396.94	2	0.01
20033B04__21076E01	1149.62	0	0.0108	Lms-06_3__Lms-40_6	1396.94	2	0.0113
20033B04__21076E01	1149.62	0	0.0108	Lms-06_3__Lms-41_2	1257.44	2	0.011
20033B04__21076E01	1149.62	0	0.0108	Lms-06_3__Lms-41_4	1257.44	2	0.0099
20033B04__21076E01	1149.62	0	0.0108	Lms-06_3__Lms-41_5	1257.44	2	0.0108
20033B04__21076E01	1149.62	0	0.0108	Lms-06_3__Lms-41_6	1257.44	2	0.0094
20033B04__21076E01	1149.62	0	0.0108	Lms-06_3__Lms-22_26	1540.1	0	0.0105
20033B04__21076E01	1149.62	0	0.0108	Lms-06_5__Lms-10_23	1330.88	0	0.0132
20033B04__21076E01	1149.62	0	0.0108	Lms-06_5__Lms-10_24	1330.88	0	0.0094
20033B04__21076E01	1149.62	0	0.0108	Lms-06_5__Lms-10_25	1330.88	0	0.0096
20033B04__21076E01	1149.62	0	0.0108	Lms-06_5__Lms-10_26	1330.88	0	0.0097
20033B04__21076E01	1149.62	0	0.0108	Lms-06_5__Lms-10_27	1330.88	0	0.0092
20033B04__21076E01	1149.62	0	0.0108	Lms-06_5__Lms-10_28	1330.88	0	0.0093
20033B04__21076E01	1149.62	0	0.0108	Lms-06_5__Lms-11_26	1370.56	0	0.0141
20033B04__21076E01	1149.62	0	0.0108	Lms-06_5__Lms-11_29	1370.56	0	0.0127
20033B04__21076E01	1149.62	0	0.0108	Lms-06_5__Lms-11_30	1370.56	0	0.0093
20033B04__21076E01	1149.62	0	0.0108	Lms-06_5__Lms-11_6	1370.56	0	0.009
20033B04__21076E01	1149.62	0	0.0108	Lms-06_5__Lms-14_11	1245.77	0	0.009
20033B04__21076E01	1149.62	0	0.0108	Lms-06_5__Lms-14_14	1245.77	0	0.0087
20033B04__21076E01	1149.62	0	0.0108	Lms-06_5__Lms-14_18	1245.77	0	0.0089
20033B04__21076E01	1149.62	0	0.0108	Lms-06_5__Lms-14_20	1245.77	0	0.0128
20033B04__21076E01	1149.62	0	0.0108	Lms-06_5__Lms-14_21	1245.77	0	0.0069
20033B04__21076E01	1149.62	0	0.0108	Lms-06_5__Lms-15_12	1257.44	0	0.0071
20033B04__21076E01	1149.62	0	0.0108	Lms-06_5__Lms-15_20	1257.44	0	0.0096
20033B04__21076E01	1149.62	0	0.0108	Lms-06_5__Lms-15_27	1257.44	0	0.0088
20033B04__21076E01	1149.62	0	0.0108	Lms-06_5__Lms-15_29	1257.44	0	0.0109
20033B04__21076E01	1149.62	0	0.0108	Lms-06_5__Lms-15_30	1257.44	0	0.0108
20033B04__21076E01	1149.62	0	0.0108	Lms-06_5__Lms-16_15	1370.63	0	0.0119
20033B04__21076E01	1149.62	0	0.0108	Lms-06_5__Lms-16_25	1370.63	0	0.0099
20033B04__21076E01	1149.62	0	0.0108	Lms-06_5__Lms-16_26	1370.63	0	0.0092
20033B04__21076E01	1149.62	0	0.0108	Lms-06_5__Lms-16_27	1370.63	0	0.0122
20033B04__21076E01	1149.62	0	0.0108	Lms-06_5__Lms-16_28	1370.63	0	0.0096
20033B04__21076E01	1149.62	0	0.0108	Lms-06_5__Lms-16_30	1370.63	0	0.0099
20033B04__21076E01	1149.62	0	0.0108	Lms-06_5__Lms-29_1	1378.51	1	0.0114
20033B04__21076E01	1149.62	0	0.0108	Lms-06_5__Lms-29_2	1378.51	1	0.0107
20033B04__21076E01	1149.62	0	0.0108	Lms-06_5__Lms-29_3	1378.51	1	0.011
20033B04__21076E01	1149.62	0	0.0108	Lms-06_5__Lms-29_5	1378.51	1	0.0112
20033B04__21076E01	1149.62	0	0.0108	Lms-06_5__Lms-29_6	1378.51	1	0.0115
20033B04__21076E01	1149.62	0	0.0108	Lms-06_5__Lms-30_1	1373.54	1	0.0108
20033B04__21076E01	1149.62	0	0.0108	Lms-06_5__Lms-30_2	1373.54	1	0.0105
20033B04__21076E01	1149.62	0	0.0108	Lms-06_5__Lms-30_3	1373.54	1	0.0097
20033B04__21076E01	1149.62	0	0.0108	Lms-06_5__Lms-30_4	1373.54	1	0.0102
20033B04__21076E01	1149.62	0	0.0108	Lms-06_5__Lms-30_5	1373.54	1	0.0111
20033B04__21076E01	1149.62	0	0.0108	Lms-06_5__Lms-30_6	1373.54	1	0.0112
20033B04__21076E01	1149.62	0	0.0108	Lms-06_5__Lms-12_4	1282.45	0	0.0081
20033B04__21076E01	1149.62	0	0.0108	Lms-06_5__Lms-12_7	1282.45	0	0.0095
20033B04__21076E01	1149.62	0	0.0108	Lms-06_5__Lms-12_11	1282.45	0	0.0079
20033B04__21076E01	1149.62	0	0.0108	Lms-06_5__Lms-13_1	1370.92	0	0.0091
20033B04__21076E01	1149.62	0	0.0108	Lms-06_5__Lms-13_13	1370.92	0	0.0085
20033B04__21076E01	1149.62	0	0.0108	Lms-06_5__Lms-13_14	1370.92	0	0.0083
20033B04__21076E01	1149.62	0	0.0108	Lms-06_5__Lms-13_18	1370.92	0	0.0095
20033B04__21076E01	1149.62	0	0.0108	Lms-06_5__Lms-13_19	1370.92	0	0.0087
20033B04__21076E01	1149.62	0	0.0108	Lms-06_5__Lms-13_31	1370.92	0	0.0083
20033B04__21076E01	1149.62	0	0.0108	Lms-06_5__Lms-27_1	1257.45	1	0.0093
20033B04__21076E01	1149.62	0	0.0108	Lms-06_5__Lms-27_2	1257.45	1	0.0095
20033B04__21076E01	1149.62	0	0.0108	Lms-06_5__Lms-27_3	1257.45	1	0.0071
20033B04__21076E01	1149.62	0	0.0108	Lms-06_5__Lms-27_4	1257.45	1	0.0086
20033B04__21076E01	1149.62	0	0.0108	Lms-06_5__Lms-27_5	1257.45	1	0.0097
20033B04__21076E01	1149.62	0	0.0108	Lms-06_5__Lms-27_6	1257.45	1	0.0083
20033B04__21076E01	1149.62	0	0.0108	Lms-06_5__Lms-39_2	1399.75	2	0.0099
20033B04__21076E01	1149.62	0	0.0108	Lms-06_5__Lms-39_3	1399.75	2	0.0084
20033B04__21076E01	1149.62	0	0.0108	Lms-06_5__Lms-39_5	1399.75	2	0.0093
20033B04__21076E01	1149.62	0	0.0108	Lms-06_5__Lms-39_6	1399.75	2	0.0083
20033B04__21076E01	1149.62	0	0.0108	Lms-06_5__Lms-40_3	1396.94	2	0.0085
20033B04__21076E01	1149.62	0	0.0108	Lms-06_5__Lms-40_5	1396.94	2	0.0076
20033B04__21076E01	1149.62	0	0.0108	Lms-06_5__Lms-40_6	1396.94	2	0.0086
20033B04__21076E01	1149.62	0	0.0108	Lms-06_5__Lms-41_2	1257.44	2	0.0083
20033B04__21076E01	1149.62	0	0.0108	Lms-06_5__Lms-41_4	1257.44	2	0.0075
20033B04__21076E01	1149.62	0	0.0108	Lms-06_5__Lms-41_5	1257.44	2	0.008
20033B04__21076E01	1149.62	0	0.0108	Lms-06_5__Lms-41_6	1257.44	2	0.0071
20033B04__21076E01	1149.62	0	0.0108	Lms-06_5__Lms-22_26	1540.1	0	0.0081
20033B04__21076E01	1149.62	0	0.0108	Lms-06_7__Lms-10_23	1330.88	0	0.0149
20033B04__21076E01	1149.62	0	0.0108	Lms-06_7__Lms-10_24	1330.88	0	0.0112
20033B04__21076E01	1149.62	0	0.0108	Lms-06_7__Lms-10_25	1330.88	0	0.0113
20033B04__21076E01	1149.62	0	0.0108	Lms-06_7__Lms-10_26	1330.88	0	0.0115
20033B04__21076E01	1149.62	0	0.0108	Lms-06_7__Lms-10_27	1330.88	0	0.0109
20033B04__21076E01	1149.62	0	0.0108	Lms-06_7__Lms-10_28	1330.88	0	0.011
20033B04__21076E01	1149.62	0	0.0108	Lms-06_7__Lms-11_26	1370.56	0	0.0159
20033B04__21076E01	1149.62	0	0.0108	Lms-06_7__Lms-11_29	1370.56	0	0.0141
20033B04__21076E01	1149.62	0	0.0108	Lms-06_7__Lms-11_30	1370.56	0	0.0111
20033B04__21076E01	1149.62	0	0.0108	Lms-06_7__Lms-11_6	1370.56	0	0.0103
20033B04__21076E01	1149.62	0	0.0108	Lms-06_7__Lms-14_11	1245.77	0	0.0106
20033B04__21076E01	1149.62	0	0.0108	Lms-06_7__Lms-14_14	1245.77	0	0.0093
20033B04__21076E01	1149.62	0	0.0108	Lms-06_7__Lms-14_18	1245.77	0	0.0106
20033B04__21076E01	1149.62	0	0.0108	Lms-06_7__Lms-14_20	1245.77	0	0.0145
20033B04__21076E01	1149.62	0	0.0108	Lms-06_7__Lms-14_21	1245.77	0	0.0078
20033B04__21076E01	1149.62	0	0.0108	Lms-06_7__Lms-15_12	1257.44	0	0.0081
20033B04__21076E01	1149.62	0	0.0108	Lms-06_7__Lms-15_20	1257.44	0	0.0112
20033B04__21076E01	1149.62	0	0.0108	Lms-06_7__Lms-15_27	1257.44	0	0.0103
20033B04__21076E01	1149.62	0	0.0108	Lms-06_7__Lms-15_29	1257.44	0	0.0123
20033B04__21076E01	1149.62	0	0.0108	Lms-06_7__Lms-15_30	1257.44	0	0.0125
20033B04__21076E01	1149.62	0	0.0108	Lms-06_7__Lms-16_15	1370.63	0	0.0133
20033B04__21076E01	1149.62	0	0.0108	Lms-06_7__Lms-16_25	1370.63	0	0.0115
20033B04__21076E01	1149.62	0	0.0108	Lms-06_7__Lms-16_26	1370.63	0	0.0105
20033B04__21076E01	1149.62	0	0.0108	Lms-06_7__Lms-16_27	1370.63	0	0.014
20033B04__21076E01	1149.62	0	0.0108	Lms-06_7__Lms-16_28	1370.63	0	0.0114
20033B04__21076E01	1149.62	0	0.0108	Lms-06_7__Lms-16_30	1370.63	0	0.0116
20033B04__21076E01	1149.62	0	0.0108	Lms-06_7__Lms-29_1	1378.51	1	0.0132
20033B04__21076E01	1149.62	0	0.0108	Lms-06_7__Lms-29_2	1378.51	1	0.0116
20033B04__21076E01	1149.62	0	0.0108	Lms-06_7__Lms-29_3	1378.51	1	0.012
20033B04__21076E01	1149.62	0	0.0108	Lms-06_7__Lms-29_5	1378.51	1	0.0129
20033B04__21076E01	1149.62	0	0.0108	Lms-06_7__Lms-29_6	1378.51	1	0.0127
20033B04__21076E01	1149.62	0	0.0108	Lms-06_7__Lms-30_1	1373.54	1	0.0116
20033B04__21076E01	1149.62	0	0.0108	Lms-06_7__Lms-30_2	1373.54	1	0.012
20033B04__21076E01	1149.62	0	0.0108	Lms-06_7__Lms-30_3	1373.54	1	0.0109
20033B04__21076E01	1149.62	0	0.0108	Lms-06_7__Lms-30_4	1373.54	1	0.0117
20033B04__21076E01	1149.62	0	0.0108	Lms-06_7__Lms-30_5	1373.54	1	0.0128
20033B04__21076E01	1149.62	0	0.0108	Lms-06_7__Lms-30_6	1373.54	1	0.0127
20033B04__21076E01	1149.62	0	0.0108	Lms-06_7__Lms-12_4	1282.45	0	0.009
20033B04__21076E01	1149.62	0	0.0108	Lms-06_7__Lms-12_7	1282.45	0	0.0111
20033B04__21076E01	1149.62	0	0.0108	Lms-06_7__Lms-12_11	1282.45	0	0.009
20033B04__21076E01	1149.62	0	0.0108	Lms-06_7__Lms-13_1	1370.92	0	0.0107
20033B04__21076E01	1149.62	0	0.0108	Lms-06_7__Lms-13_13	1370.92	0	0.01
20033B04__21076E01	1149.62	0	0.0108	Lms-06_7__Lms-13_14	1370.92	0	0.0095
20033B04__21076E01	1149.62	0	0.0108	Lms-06_7__Lms-13_18	1370.92	0	0.011
20033B04__21076E01	1149.62	0	0.0108	Lms-06_7__Lms-13_19	1370.92	0	0.0102
20033B04__21076E01	1149.62	0	0.0108	Lms-06_7__Lms-13_31	1370.92	0	0.0096
20033B04__21076E01	1149.62	0	0.0108	Lms-06_7__Lms-27_1	1257.45	1	0.0109
20033B04__21076E01	1149.62	0	0.0108	Lms-06_7__Lms-27_2	1257.45	1	0.0112
20033B04__21076E01	1149.62	0	0.0108	Lms-06_7__Lms-27_3	1257.45	1	0.0077
20033B04__21076E01	1149.62	0	0.0108	Lms-06_7__Lms-27_4	1257.45	1	0.0104
20033B04__21076E01	1149.62	0	0.0108	Lms-06_7__Lms-27_5	1257.45	1	0.0114
20033B04__21076E01	1149.62	0	0.0108	Lms-06_7__Lms-27_6	1257.45	1	0.0096
20033B04__21076E01	1149.62	0	0.0108	Lms-06_7__Lms-39_2	1399.75	2	0.0115
20033B04__21076E01	1149.62	0	0.0108	Lms-06_7__Lms-39_3	1399.75	2	0.0092
20033B04__21076E01	1149.62	0	0.0108	Lms-06_7__Lms-39_5	1399.75	2	0.0109
20033B04__21076E01	1149.62	0	0.0108	Lms-06_7__Lms-39_6	1399.75	2	0.0094
20033B04__21076E01	1149.62	0	0.0108	Lms-06_7__Lms-40_3	1396.94	2	0.0095
20033B04__21076E01	1149.62	0	0.0108	Lms-06_7__Lms-40_5	1396.94	2	0.0084
20033B04__21076E01	1149.62	0	0.0108	Lms-06_7__Lms-40_6	1396.94	2	0.0098
20033B04__21076E01	1149.62	0	0.0108	Lms-06_7__Lms-41_2	1257.44	2	0.0095
20033B04__21076E01	1149.62	0	0.0108	Lms-06_7__Lms-41_4	1257.44	2	0.0085
20033B04__21076E01	1149.62	0	0.0108	Lms-06_7__Lms-41_5	1257.44	2	0.0093
20033B04__21076E01	1149.62	0	0.0108	Lms-06_7__Lms-41_6	1257.44	2	0.0079
20033B04__21076E01	1149.62	0	0.0108	Lms-06_7__Lms-22_26	1540.1	0	0.009
20033B10__21076E01	1055.85	1	0.0107	Lms-05_13__Lms-29_1	1367.51	1	0.0151
20033B10__21076E01	1055.85	1	0.0107	Lms-05_13__Lms-29_2	1367.51	1	0.0136
20033B10__21076E01	1055.85	1	0.0107	Lms-05_13__Lms-29_3	1367.51	1	0.014
20033B10__21076E01	1055.85	1	0.0107	Lms-05_13__Lms-29_5	1367.51	1	0.0148
20033B10__21076E01	1055.85	1	0.0107	Lms-05_13__Lms-29_6	1367.51	1	0.0147
20033B10__21076E01	1055.85	1	0.0107	Lms-05_13__Lms-30_1	1362.62	1	0.0137
20033B10__21076E01	1055.85	1	0.0107	Lms-05_13__Lms-30_2	1362.62	1	0.0139
20033B10__21076E01	1055.85	1	0.0107	Lms-05_13__Lms-30_3	1362.62	1	0.0129
20033B10__21076E01	1055.85	1	0.0107	Lms-05_13__Lms-30_4	1362.62	1	0.0136
20033B10__21076E01	1055.85	1	0.0107	Lms-05_13__Lms-30_5	1362.62	1	0.0147
20033B10__21076E01	1055.85	1	0.0107	Lms-05_13__Lms-30_6	1362.62	1	0.0148
20033B10__21076E01	1055.85	1	0.0107	Lms-05_13__Lms-27_1	1246.45	1	0.0128
20033B10__21076E01	1055.85	1	0.0107	Lms-05_13__Lms-27_2	1246.45	1	0.0131
20033B10__21076E01	1055.85	1	0.0107	Lms-05_13__Lms-27_3	1246.45	1	0.0098
20033B10__21076E01	1055.85	1	0.0107	Lms-05_13__Lms-27_4	1246.45	1	0.0122
20033B10__21076E01	1055.85	1	0.0107	Lms-05_13__Lms-27_5	1246.45	1	0.0134
20033B10__21076E01	1055.85	1	0.0107	Lms-05_13__Lms-27_6	1246.45	1	0.0116
20033B10__21076E01	1055.85	1	0.0107	Lms-05_13__Lms-31_1	1110.43	1	0.0097
20033B10__21076E01	1055.85	1	0.0107	Lms-05_13__Lms-31_9	1110.43	1	0.0131
20033B10__21076E01	1055.85	1	0.0107	Lms-05_13__Lms-31_11	1110.43	1	0.0118
20033B10__21076E01	1055.85	1	0.0107	Lms-05_13__Lms-39_2	1389.17	2	0.0135
20033B10__21076E01	1055.85	1	0.0107	Lms-05_13__Lms-39_3	1389.17	2	0.0112
20033B10__21076E01	1055.85	1	0.0107	Lms-05_13__Lms-39_5	1389.17	2	0.0128
20033B10__21076E01	1055.85	1	0.0107	Lms-05_13__Lms-39_6	1389.17	2	0.0115
20033B10__21076E01	1055.85	1	0.0107	Lms-05_13__Lms-40_3	1386.39	2	0.0116
20033B10__21076E01	1055.85	1	0.0107	Lms-05_13__Lms-40_5	1386.39	2	0.0105
20033B10__21076E01	1055.85	1	0.0107	Lms-05_13__Lms-40_6	1386.39	2	0.0117
20033B10__21076E01	1055.85	1	0.0107	Lms-05_13__Lms-41_2	1246.44	2	0.0116
20033B10__21076E01	1055.85	1	0.0107	Lms-05_13__Lms-41_4	1246.44	2	0.0104
20033B10__21076E01	1055.85	1	0.0107	Lms-05_13__Lms-41_5	1246.44	2	0.0113
20033B10__21076E01	1055.85	1	0.0107	Lms-05_13__Lms-41_6	1246.44	2	0.0099
20033B10__21076E01	1055.85	1	0.0107	Lms-05_16__Lms-29_1	1367.51	1	0.0112
20033B10__21076E01	1055.85	1	0.0107	Lms-05_16__Lms-29_2	1367.51	1	0.0099
20033B10__21076E01	1055.85	1	0.0107	Lms-05_16__Lms-29_3	1367.51	1	0.0103
20033B10__21076E01	1055.85	1	0.0107	Lms-05_16__Lms-29_5	1367.51	1	0.0109
20033B10__21076E01	1055.85	1	0.0107	Lms-05_16__Lms-29_6	1367.51	1	0.0109
20033B10__21076E01	1055.85	1	0.0107	Lms-05_16__Lms-30_1	1362.62	1	0.0099
20033B10__21076E01	1055.85	1	0.0107	Lms-05_16__Lms-30_2	1362.62	1	0.0103
20033B10__21076E01	1055.85	1	0.0107	Lms-05_16__Lms-30_3	1362.62	1	0.009
20033B10__21076E01	1055.85	1	0.0107	Lms-05_16__Lms-30_4	1362.62	1	0.0097
20033B10__21076E01	1055.85	1	0.0107	Lms-05_16__Lms-30_5	1362.62	1	0.0107
20033B10__21076E01	1055.85	1	0.0107	Lms-05_16__Lms-30_6	1362.62	1	0.0108
20033B10__21076E01	1055.85	1	0.0107	Lms-05_16__Lms-27_1	1246.45	1	0.009
20033B10__21076E01	1055.85	1	0.0107	Lms-05_16__Lms-27_2	1246.45	1	0.0091
20033B10__21076E01	1055.85	1	0.0107	Lms-05_16__Lms-27_3	1246.45	1	0.0061
20033B10__21076E01	1055.85	1	0.0107	Lms-05_16__Lms-27_4	1246.45	1	0.0083
20033B10__21076E01	1055.85	1	0.0107	Lms-05_16__Lms-27_5	1246.45	1	0.0095
20033B10__21076E01	1055.85	1	0.0107	Lms-05_16__Lms-27_6	1246.45	1	0.0078
20033B10__21076E01	1055.85	1	0.0107	Lms-05_16__Lms-31_1	1110.43	1	0.0062
20033B10__21076E01	1055.85	1	0.0107	Lms-05_16__Lms-31_9	1110.43	1	0.0093
20033B10__21076E01	1055.85	1	0.0107	Lms-05_16__Lms-31_11	1110.43	1	0.0081
20033B10__21076E01	1055.85	1	0.0107	Lms-05_16__Lms-39_2	1389.17	2	0.0095
20033B10__21076E01	1055.85	1	0.0107	Lms-05_16__Lms-39_3	1389.17	2	0.0074
20033B10__21076E01	1055.85	1	0.0107	Lms-05_16__Lms-39_5	1389.17	2	0.009
20033B10__21076E01	1055.85	1	0.0107	Lms-05_16__Lms-39_6	1389.17	2	0.0076
20033B10__21076E01	1055.85	1	0.0107	Lms-05_16__Lms-40_3	1386.39	2	0.0077
20033B10__21076E01	1055.85	1	0.0107	Lms-05_16__Lms-40_5	1386.39	2	0.0067
20033B10__21076E01	1055.85	1	0.0107	Lms-05_16__Lms-40_6	1386.39	2	0.0079
20033B10__21076E01	1055.85	1	0.0107	Lms-05_16__Lms-41_2	1246.44	2	0.0076
20033B10__21076E01	1055.85	1	0.0107	Lms-05_16__Lms-41_4	1246.44	2	0.0067
20033B10__21076E01	1055.85	1	0.0107	Lms-05_16__Lms-41_5	1246.44	2	0.0074
20033B10__21076E01	1055.85	1	0.0107	Lms-05_16__Lms-41_6	1246.44	2	0.0063
20033B10__21076E01	1055.85	1	0.0107	Lms-05_25__Lms-29_1	1367.51	1	0.0132
20033B10__21076E01	1055.85	1	0.0107	Lms-05_25__Lms-29_2	1367.51	1	0.0127
20033B10__21076E01	1055.85	1	0.0107	Lms-05_25__Lms-29_3	1367.51	1	0.013
20033B10__21076E01	1055.85	1	0.0107	Lms-05_25__Lms-29_5	1367.51	1	0.0128
20033B10__21076E01	1055.85	1	0.0107	Lms-05_25__Lms-29_6	1367.51	1	0.0134
20033B10__21076E01	1055.85	1	0.0107	Lms-05_25__Lms-30_1	1362.62	1	0.0126
20033B10__21076E01	1055.85	1	0.0107	Lms-05_25__Lms-30_2	1362.62	1	0.0123
20033B10__21076E01	1055.85	1	0.0107	Lms-05_25__Lms-30_3	1362.62	1	0.0115
20033B10__21076E01	1055.85	1	0.0107	Lms-05_25__Lms-30_4	1362.62	1	0.0119
20033B10__21076E01	1055.85	1	0.0107	Lms-05_25__Lms-30_5	1362.62	1	0.0127
20033B10__21076E01	1055.85	1	0.0107	Lms-05_25__Lms-30_6	1362.62	1	0.0128
20033B10__21076E01	1055.85	1	0.0107	Lms-05_25__Lms-27_1	1246.45	1	0.0112
20033B10__21076E01	1055.85	1	0.0107	Lms-05_25__Lms-27_2	1246.45	1	0.0112
20033B10__21076E01	1055.85	1	0.0107	Lms-05_25__Lms-27_3	1246.45	1	0.0091
20033B10__21076E01	1055.85	1	0.0107	Lms-05_25__Lms-27_4	1246.45	1	0.0103
20033B10__21076E01	1055.85	1	0.0107	Lms-05_25__Lms-27_5	1246.45	1	0.0115
20033B10__21076E01	1055.85	1	0.0107	Lms-05_25__Lms-27_6	1246.45	1	0.0101
20033B10__21076E01	1055.85	1	0.0107	Lms-05_25__Lms-31_1	1110.43	1	0.009
20033B10__21076E01	1055.85	1	0.0107	Lms-05_25__Lms-31_9	1110.43	1	0.0113
20033B10__21076E01	1055.85	1	0.0107	Lms-05_25__Lms-31_11	1110.43	1	0.0106
20033B10__21076E01	1055.85	1	0.0107	Lms-05_25__Lms-39_2	1389.17	2	0.0115
20033B10__21076E01	1055.85	1	0.0107	Lms-05_25__Lms-39_3	1389.17	2	0.0102
20033B10__21076E01	1055.85	1	0.0107	Lms-05_25__Lms-39_5	1389.17	2	0.0111
20033B10__21076E01	1055.85	1	0.0107	Lms-05_25__Lms-39_6	1389.17	2	0.0101
20033B10__21076E01	1055.85	1	0.0107	Lms-05_25__Lms-40_3	1386.39	2	0.0103
20033B10__21076E01	1055.85	1	0.0107	Lms-05_25__Lms-40_5	1386.39	2	0.0095
20033B10__21076E01	1055.85	1	0.0107	Lms-05_25__Lms-40_6	1386.39	2	0.0104
20033B10__21076E01	1055.85	1	0.0107	Lms-05_25__Lms-41_2	1246.44	2	0.0102
20033B10__21076E01	1055.85	1	0.0107	Lms-05_25__Lms-41_4	1246.44	2	0.0094
20033B10__21076E01	1055.85	1	0.0107	Lms-05_25__Lms-41_5	1246.44	2	0.0099
20033B10__21076E01	1055.85	1	0.0107	Lms-05_25__Lms-41_6	1246.44	2	0.0091
20033B10__21076E01	1055.85	1	0.0107	Lms-05_30__Lms-29_1	1367.51	1	0.0125
[truncated: 30,791 more rows]

## Sheet: Appendix 9
Appendix 9 Ratio of bi-allelic loci in individual samples from P. samuelis, P. fridayi and P. melissa
[truncated: 38 more rows]

[truncated: 1 more sheets: Appendix 10]
